# Supplementary material for: Maximized quantitative phosphoproteomics allows high confidence dissection of the DNA damage signaling network
Source: Sci Rep. 2020 Oct 22;10:18056. doi: 10.1038/s41598-020-74939-4 (PMC7582137; doi:10.1038/s41598-020-74939-4)
Supplement: Supplementary file 2 — Supplementary Table 1 [file 41598_2020_74939_MOESM2_ESM.xls]

## Sheet: CTRL EXP A x CTRL_EXP B
Table S1: Isogenic SILAC comparison corresponding to data used in figures 2, 3, and 4
Phosphopeptide sequence	Best PeptideProphet Score, Replicate 1	Best PeptideProphet Score, Replicate 2	Median Replicate 1 (log2)	Median Replicate 2 (log2)	PSMs in Replicate 1	PSMs in Replicate 2	Protein Phosphosite	Protein	Quadrant	Gene	SwissProt	Description
K.FELSphosGIPPAPR.G	0.9999	0.9336	-0.151442	1.99265	1	1	YAL005C_459	YAL005C	Q1	SSA1	HSP71_YEAST	Heat shock protein SSA1 (Heat shock protein YG100)
K.ISLSP(ST)phosESphosLADSK.S	0.9981	0.9973	-1.30143	0.070805	2	1	YAL017W_1020 1021 1023_C	YAL017W	Q1	PSK1	PSK1_YEAST	Serine/threonine-protein kinase PSK1 (EC 2.7.11.1) (PAS kinase 1)
K.KC(SSY)phosGDLVTSQMKK.W	1	0.9941	-0.143197	2.88298	4	3	YAL019W_375 376 377_C	YAL019W	Q1	FUN30	FUN30_YEAST	ATP-dependent helicase FUN30 (EC 3.6.4.12)
R.RASphosLVVSPYMSPR.R	1	1	-0.197076	1.57463	2	1	YBL054W_333	YBL054W	Q1	TOD6;PBF1	TOD6_YEAST	Transcriptional regulatory protein TOD6 (PAC-binding factor 1) (Twin of DOT6)
R.LGSphosPIPGESSPAEVPKNETphosPAAQEQPMPDNEPK.Q	0.9844	1	-1.78703	4.34227	1	1	YBL058W_315 331	YBL058W	Q1	SHP1;UBX1	UBX1_YEAST	UBX domain-containing protein 1 (Suppressor of high-copy PP1 protein)
R.ATSphosVNDR.S	0.9997	0.9991	-1.0763	0.250714	2	3	YBL101C_1012	YBL101C	Q1	ECM21	ECM21_YEAST	Protein ECM21 (Extracellular mutant protein 21)
K.TNLE(ST)phosASNSR.E	0.9966	0.992	-0.202068	1.35158	1	1	YBR043C_54 55_C	YBR043C	Q1	QDR3;AQR2	QDR3_YEAST	Quinidine resistance protein 3 (Acids quinidine resistance protein 2)
R.GDEASQLSphosAK.G	1	0.9968	-0.0655584	4.3723	4	1	YBR151W_19	YBR151W	Q1	APD1	APD1_YEAST	Actin patches distal protein 1
R.LDSphosEKHIDFAPTSPFGGARPGR.V	1	1	-0.264833	1.5096	4	3	YBR189W_152	YBR189W	Q1	RPS9B;RPS13B;SUP46	RS9B_YEAST	40S ribosomal protein S9-B (RP21) (S13) (Small ribosomal subunit protein uS4-B) (YP28) (YS11)
K.TFTphosTAETITNANTAK.N	0.9998	0.9969	-0.0945612	1.13689	2	1	YBR196C_222	YBR196C	Q1	PGI1	G6PI_YEAST	Glucose-6-phosphate isomerase (GPI) (EC 5.3.1.9) (Phosphoglucose isomerase) (PGI) (Phosphohexose isomerase) (PHI)
R.MNSSFL(SSSS)phosIGDKIWQK.S	0.9999	0.9987	-0.202068	1.13689	9	7	YBR287W_231 232 233 234_C	YBR287W	Q1	YBR287W;YBR2034	YB8B_YEAST	Uncharacterized transporter YBR287W
K.SVGFNPINEVDCPSKTphosNSLPCSPK.K	0.9946	0.9973	-0.327598	2.81344	1	2	YCL063W_172	YCL063W	Q1	VAC17	VAC17_YEAST	vacuole-related protein 17 (Vacuole-specific MYO2 receptor VAC17)
K.RLTphosEDERIEK.E	0.9998	1	-0.0865904	2.07081	1	1	YDL132W_734	YDL132W	Q1	CDC53	CDC53_YEAST	Cell division control protein 53 (Cullin-A) (E3 ubiquitin ligase complex SCF subunit CDC53)
K.(TSS)phosMPEADDFIESEIADVDAQDKK.A	0.9955	0.9977	-2.71694	0.0594897	2	1	YDL153C_387 388 389_C	YDL153C	Q1	SAS10;UTP3	SAS10_YEAST	Something about silencing protein 10 (U three protein 3) (U3 small nucleolar RNA-associated protein 3) (U3 snoRNA-associated protein 11)
K.AIKEESQSphosIYIPR.G	0.9952	0.9878	-3.20371	0.104228	2	3	YDL185W_122	YDL185W	Q1	VMA1;CLS8;TFP1	VATA_YEAST	V-type proton ATPase catalytic subunit A (V-ATPase subunit A) (EC 7.1.2.2) (Vacuolar proton pump subunit A) [Cleaved into: Endonuclease PI-SceI (EC 3.1.-.-) (Sce VMA intein) (VMA1-derived endonuclease) (VDE)]
R.ANELVE(SY)phosRK.A	0.9962	0.9887	-0.365566	1.02636	1	2	YDL185W_428 429_C	YDL185W	Q1	VMA1;CLS8;TFP1	VATA_YEAST	V-type proton ATPase catalytic subunit A (V-ATPase subunit A) (EC 7.1.2.2) (Vacuolar proton pump subunit A) [Cleaved into: Endonuclease PI-SceI (EC 3.1.-.-) (Sce VMA intein) (VMA1-derived endonuclease) (VDE)]
K.IEIDDK(SST)phosDLEQER.L	0.9994	0.9972	-1.00942	0.871705	3	3	YDL189W_169 170 171_C	YDL189W	Q1	RBS1	RBS1_YEAST	RNA-binding suppressor of PAS kinase protein 1
K.IIPPQTphosDEGSYSTSISNENK.S	0.997	0.9698	-1.04801	0.749186	2	2	YDL204W_219	YDL204W	Q1	RTN2	RTN2_YEAST	Reticulon-like protein 2
K.NLQDVVIP(SS)phosMKEK.F	0.9986	1	-3.24834	0.15263	2	4	YDL223C_505 506_C	YDL223C	Q1	HBT1;Crem	HBT1_YEAST	Protein HBT1 (HUB1 target protein 1)
R.NLLTEGEHSphosNIENLETVASSVQPALIPNIR.F	0.9903	0.9995	-0.617105	1.43713	2	1	YDR103W_838	YDR103W	Q1	STE5;NUL3	STE5_YEAST	Protein STE5
K.IDDLLDWDGPKSDTphosDTTAAAQTSLPFAEKK.Q	0.9987	0.9915	-2.00942	0.179329	1	1	YDR153C_365	YDR153C	Q1	ENT5	ENT5_YEAST	Epsin-5
K.DSKSphosPSLIR.D	0.9854	0.9994	-0.290604	2.6859	1	2	YDR168W_134	YDR168W	Q1	CDC37;SMO1	CDC37_YEAST	Hsp90 co-chaperone Cdc37 (Cell division control protein 37) (Hsp90 chaperone protein kinase-targeting subunit)
K.NNLSAEPNL(TTSS)phosADDTDEENELCVICAR.K	0.9975	0.9988	-0.465102	1.42395	5	3	YDR266C_50 51 52 53_C	YDR266C	Q1	HEL2	HEL2_YEAST	E3 ubiquitin-protein ligase HEL2 (EC 2.3.2.27) (Histone E3 ligase 2) (RING-type E3 ubiquitin transferase HEL2)
R.KN(ST)phosVSNGVLGAAAPVDSDANSDTFGLTK.E	1	0.9979	-0.185394	3.74308	4	2	YDR303C_847 848_C	YDR303C	Q1	RSC3	RSC3_YEAST	Chromatin structure-remodeling complex protein RSC3 (Remodel the structure of chromatin complex subunit 3)
R.GGDTphosQDAIKANVGNVQQMDAK.N	1	1	-0.950529	0.419533	1	1	YDR348C_323	YDR348C	Q1	PAL1	PAL1_YEAST	Protein PAL1 (Pears and lemons protein 1)
K.IEE(SSST)phosNSVIEESSEPK.L	0.9996	0.9938	-0.0552262	3.24947	1	1	YDR469W_90 91 92 93_C	YDR469W	Q1	SDC1;CPS25;SAF19	SDC1_YEAST	COMPASS component SDC1 (Complex proteins associated with SET1 protein SDC1) (Set1C component SDC1) (Suppressor of CDC25 protein 1)
M.GKGTPSphosFGKR.H	0.9945	0.9801	-6.45688	0.0249544	1	2	YDR500C_7	YDR500C	Q1	RPL37B;RPL35B	RL37B_YEAST	60S ribosomal protein L37-B (L43) (Large ribosomal subunit protein eL37-B) (YL35) (YP55)
R.YNYELEEYphosPTPDPSSSIGRQSSPVK.D	0.9964	0.9952	-1.00942	0.210356	1	1	YDR501W_46	YDR501W	Q1	PLM2	PLM2_YEAST	Protein PLM2 (Plasmid maintenance protein 2)
R.SphosISEHVLR.T	0.9691	0.9778	-0.998239	0.31265	2	2	YEL032W_560	YEL032W	Q1	MCM3	MCM3_YEAST	DNA replication licensing factor MCM3 (EC 3.6.4.12) (Minichromosome maintenance protein 3)
R.LSSphosDSTSPIKYEADVSAGGK.L	0.9922	0.9856	-1.4651	0.0931728	1	1	YER040W_685	YER040W	Q1	GLN3	GLN3_YEAST	Nitrogen regulatory protein GLN3
K.KEVSphosSEPK.E	0.9456	0.9843	-0.102532	1.03081	1	1	YER063W_78	YER063W	Q1	THO1	THO1_YEAST	Protein THO1
R.VARP(TS)phosLHPFNIYR.H	1	1	-1.13495	0.0365893	1	1	YER090W_262 263_C	YER090W	Q1	TRP2	TRPE_YEAST	Anthranilate synthase component 1 (EC 4.1.3.27) (Anthranilate synthase component I)
R.NNENHSTLSphosIPDLDGSNK.V	0.9408	0.9516	-5.59439	0.655768	1	1	YER093C_265	YER093C	Q1	TSC11;AVO3	TSC11_YEAST	Target of rapamycin complex 2 subunit TSC11 (TORC2 subunit TSC11) (Adheres voraciously to TOR2 protein 3) (Temperature-sensitive CSG2 suppressor protein 11)
E.MESphosSSLR.S	0.9814	0.9755	-3.26528	0.289974	2	3	YER169W_405	YER169W	Q1	RPH1	RPH1_YEAST	DNA damage-responsive transcriptional repressor RPH1
K.VSQRLSphosNLEVETLK.K	0.9978	0.992	-0.933421	0.401722	4	5	YFR011C_61	YFR011C	Q1	MIC19;AIM13;MCS19	MIC19_YEAST	MICOS complex subunit MIC19 (Altered inheritance of mitochondria protein 13, mitochondrial) (Mitochondrial contact site complex 19 kDa subunit)
K.ASSEENISphosEAEK.T	0.9998	0.9999	-0.951684	0.337592	4	3	YGR162W_200	YGR162W	Q1	TIF4631	IF4F1_YEAST	Eukaryotic initiation factor 4F subunit p150 (eIF-4F p150) (eIF4F p150) (eIF4G1) (mRNA cap-binding protein complex subunit p150)
R.DGVSYSphosNQR.F	0.9986	0.9968	-1.0398	0.24073	1	1	YGR197C_34	YGR197C	Q1	SNG1	SNG1_YEAST	Nitrosoguanidine resistance protein SNG1
M.TKSphosVGDEESQYIEDPSFAAAAAFTGGR.D	0.9869	0.9997	-6.45688	1.90686	1	1	YGR197C_4	YGR197C	Q1	SNG1	SNG1_YEAST	Nitrosoguanidine resistance protein SNG1
R.ASSDASphosDLLR.Q	0.9996	0.9998	-1.15306	0.070805	2	1	YGR240C_192	YGR240C	Q1	PFK1	PFKA1_YEAST	ATP-dependent 6-phosphofructokinase subunit alpha (EC 2.7.1.11) (ATP-dependent 6-phosphofructokinase) (ATP-PFK) (Phosphofructokinase 1) (Phosphohexokinase)
K.SAQSphosSTETFTSK.D	0.9994	0.999	-3.10919	0.700162	2	3	YHR073W_608	YHR073W	Q1	OSH3	OSH3_YEAST	Oxysterol-binding protein homolog 3
R.VSPSphosEDRVSSR.D	0.9999	0.9846	-1.10253	0.714661	2	1	YHR097C_27	YHR097C	Q1	YHR097C	YHP7_YEAST	Uncharacterized protein YHR097C
K.QFAWTPSphosPK.K	0.9999	0.9997	-0.272457	1.50543	1	1	YHR118C_116	YHR118C	Q1	ORC6;AAP1	ORC6_YEAST	Origin recognition complex subunit 6 (ACS-associated protein 1) (Origin recognition complex 50 kDa subunit)
R.IATDSphosTLSAYALR.A	0.9994	0.9987	-0.219346	1.01332	1	1	YHR164C_401	YHR164C	Q1	DNA2	DNA2_YEAST	DNA replication ATP-dependent helicase/nuclease DNA2 [Includes: DNA replication nuclease DNA2 (EC 3.1.-.-); DNA replication ATP-dependent helicase DNA2 (EC 3.6.4.12)]
R.AASPETphosASVSPPIR.H	0.9971	0.9821	-0.979675	0.337592	1	1	YIL031W_791	YIL031W	Q1	ULP2;SMT4	ULP2_YEAST	Ubiquitin-like-specific protease 2 (EC 3.4.22.-)
K.LSPTITSKSphosLSSTK.E	0.9967	0.9992	-3.03129	0.299624	2	3	YIL095W_491	YIL095W	Q1	PRK1;PAK1	PRK1_YEAST	Actin-regulating kinase PRK1 (EC 2.7.11.1) (p53-regulating kinase 1)
K.QLQGKNSLTN(TS)phosILSR.A	0.9973	0.9996	-0.281531	1.34227	6	1	YIL105C_149 150_C	YIL105C	Q1	SLM1;LIT2	SLM1_YEAST	Phosphatidylinositol 4,5-bisphosphate-binding protein SLM1 (Synthetic lethal with MSS4 protein 1) (TORC2 effector protein SLM1)
R.TphosISIVTAEDKENTQEESTSQENGGAKVEEEVK.S	0.9833	0.9796	-0.118652	5.67605	1	1	YIL126W_1154	YIL126W	Q1	STH1;NPS1	STH1_YEAST	Nuclear protein STH1/NPS1 (EC 3.6.4.12) (ATP-dependent helicase STH1) (Chromatin structure-remodeling complex protein STH1) (SNF2 homolog)
R.KSVSMADLSphosVAAAAPNGEFTSTSNDR.S	0.9961	1	-1.30898	0.24073	1	3	YJL005W_440	YJL005W	Q1	CYR1;CDC35;HSR1;SRA4	CYAA_YEAST	Adenylate cyclase (EC 4.6.1.1) (ATP pyrophosphate-lyase) (Adenylyl cyclase)
K.GVDIDGESphosDEGVKDIR.E	1	1	-1.68749	0.328747	1	4	YJL008C_505	YJL008C	Q1	CCT8	TCPQ_YEAST	T-complex protein 1 subunit theta (TCP-1-theta) (CCT-theta)
K.SNLSphosEKNQPTETK.T	0.9984	0.9985	-1.4651	0.115199	2	3	YJL020C_497	YJL020C	Q1	BBC1;MTI1	BBC1_YEAST	Myosin tail region-interacting protein MTI1 (Protein BBC1)
K.SphosISGENR.R	0.9917	0.9683	-3.24071	0.0409618	2	2	YJL020C_638	YJL020C	Q1	BBC1;MTI1	BBC1_YEAST	Myosin tail region-interacting protein MTI1 (Protein BBC1)
R.KNSISGL(SS)phosLNLSPLGAPGNSSVNVKDR.E	0.9848	0.9732	-0.506922	1.02677	1	2	YJL084C_171 172_C	YJL084C	Q1	ALY2;ART3	ALY2_YEAST	Arrestin-related trafficking adapter 3 (Arrestin-like protein 2)
K.FGQDFGSphosQSPLAK.L	0.9995	0.9994	-1.78703	0.642018	1	2	YJL098W_14	YJL098W	Q1	SAP185	SA185_YEAST	SIT4-associating protein SAP185
R.VIEAGTphosGSGSFSHAFAR.S	0.992	0.992	-1.59439	0.328193	1	1	YJL125C_119	YJL125C	Q1	GCD14;TRM61	TRM61_YEAST	tRNA (adenine(58)-N(1))-methyltransferase catalytic subunit TRM61 (EC 2.1.1.220) (General control non-derepressible protein 14) (Protein GCD14) (tRNA(m1A58)-methyltransferase subunit TRM61) (tRNA(m1A58)MTase subunit TRM61)
R.TLGTphosGSFGR.V	0.9656	0.9802	-0.219346	1.95497	1	2	YJL164C_95	YJL164C	Q1	TPK1;PKA1;SRA3	KAPA_YEAST	cAMP-dependent protein kinase type 1 (PKA 1) (EC 2.7.11.11) (CDC25-suppressing protein kinase) (PK-25)
R.TQIVDQNLGDIDRDKVPNGGSphosPEVPK.T	1	1	-3.27971	0.546538	4	3	YJR089W_552	YJR089W	Q1	BIR1	BIR1_YEAST	Protein BIR1
K.NGG(TS)phosNSPDDMDSAAAASHAIK.K	0.9962	0.9998	-2.59439	0.383688	3	3	YKL038W_20 21_C	YKL038W	Q1	RGT1	RGT1_YEAST	Glucose transport transcription regulator RGT1 (Restores glucose transport protein 1)
K.SGASVYIPPTAEPPKDNSphosNLSLDAYER.N	0.9649	0.9876	-1.4728	0.070805	2	1	YKR021W_171	YKR021W	Q1	ALY1;ART6	ALY1_YEAST	Arrestin-related trafficking adapter 6 (Arrestin-like protein 1)
N.GGTphosPIFYK.F	0.9994	0.9979	-3.43072	0.179329	2	1	YKR090W_464	YKR090W	Q1	PXL1	PXL1_YEAST	Paxillin-like protein 1
R.MVRESphosESLEAVGNTIPSNMTVK.M	0.9387	0.9983	-1.95053	1.49707	1	3	YLL021W_986	YLL021W	Q1	SPA2;PEA1	SPA2_YEAST	Protein SPA2
R.SphosITIIPQDPTLFSGTIK.T	0.9995	0.9985	-1.31088	0.0133195	2	3	YLL048C_1457	YLL048C	Q1	YBT1;BAT1	YBT1_YEAST	ATP-dependent bile acid permease
K.QA(TS)phosMTPTHSphosPVR.K	0.9994	0.9886	-0.0552262	1.50721	3	2	YLR006C_690 691 697_C	YLR006C	Q1	SSK1	SSK1_YEAST	Osmolarity two-component system protein SSK1
K.QATSMTPTphosHSPVR.K	0.9999	0.9995	-0.427947	1.72632	4	2	YLR006C_695	YLR006C	Q1	SSK1	SSK1_YEAST	Osmolarity two-component system protein SSK1
R.NANALASSSVLPPIPGSSNNTphosPIKNSLPQK.H	0.9927	0.999	-0.818531	0.70743	2	3	YLR131C_486	YLR131C	Q1	ACE2	ACE2_YEAST	Metallothionein expression activator
R.INAFSphosLTDYK.A	0.9974	0.9803	-0.102532	1.08761	1	1	YLR135W_388	YLR135W	Q1	SLX4	SLX4_YEAST	Structure-specific endonuclease subunit SLX4 (Synthetic lethal of unknown function protein 4)
R.DTKEPDSphosENITPSVSPAIDDR.K	0.9948	0.9215	-1.27246	0.0133195	1	1	YLR152C_177	YLR152C	Q1	YLR152C;L9634.9	YL152_YEAST	Uncharacterized transporter YLR152C
K.NDESphosPSTPSSPK.F	0.9979	0.9091	-0.979675	0.480196	1	1	YLR187W_25	YLR187W	Q1	SKG3	SKG3_YEAST	Protein SKG3 (Suppressor of lethality of KEX2-GAS1 double null mutant protein 3)
R.TGNQSISphosDKYSDLNTLLATGTGIDTFGNTGEAR.L	0.9794	0.9991	-0.594385	3.10698	1	3	YLR206W_436	YLR206W	Q1	ENT2	ENT2_YEAST	Epsin-2
R.TGNQSISDKYSDLNTphosLLATGTGIDTFGNTGEAR.L	0.9982	0.998	-0.572017	1.47168	3	3	YLR206W_444	YLR206W	Q1	ENT2	ENT2_YEAST	Epsin-2
R.YNRSSMSphosLENQNAIGQQQIPLSR.V	0.9996	1	-0.308983	1.65577	9	5	YLR357W_663	YLR357W	Q1	RSC2	RSC2_YEAST	Chromatin structure-remodeling complex subunit RSC2 (RSC complex subunit RSC2) (Remodel the structure of chromatin complex subunit 2)
K.TAITA(SS)phosKEEPSAAR.T	0.9359	0.9944	-0.168511	3.09018	2	2	YLR429W_590 591_C	YLR429W	Q1	CRN1	CORO_YEAST	Coronin-like protein
R.YPQRQ(STS)phosGEAELMR.N	0.9957	0.9975	-0.0397962	1.52613	3	5	YLR443W_360 361 362_C	YLR443W	Q1	ECM7;ZRG15	ECM7_YEAST	Protein ECM7 (Extracellular mutant protein 7) (Zinc-regulated gene 15 protein)
R.SLDVVSPGSphosLAEFEGSK.S	0.9667	0.9986	-0.0865904	2.05529	3	2	YML007W_17	YML007W	Q1	YAP1;PAR1;PDR4;SNQ3	AP1_YEAST	AP-1-like transcription factor YAP1 (Phenanthroline resistance protein PAR1) (Pleiotropic drug resistance protein PDR4)
K.AANMSDDE(SS)phosLIKNQLINEEPELPK.Q	0.987	0.9997	-0.0865904	1.30677	1	2	YML007W_532 533_C	YML007W	Q1	YAP1;PAR1;PDR4;SNQ3	AP1_YEAST	AP-1-like transcription factor YAP1 (Phenanthroline resistance protein PAR1) (Pleiotropic drug resistance protein PDR4)
K.ELGTphosANGTGHSTPLSK.L	0.9954	0.9863	-1.8395	0.0365893	1	3	YML034W_283	YML034W	Q1	SRC1;HEH1	SRC1_YEAST	Inner nuclear membrane protein SRC1 (Helix-extension-helix domain-containing protein 1)
R.LFSphosNSASR.L	0.9837	0.996	-1.33408	0.30921	2	1	YML078W_14	YML078W	Q1	CPR3;CYP3	CYPC_YEAST	Peptidyl-prolyl cis-trans isomerase C, mitochondrial (PPIase C) (EC 5.2.1.8) (Cyclophilin C) (PPI-III) (Rotamase C)
R.SNGQSphosLSPVRSDSADVPAFSNSNGFNNVTFGSK.K	0.995	0.9956	-2.11729	0.0250013	4	3	YMR153W_99	YMR153W	Q1	NUP53	NUP53_YEAST	Nucleoporin NUP53 (Nuclear pore protein NUP53)
R.ITphosTLGHVQR.G	0.9999	0.9945	-0.384932	6.35466	1	1	YMR205C_477	YMR205C	Q1	PFK2	PFKA2_YEAST	ATP-dependent 6-phosphofructokinase subunit beta (EC 2.7.1.11) (ATP-dependent 6-phosphofructokinase) (ATP-PFK) (Phosphofructokinase 2) (Phosphohexokinase)
R.KSphosSTAPDEISTSTK.N	0.9851	0.9945	-1.0398	0.928786	1	1	YNL106C_1081	YNL106C	Q1	INP52;SJL2	INP52_YEAST	Polyphosphatidylinositol phosphatase INP52 (Synaptojanin-like protein 2) [Includes: SAC1-like phosphoinositide phosphatase (EC 3.1.3.-); Phosphatidylinositol 4,5-bisphosphate 5-phosphatase (EC 3.1.3.36)]
K.EDPKPSphosPPSSK.L	1	0.998	-0.839992	0.546538	2	1	YNL233W_247	YNL233W	Q1	BNI4	BNI4_YEAST	Protein BNI4
K.INSphosWNKEFQSDLTHQLATTVLK.N	0.9986	0.9957	-0.528296	2.42174	2	1	YNL239W_12	YNL239W	Q1	LAP3;BLH1;GAL6;YCP1	BLH1_YEAST	Cysteine proteinase 1, mitochondrial (EC 3.4.22.40) (Bleomycin hydrolase) (BLM hydrolase) (Homocysteine-thiolactonase) (HTLase) (Hcy-thiolactonase) (Leucine aminopeptidase 3) (Y3)
K.(SSS)phosGVSSSMVSQR.K	1	1	-0.290604	1.62539	3	3	YNL298W_286 287 288_C	YNL298W	Q1	CLA4	CLA4_YEAST	Serine/threonine-protein kinase CLA4 (EC 2.7.11.1)
K.SNYTAASCLTSphosDPTSPSLLPSSRR.N	0.9975	0.9123	-1.53947	0.210356	2	1	YNR014W_100	YNR014W	Q1	YNR014W;N2060	YN87_YEAST	Uncharacterized protein YNR014W
R.A(STS)phosLPESSTDDISPLREEGKINVPK.R	0.9291	0.9025	-1.59439	0.530237	1	1	YOL036W_594 595 596_C	YOL036W	Q1	YOL036W	YO036_YEAST	Uncharacterized protein YOL036W
R.NSISILDDRE(SS)phosNGNIGSASR.L	0.9993	0.9886	-0.151442	1.05949	1	1	YOL078W_308 309_C	YOL078W	Q1	AVO1	AVO1_YEAST	Target of rapamycin complex 2 subunit AVO1 (TORC2 subunit AVO1) (Adheres voraciously to TOR2 protein 1)
K.SGESSNSphosDAMGKDDDVVK.S	0.9997	0.9559	-1.10253	0.250714	1	1	YOR020W-A_59	YOR020W-A	Q1	YOR020W-A	YO020_YEAST	Uncharacterized protein YOR020W-A
K.SEISphosGDSTLKR.V	0.9863	0.9968	-0.384932	1.16513	3	2	YOR077W_197	YOR077W	Q1	RTS2	RTS2_YEAST	Zinc finger protein RTS2
R.NTNPFINTF(SSS)phosPPILSQEVDRWRL.-	0.9975	0.9996	-0.0476762	2.10972	4	1	YOR178C_778 779 780_C	YOR178C	Q1	GAC1	GAC1_YEAST	Serine/threonine-protein phosphatase 1 regulatory subunit GAC1
K.(SSSS)phosLPKDVNKQEEQPLR.A	0.9968	0.9854	-0.40456	1.56931	3	2	YOR299W_535 536 537 538_C	YOR299W	Q1	BUD7	BUD7_YEAST	Bud site selection protein 7
R.NETNNIDGNFKSphosKLK.K	1	1	-0.0865904	1.36082	5	1	YOR332W_64	YOR332W	Q1	VMA4;VAT5	VATE_YEAST	V-type proton ATPase subunit E (V-ATPase subunit E) (V-ATPase 27 kDa subunit) (Vacuolar proton pump subunit E)
R.SSQIHIENESphosTEDILK.L	0.9986	0.9999	-0.118652	3.68183	1	1	YPL124W_239	YPL124W	Q1	SPC29;LPH3;NIP29	SPC29_YEAST	Spindle pole component 29
R.IHSVSphosLSQSQIDPSK.K	0.9923	0.9885	-0.0397962	1.85734	3	2	YPL153C_791	YPL153C	Q1	RAD53;MEC2;SAD1;SPK1	RAD53_YEAST	Serine/threonine-protein kinase RAD53 (EC 2.7.12.1) (CHEK2 homolog) (Serine-protein kinase 1)
K.AGSphosFGAPSSPTSGIPNPK.S	0.9995	0.9993	-0.605745	1.07081	2	3	YPL179W_202	YPL179W	Q1	PPQ1;SAL6	PPQ1_YEAST	Serine/threonine-protein phosphatase PPQ (EC 3.1.3.16)
K.STPVVVVPP(TSST)phosPDSLNSTTYAPRVSSDSFTVATPLSLQSTTTR.T	0.9789	0.9628	-1.4651	0.602186	1	1	YPR042C_101 102 103 104_C	YPR042C	Q1	PUF2	PUF2_YEAST	mRNA-binding protein PUF2 (Pumilio homology domain family member 2)
T.VYHAGTphosK.D	0.9634	0.9553	6.68947	6.35466	14	16	YAL001C_739	YAL001C	Q2	TFC3;TSV115	TFC3_YEAST	Transcription factor tau 138 kDa subunit (TFIIIC 138 kDa subunit) (Transcription factor C subunit 3)
K.DVAEDHRLNSphosITLVK.S	0.9548	0.9697	3.26068	3.48549	2	1	YAL011W_354	YAL011W	Q2	SWC3;FUN36;SWC1	SWC3_YEAST	SWR1-complex protein 3
K.QSSPANPIGTphosYEYSR.S	0.9678	0.9951	2.43904	2.17766	1	2	YAL012W_47	YAL012W	Q2	CYS3;CYI1;STR1	CYS3_YEAST	Cystathionine gamma-lyase (EC 4.4.1.1) (Gamma-cystathionase) (Sulfur transfer protein 1)
M.PYIGASNLSphosEHSphosFVNLK.E	0.9992	0.9991	1.56549	1.09317	1	1	YAL017W_10 13	YAL017W	Q2	PSK1	PSK1_YEAST	Serine/threonine-protein kinase PSK1 (EC 2.7.11.1) (PAS kinase 1)
R.TSASphosANHLMNR.N	0.9972	0.9963	1.35981	1.2946	9	8	YAL017W_192	YAL017W	Q2	PSK1	PSK1_YEAST	Serine/threonine-protein kinase PSK1 (EC 2.7.11.1) (PAS kinase 1)
R.ANSphosLAYLPSILPEQDPLLK.H	0.9996	0.9973	1.24482	0.437127	3	5	YAL017W_255	YAL017W	Q2	PSK1	PSK1_YEAST	Serine/threonine-protein kinase PSK1 (EC 2.7.11.1) (PAS kinase 1)
K.HNNSphosLFR.G	1	1	1.19173	0.916241	2	2	YAL017W_275	YAL017W	Q2	PSK1	PSK1_YEAST	Serine/threonine-protein kinase PSK1 (EC 2.7.11.1) (PAS kinase 1)
R.AYQEDETFLPHHGPSphosMDLLNEQR.A	1	1	1.77386	3.63487	4	2	YAL017W_327	YAL017W	Q2	PSK1	PSK1_YEAST	Serine/threonine-protein kinase PSK1 (EC 2.7.11.1) (PAS kinase 1)
K.CELLSDGPTL(SSSST)phosLSLPK.M	0.9974	0.9998	2.99994	0.522016	3	3	YAL017W_595 596 597 598 599_C	YAL017W	Q2	PSK1	PSK1_YEAST	Serine/threonine-protein kinase PSK1 (EC 2.7.11.1) (PAS kinase 1)
M.PYIGASphosNLSEHSFVNLK.E	0.9902	0.9973	0.736532	0.678135	5	7	YAL017W_7	YAL017W	Q2	PSK1	PSK1_YEAST	Serine/threonine-protein kinase PSK1 (EC 2.7.11.1) (PAS kinase 1)
M.PYIGASphosNLSEHSphosFVNLK.E	0.9961	0.9764	1.16572	1.16356	2	1	YAL017W_7 13	YAL017W	Q2	PSK1	PSK1_YEAST	Serine/threonine-protein kinase PSK1 (EC 2.7.11.1) (PAS kinase 1)
K.SYE(SS)phosATQLGSAR.E	0.9961	0.9925	1.56598	1.3329	4	1	YAL019W_225 226_C	YAL019W	Q2	FUN30	FUN30_YEAST	ATP-dependent helicase FUN30 (EC 3.6.4.12)
R.TEDYphosLNR.A	1	1	0.57554	1.85544	1	1	YAL021C_634	YAL021C	Q2	CCR4	CCR4_YEAST	Glucose-repressible alcohol dehydrogenase transcriptional effector (EC 3.1.13.4) (Carbon catabolite repressor protein 4) (Cytoplasmic deadenylase)
R.EQSphosVSTEPLDTLPLR.K	0.9988	0.9927	0.952509	2.29962	1	1	YAL022C_58	YAL022C	Q2	FUN26	FUN26_YEAST	Nucleoside transporter FUN26
K.LADEVEMLNLNNLPSphosFQNSPAEK.R	0.9889	0.9069	0.133535	2.12337	2	1	YAL024C_1105	YAL024C	Q2	LTE1;EIS4;MSI2	LTE1_YEAST	Guanine nucleotide exchange factor LTE1 (Low temperature essential protein 1)
K.GVDYPSphosSYAVDK.L	0.9967	0.9957	0.679062	0.828378	2	2	YAL024C_306	YAL024C	Q2	LTE1;EIS4;MSI2	LTE1_YEAST	Guanine nucleotide exchange factor LTE1 (Low temperature essential protein 1)
R.LTSphosIEDK.A	0.9991	0.9996	0.663003	1.51341	9	8	YAL030W_59	YAL030W	Q2	SNC1	SNC1_YEAST	Synaptobrevin homolog 1
K.ILNIIKCSphosQSSHLSDNDFIINDFK.K	0.9536	0.9262	4.98634	6.34547	1	1	YAL033W_144	YAL033W	Q2	POP5	POP5_YEAST	Ribonuclease P/MRP protein subunit POP5 (EC 3.1.26.5) (RNA-processing protein POP5) (RNase P/MRP 19.6 kDa subunit)
R.MASSVLVG(ST)phosPK.G	0.9996	0.9997	0.672402	0.751126	5	2	YAL034C_121 122_C	YAL034C	Q2	FUN19	FUN19_YEAST	SWIRM domain-containing protein FUN19
K.YNDDMTphosPPPLPSSSSR.L	0.9998	0.9996	1.41684	1.95541	7	6	YAL034C_194	YAL034C	Q2	FUN19	FUN19_YEAST	SWIRM domain-containing protein FUN19
K.YNDDMTPPPLPSSSSRLPSphosPLASPNLNR.Q	1	1	0.691017	0.757306	5	9	YAL034C_207	YAL034C	Q2	FUN19	FUN19_YEAST	SWIRM domain-containing protein FUN19
R.AALLSphosSGNVK.V	0.9915	0.9942	1.33043	1.20523	1	1	YAL035W_257	YAL035W	Q2	FUN12	IF2P_YEAST	Eukaryotic translation initiation factor 5B (eIF-5B) (EC 3.6.5.3) (Translation initiation factor IF-2)
K.R(TT)phosQENASEAIK.S	0.999	0.9708	6.68947	6.35466	1	1	YAL035W_288 289_C	YAL035W	Q2	FUN12	IF2P_YEAST	Eukaryotic translation initiation factor 5B (eIF-5B) (EC 3.6.5.3) (Translation initiation factor IF-2)
K.SASphosSLILKK.K	0.9988	0.9981	0.83188	0.822345	2	2	YAL041W_528	YAL041W	Q2	CDC24;CLS4	CDC24_YEAST	Cell division control protein 24 (Calcium regulatory protein)
K.SA(SS)phosLILKK.K	0.9921	0.9763	0.771937	0.637597	1	2	YAL041W_528 529_C	YAL041W	Q2	CDC24;CLS4	CDC24_YEAST	Cell division control protein 24 (Calcium regulatory protein)
K.ISNTHNNNISphosPITK.L	0.9968	0.997	0.665924	0.761272	4	2	YAL041W_811	YAL041W	Q2	CDC24;CLS4	CDC24_YEAST	Cell division control protein 24 (Calcium regulatory protein)
K.SSSphosIPMTAIGR.Q	0.9868	0.9869	0.27598	1.16884	1	1	YAL056W_669	YAL056W	Q2	GPB2;KRH1	GPB2_YEAST	Guanine nucleotide-binding protein subunit beta 2 (Gbeta mimic kelch protein 2)
K.ISPSAPSphosKDSFTK.Y	0.9917	0.984	0.36765	1.08761	6	1	YAR002W_357	YAR002W	Q2	NUP60;FUN17	NUP60_YEAST	Nucleoporin NUP60 (Nuclear pore protein NUP60)
K.GD(ST)phosPVQPDLSVTPQK.S	0.9991	0.9981	1.69679	3.64483	2	2	YAR002W_450 451_C	YAR002W	Q2	NUP60;FUN17	NUP60_YEAST	Nucleoporin NUP60 (Nuclear pore protein NUP60)
K.TELTKGDSTphosPVQPDLSVTPQK.S	0.9994	0.9992	0.763167	0.971672	1	1	YAR002W_451	YAR002W	Q2	NUP60;FUN17	NUP60_YEAST	Nucleoporin NUP60 (Nuclear pore protein NUP60)
K.GDSTPVQPDLSphosVTPQK.S	0.9974	0.9998	1.69563	0.0931728	1	5	YAR002W_458	YAR002W	Q2	NUP60;FUN17	NUP60_YEAST	Nucleoporin NUP60 (Nuclear pore protein NUP60)
R.SphosNLSQENDNEGK.H	0.9998	0.9997	0.482549	1.17409	2	1	YAR002W_480	YAR002W	Q2	NUP60;FUN17	NUP60_YEAST	Nucleoporin NUP60 (Nuclear pore protein NUP60)
R.NSLASphosPK.S	1	1	1.0754	0.304226	4	2	YAR009C_253	YAR009C	Q2	TY1B-A;YARCTy1-1	YA11B_YEAST	Truncated transposon Ty1-A Gag-Pol polyprotein (TY1B) (Transposon Ty1 TYB polyprotein) [Cleaved into: Integrase (IN) (Pol-p71) (p84) (p90); Reverse transcriptase/ribonuclease H (RT) (RT-RH) (EC 2.7.7.49) (EC 2.7.7.7) (EC 3.1.26.4) (Pol-p63) (p60)]
K.SSPFNSphosKLNILSNAAEK.G	0.9962	0.9945	1.19352	0.818998	1	1	YAR014C_101	YAR014C	Q2	BUD14	BUD14_YEAST	Bud site selection protein 14
R.ALSphosNTNMSDPASKPNSLVQHLYAPVFDR.M	0.9998	0.9997	2.06025	1.71466	5	3	YAR014C_668	YAR014C	Q2	BUD14	BUD14_YEAST	Bud site selection protein 14
K.VGESQD(SY)phosDKQFLR.D	0.9882	0.9941	0.998072	0.220552	1	1	YAR015W_257 258_C	YAR015W	Q2	ADE1	PUR7_YEAST	Phosphoribosylaminoimidazole-succinocarboxamide synthase (EC 6.3.2.6) (SAICAR synthetase)
K.V(SS)phosVTAAIG(SS)phosPTKDER.S	0.9979	0.9987	1.25736	0.678135	1	1	YAR019C_937 938 945 946_C	YAR019C	Q2	CDC15;LYT1	CDC15_YEAST	Cell division control protein 15 (EC 2.7.11.1)
R.GGELTphosLDRIK.T	0.9981	0.9907	0.865047	0.757306	1	1	YAR042W_1047	YAR042W	Q2	SWH1;OSH1	OSH1_YEAST	Oxysterol-binding protein homolog 1
R.EQSphosVIDVTNNNLHEAPTYK.G	0.9972	0.9638	0.52422	1.07643	2	1	YAR042W_269	YAR042W	Q2	SWH1;OSH1	OSH1_YEAST	Oxysterol-binding protein homolog 1
R.SphosQSLSEITPGPHSR.K	0.9999	0.9999	0.848558	1.07643	3	3	YAR042W_488	YAR042W	Q2	SWH1;OSH1	OSH1_YEAST	Oxysterol-binding protein homolog 1
R.SQSLSEITphosPGPHSR.K	0.9979	0.9873	1.62478	1.27048	1	1	YAR042W_495	YAR042W	Q2	SWH1;OSH1	OSH1_YEAST	Oxysterol-binding protein homolog 1
K.NYENGFINNPIVISphosPTTTVGEAK.S	0.9999	0.9969	0.0346771	3.43834	2	2	YAR073W_129	YAR073W	Q2	IMD1	IMDH1_YEAST	Putative inosine-5'-monophosphate dehydrogenase 1 (IMP dehydrogenase 1) (IMPD 1) (IMPDH 1) (EC 1.1.1.205)
K.AALETHDVFLAGAGQLSLPFQSHIESphosPR.N	0.9982	0.9995	1.08338	0.977696	4	3	YBL006C_142	YBL006C	Q2	LDB7;RSC14	LDB7_YEAST	Chromatin structure-remodeling complex protein RSC14 (Low dye-binding protein 7) (Remodel the structure of chromatin complex subunit 14)
R.TphosGGFVVPQTTFGMQSQVTGGILPVQK.T	0.996	0.9927	5.11642	4.23554	1	2	YBL007C_887	YBL007C	Q2	SLA1	SLA1_YEAST	Actin cytoskeleton-regulatory complex protein SLA1
R.TGGFVVPQ(TT)phosFGMQSQVTGGILPVQK.T	0.9937	0.991	0.754343	0.85887	1	2	YBL007C_895 896_C	YBL007C	Q2	SLA1	SLA1_YEAST	Actin cytoskeleton-regulatory complex protein SLA1
R.TGGFVVPQTTFGMQSQVTphosGGILPVQK.T	0.9947	0.9835	1.79625	0.85887	2	2	YBL007C_904	YBL007C	Q2	SLA1	SLA1_YEAST	Actin cytoskeleton-regulatory complex protein SLA1
K.TGNGLIPISphosNTGGAMMPQTTFGAAATVLPLQK.T	0.9976	0.9804	0.8611	0.852165	4	3	YBL007C_921	YBL007C	Q2	SLA1	SLA1_YEAST	Actin cytoskeleton-regulatory complex protein SLA1
R.SphosVNDQDPNFVQPKPTNSLQK.K	1	1	0.605287	1.10423	1	1	YBL009W_231	YBL009W	Q2	ALK2	ALK2_YEAST	Serine/threonine-protein kinase Haspin homolog ALK2 (EC 2.7.11.1)
R.VPMVPIHWTphosNSSEGIDSK.E	0.9997	0.9997	0.929177	0.87816	8	5	YBL033C_283	YBL033C	Q2	RIB1	RIB1_YEAST	GTP cyclohydrolase-2 (EC 3.5.4.25) (GTP cyclohydrolase II)
K.NLETphosDKTLELKNNVGK.R	0.9818	0.9707	0.736532	0.7179	5	6	YBL034C_1044	YBL034C	Q2	STU1	STU1_YEAST	Protein STU1 (Suppressor of tubulin 1)
K.NLETDKTphosLELK.N	0.9994	0.9999	0.823467	0.771245	3	5	YBL034C_1047	YBL034C	Q2	STU1	STU1_YEAST	Protein STU1 (Suppressor of tubulin 1)
R.STSphosEYSSK.E	0.9888	0.9871	1.37716	0.048085	1	1	YBL034C_653	YBL034C	Q2	STU1	STU1_YEAST	Protein STU1 (Suppressor of tubulin 1)
K.DTDSphosENNITIAQDDEK.V	0.9976	0.9977	0.806494	0.63141	3	2	YBL042C_56	YBL042C	Q2	FUI1	FUI1_YEAST	Uridine permease
R.DNTGNLSHIPGEWEATPATASphosTDVLSNETTEVIEDGSTTK.R	0.9998	0.9947	0.762926	0.928786	6	2	YBL047C_1064	YBL047C	Q2	EDE1;BUD15	EDE1_YEAST	EH domain-containing and endocytosis protein 1 (Bud site selection protein 15)
R.DNTGNLSHIPGEWEATPATA(ST)phosDVLSNETTEVIEDGSTTK.R	0.9992	0.9994	0.789319	0.884586	3	1	YBL047C_1064 1065_C	YBL047C	Q2	EDE1;BUD15	EDE1_YEAST	EH domain-containing and endocytosis protein 1 (Bud site selection protein 15)
K.TLQTPYNAQP(TSS)phosLEIHTEQVIK.Y	0.9993	0.9977	0.983044	0.858708	7	3	YBL047C_1160 1161 1162_C	YBL047C	Q2	EDE1;BUD15	EDE1_YEAST	EH domain-containing and endocytosis protein 1 (Bud site selection protein 15)
L.SphosANSTGVSSLTR.H	0.9998	0.9996	0.736532	0.721857	38	45	YBL047C_241	YBL047C	Q2	EDE1;BUD15	EDE1_YEAST	EH domain-containing and endocytosis protein 1 (Bud site selection protein 15)
R.TTPLSphosANSTGVSphosSLTR.H	0.9995	0.9997	2.4018	2.2631	4	3	YBL047C_241 248	YBL047C	Q2	EDE1;BUD15	EDE1_YEAST	EH domain-containing and endocytosis protein 1 (Bud site selection protein 15)
T.GVSphosSLTR.H	0.9275	0.9175	1.911	1.85745	4	4	YBL047C_248	YBL047C	Q2	EDE1;BUD15	EDE1_YEAST	EH domain-containing and endocytosis protein 1 (Bud site selection protein 15)
R.(SS)phosNNAFK.N	0.9998	0.9998	0.83188	0.798709	3	4	YBL047C_579 580_C	YBL047C	Q2	EDE1;BUD15	EDE1_YEAST	EH domain-containing and endocytosis protein 1 (Bud site selection protein 15)
R.SSphosNNAFK.N	0.993	0.9851	0.754343	0.798725	3	3	YBL047C_580	YBL047C	Q2	EDE1;BUD15	EDE1_YEAST	EH domain-containing and endocytosis protein 1 (Bud site selection protein 15)
R.QQATLTphosPSSR.L	0.9999	0.9999	1.38289	1.35621	7	7	YBL051C_512	YBL051C	Q2	PIN4;MDT1	PIN4_YEAST	RNA-binding protein PIN4 (Psi inducibility protein 4)
K.SphosLSHSGLDDGLEQGLNR.S	0.9594	0.9285	1.3943	3.55663	1	1	YBL051C_636	YBL051C	Q2	PIN4;MDT1	PIN4_YEAST	RNA-binding protein PIN4 (Psi inducibility protein 4)
K.NAEQNV(SST)phosNLNNAPTNGALDDDVIPNAIVIK.N	1	1	1.2385	1.66469	9	10	YBL051C_65 66 67_C	YBL051C	Q2	PIN4;MDT1	PIN4_YEAST	RNA-binding protein PIN4 (Psi inducibility protein 4)
R.SFSphosHSITTNTPNVK.T	0.9998	0.9986	2.10952	1.45133	5	6	YBL054W_226	YBL054W	Q2	TOD6;PBF1	TOD6_YEAST	Transcriptional regulatory protein TOD6 (PAC-binding factor 1) (Twin of DOT6)
R.RNSphosFIPSTQIPHSTTK.T	0.9986	0.9991	1.88135	1.63305	1	1	YBL054W_280	YBL054W	Q2	TOD6;PBF1	TOD6_YEAST	Transcriptional regulatory protein TOD6 (PAC-binding factor 1) (Twin of DOT6)
R.(SS)phosFNSHAPTEPISR.R	0.9983	0.9768	1.4717	1.00906	3	2	YBL054W_317 318_C	YBL054W	Q2	TOD6;PBF1	TOD6_YEAST	Transcriptional regulatory protein TOD6 (PAC-binding factor 1) (Twin of DOT6)
R.SGSGNNSphosRFMSFSDMVR.G	0.9986	0.996	0.873221	0.87816	3	2	YBL058W_124	YBL058W	Q2	SHP1;UBX1	UBX1_YEAST	UBX domain-containing protein 1 (Suppressor of high-copy PP1 protein)
K.GYNDNFSESphosEGVLHGSK.S	0.9996	0.9996	0.664511	1.69286	2	1	YBL060W_28	YBL060W	Q2	YEL1	YEL1_YEAST	Guanine-nucleotide exchange factor YEL1 (EFA6-like protein 1)
K.QEVSphosLSNMGSSNMIR.K	0.9994	0.9991	2.0851	4.37744	1	1	YBL061C_652	YBL061C	Q2	SKT5;CAL2;CHS4;CSD4	SKT5_YEAST	Protein SKT5
K.VSVQ(TY)phosLSR.E	0.9977	0.999	6.68947	6.35466	2	1	YBL066C_181 182_C	YBL066C	Q2	SEF1	SEF1_YEAST	Putative transcription factor SEF1 (Suppressor of essential function protein 1) (Suppressor protein SEF1)
K.TSSALPNNISMNLVSphosPSSKQPTISSLAK.V	0.995	0.9988	0.49782	0.947322	2	1	YBL084C_328	YBL084C	Q2	CDC27;APC3;SNB1	CDC27_YEAST	Anaphase-promoting complex subunit CDC27 (Anaphase-promoting complex subunit 3) (Cell division control protein 27)
R.VPEV(ST)phosPQLQDEQTLIQEK.T	0.9993	0.9999	1.37716	0.79111	1	2	YBL085W_157 158_C	YBL085W	Q2	BOI1;BOB1;GIN7	BOB1_YEAST	Protein BOB1 (BEM1-binding protein) (Growth inhibitory protein 7)
K.SPTRVPEVSTphosPQLQDEQTLIQEK.T	0.9996	0.9996	1.30912	1.62155	6	5	YBL085W_158	YBL085W	Q2	BOI1;BOB1;GIN7	BOB1_YEAST	Protein BOB1 (BEM1-binding protein) (Growth inhibitory protein 7)
K.NEESphosGEEDIFAEYPIK.V	1	0.9988	0.610178	0.903695	2	1	YBL101C_550	YBL101C	Q2	ECM21	ECM21_YEAST	Protein ECM21 (Extracellular mutant protein 21)
R.SSNTphosDAQLLGKK.Q	0.9984	0.9986	0.784675	0.714373	8	6	YBL101C_87	YBL101C	Q2	ECM21	ECM21_YEAST	Protein ECM21 (Extracellular mutant protein 21)
R.TTSphosVSGPSGYSDDAGVPNVNR.N	1	0.9999	0.700236	1.49149	3	2	YBL101C_960	YBL101C	Q2	ECM21	ECM21_YEAST	Protein ECM21 (Extracellular mutant protein 21)
R.SPSphosSSFR.A	0.9952	0.9903	0.815006	0.670718	1	1	YBL103C_229	YBL103C	Q2	RTG3	RTG3_YEAST	Retrograde regulation protein 3
R.TSSPSSAVSphosTSAGNYK.N	0.9997	0.9998	6.68947	4.41898	1	1	YBL104C_901	YBL104C	Q2	SEA4	SEA4_YEAST	SEH-associated protein 4
K.K(TS)phosNVMVIQK.C	0.9998	0.9997	0.81075	0.778164	6	6	YBL105C_31 32_C	YBL105C	Q2	PKC1;HPO2;STT1	KPC1_YEAST	Protein kinase C-like 1 (PKC 1) (EC 2.7.11.13)
K.TSphosNVMVIQK.C	0.9896	0.9996	1.00553	0.966081	1	2	YBL105C_32	YBL105C	Q2	PKC1;HPO2;STT1	KPC1_YEAST	Protein kinase C-like 1 (PKC 1) (EC 2.7.11.13)
R.L(SS)phosMHEYFDPFSNAEVYYGPITDPR.K	1	0.9872	0.881348	0.538411	3	2	YBR001C_52 53_C	YBR001C	Q2	NTH2	TREB_YEAST	Probable trehalase (EC 3.2.1.28) (Alpha,alpha-trehalase) (Alpha,alpha-trehalose glucohydrolase)
R.DRSphosLIIDNLKEK.D	1	1	0.736532	0.74323	1	3	YBR007C_132	YBR007C	Q2	DSF2	DSF2_YEAST	Protein DSF2 (Deletion suppressor of MPT5 mutation protein 2)
R.SATNSLDFSGENIQLPSTSSTINN(SS)phosPHLAR.Y	0.9999	0.9997	1.07095	0.721839	3	4	YBR007C_423 424_C	YBR007C	Q2	DSF2	DSF2_YEAST	Protein DSF2 (Deletion suppressor of MPT5 mutation protein 2)
R.SATNSLDFSGENIQLPSTSSTINNSSphosPHLAR.Y	0.9999	0.9959	2.57804	1.72186	1	1	YBR007C_424	YBR007C	Q2	DSF2	DSF2_YEAST	Protein DSF2 (Deletion suppressor of MPT5 mutation protein 2)
K.NTSphosWADR.L	0.9972	0.9983	1.22579	1.48866	1	1	YBR007C_9	YBR007C	Q2	DSF2	DSF2_YEAST	Protein DSF2 (Deletion suppressor of MPT5 mutation protein 2)
K.SNSphosHDLGYVK.S	0.9909	0.9702	0.336352	2.59007	1	2	YBR017C_98	YBR017C	Q2	KAP104	IMB2_YEAST	Importin subunit beta-2 (Importin-104) (Karyopherin subunit beta-2) (Karyopherin-104) (Transportin) (TRN)
K.(ST)phosFFQAITR.C	0.9998	0.999	1.01516	0.550127	4	4	YBR025C_34 35_C	YBR025C	Q2	OLA1	OLA1_YEAST	Obg-like ATPase 1
R.I(YT)phosEASR.S	0.9994	0.9991	2.30932	6.35466	2	1	YBR043C_377 378_C	YBR043C	Q2	QDR3;AQR2	QDR3_YEAST	Quinidine resistance protein 3 (Acids quinidine resistance protein 2)
K.NVPVHVSphosPAFR.V	1	1	0.594593	1.05454	2	2	YBR048W_112	YBR048W	Q2	RPS11B;RPS18B	RS11B_YEAST	40S ribosomal protein S11-B (RP41) (S18) (Small ribosomal subunit protein uS17-B) (YS12)
K.EFILPEQTphosPR.V	0.9995	1	0.731477	0.825693	2	1	YBR053C_299	YBR053C	Q2	YBR053C;YBR0506	YBQ3_YEAST	Uncharacterized protein YBR053C
K.STDSDI(SST)phosALEKIEK.L	0.9588	0.9824	0.11986	4.77124	1	1	YBR058C_139 140 141_C	YBR058C	Q2	UBP14;GID6	UBP14_YEAST	Ubiquitin carboxyl-terminal hydrolase 14 (EC 3.4.19.12) (Deubiquitinating enzyme 14) (Glucose-induced degradation protein 6) (Ubiquitin thioesterase 14) (Ubiquitin-specific-processing protease 14)
R.SphosVSAMGHPAVER.Y	0.9999	0.9998	0.797932	1.04041	12	14	YBR059C_10	YBR059C	Q2	AKL1	AKL1_YEAST	Serine/threonine-protein kinase AKL1 (EC 2.7.11.1)
R.SVSphosAMGHPAVER.Y	0.9982	0.9984	0.745465	0.845532	7	8	YBR059C_12	YBR059C	Q2	AKL1	AKL1_YEAST	Serine/threonine-protein kinase AKL1 (EC 2.7.11.1)
K.LPMNASphosDGHAAVSR.L	0.9998	1	1.14815	1.18975	2	1	YBR059C_396	YBR059C	Q2	AKL1	AKL1_YEAST	Serine/threonine-protein kinase AKL1 (EC 2.7.11.1)
M.SITphosNGTSR.S	0.9992	0.9751	0.881348	1.18455	1	1	YBR059C_4	YBR059C	Q2	AKL1	AKL1_YEAST	Serine/threonine-protein kinase AKL1 (EC 2.7.11.1)
K.TPGELYYPSphosVSELDTYLDKELVK.Q	0.9843	0.9947	0.681739	0.884586	1	2	YBR059C_479	YBR059C	Q2	AKL1	AKL1_YEAST	Serine/threonine-protein kinase AKL1 (EC 2.7.11.1)
K.SphosNNPFPK.M	0.9998	0.9997	3.21297	0.947322	3	1	YBR059C_561	YBR059C	Q2	AKL1	AKL1_YEAST	Serine/threonine-protein kinase AKL1 (EC 2.7.11.1)
K.MNVAYH(ST)phosNELSNDASNFFLEEQQQGQR.Y	0.9997	0.9989	0.789319	0.977696	6	5	YBR059C_574 575_C	YBR059C	Q2	AKL1	AKL1_YEAST	Serine/threonine-protein kinase AKL1 (EC 2.7.11.1)
K.MNVAYHSTphosNELSNDASNFFLEEQQQGQR.Y	0.9996	0.9996	2.51936	0.884586	1	1	YBR059C_575	YBR059C	Q2	AKL1	AKL1_YEAST	Serine/threonine-protein kinase AKL1 (EC 2.7.11.1)
R.NGVLNLSphosLNEMDLSR.D	1	1	0.681739	4.34943	2	2	YBR059C_846	YBR059C	Q2	AKL1	AKL1_YEAST	Serine/threonine-protein kinase AKL1 (EC 2.7.11.1)
K.RNNYSTphosDELGDSMVSSE.S	0.9962	0.9902	6.68947	6.35466	2	1	YBR059C_892	YBR059C	Q2	AKL1	AKL1_YEAST	Serine/threonine-protein kinase AKL1 (EC 2.7.11.1)
K.SKDFSphosSVSTR.Q	0.9934	0.9953	0.634434	1.14762	3	7	YBR059C_950	YBR059C	Q2	AKL1	AKL1_YEAST	Serine/threonine-protein kinase AKL1 (EC 2.7.11.1)
K.SKDF(SS)phosVSTR.Q	0.9018	0.9908	2.85063	1.14762	1	1	YBR059C_950 951_C	YBR059C	Q2	AKL1	AKL1_YEAST	Serine/threonine-protein kinase AKL1 (EC 2.7.11.1)
Q.EVNLSphosSPTLTQEHR.N	0.9998	0.9999	0.806494	0.594367	5	5	YBR059C_971	YBR059C	Q2	AKL1	AKL1_YEAST	Serine/threonine-protein kinase AKL1 (EC 2.7.11.1)
R.SQLQGLFQNFGNTSGEGDAHSD(ST)phosLLLR.L	1	1	0.848535	1.12065	2	1	YBR062C_56 57_C	YBR062C	Q2	YBR062C;YBR0528	YBR2_YEAST	Uncharacterized RING finger protein YBR062C
R.ATSDGP(ST)phosPLIK.N	0.9994	0.999	0.620155	1.88813	2	2	YBR065C_152 153_C	YBR065C	Q2	ECM2;SLT11	SLT11_YEAST	Pre-mRNA-splicing factor SLT11 (Extracellular mutant protein 2) (Synthetic lethality with U2 protein 11)
R.RTDSphosKSILQR.K	0.9361	0.9697	3.32149	1.46741	1	1	YBR069C_55	YBR069C	Q2	TAT1;TAP1;VAP1	TAT1_YEAST	Valine/tyrosine/tryptophan amino-acid permease 1 (Tyrosine and tryptophan amino acid transporter 1)
R.SISphosAGPTLNLAK.K	0.9997	0.9997	0.818492	0.922554	4	5	YBR073W_51	YBR073W	Q2	RDH54;TID1	RDH54_YEAST	DNA repair and recombination protein RDH54 (RAD homolog 54) (Recombination factor TID1) (Two hybrid interaction with DMC1 protein 1) [Includes: DNA topoisomerase (EC 5.99.1.-); Putative helicase (EC 3.6.4.12)]
R.(STTT)phosWTSALDLQK.K	0.9605	0.9817	0.0494712	1.74661	1	2	YBR073W_846 847 848 849_C	YBR073W	Q2	RDH54;TID1	RDH54_YEAST	DNA repair and recombination protein RDH54 (RAD homolog 54) (Recombination factor TID1) (Two hybrid interaction with DMC1 protein 1) [Includes: DNA topoisomerase (EC 5.99.1.-); Putative helicase (EC 3.6.4.12)]
R.AGNREPP(ST)phosPSTLPK.A	0.9968	0.9977	0.889431	0.953448	3	3	YBR079C_882 883_C	YBR079C	Q2	RPG1;TIF32	EIF3A_YEAST	Eukaryotic translation initiation factor 3 subunit A (eIF3a) (Eukaryotic translation initiation factor 3 110 kDa subunit homolog) (eIF3 p110) (Translation initiation factor eIF3, p110 subunit homolog)
R.MLQSphosPLSAQNSR.S	0.9989	0.9997	0.754343	1.90617	3	2	YBR081C_930	YBR081C	Q2	SPT7	SPT7_YEAST	Transcriptional activator SPT7
R.QPSLGPTphosLGVK.G	1	1	4.57867	2.54248	1	1	YBR084W_445	YBR084W	Q2	MIS1	C1TM_YEAST	C-1-tetrahydrofolate synthase, mitochondrial (C1-THF synthase) [Includes: Methylenetetrahydrofolate dehydrogenase (EC 1.5.1.5); Methenyltetrahydrofolate cyclohydrolase (EC 3.5.4.9); Formyltetrahydrofolate synthetase (EC 6.3.4.3)]
K.QSTNFTHSTGSFLQSphosAPVELTTVSGYQEFLKK.Q	0.9601	0.9781	2.53232	1.54248	1	1	YBR085C-A_22	YBR085C-A	Q2	YBR085C-A	YB085_YEAST	Uncharacterized protein YBR085C-A
K.IAVTphosGGENNENTQAK.D	1	1	0.251105	1.48219	3	2	YBR086C_805	YBR086C	Q2	IST2	IST2_YEAST	Increased sodium tolerance protein 2
R.NTVNPSphosGSNDPFNNSTSLR.K	0.986	0.9836	1.737	1.02011	2	2	YBR102C_161	YBR102C	Q2	EXO84;USA3	EXO84_YEAST	Exocyst complex component EXO84 (Exocyst complex protein of 84 kDa) (U1 SNP1-associating protein 3)
R.FTLETNSphosESNKAGEDGASTVER.E	0.9993	0.9971	0.11986	2.75906	3	1	YBR103W_113	YBR103W	Q2	SIF2;EMB1	SIF2_YEAST	SIR4-interacting protein SIF2
K.YVEPGNAMSphosGEGEKLQVTTVR.D	1	0.9915	1.2385	0.685515	3	2	YBR106W_73	YBR106W	Q2	PHO88;SND3	PHO88_YEAST	SRP-independent targeting protein 3 (Inorganic phosphate transport protein PHO88) (Phosphate metabolism protein PHO88)
K.SphosPQENTLPR.E	0.9926	0.9987	5.73933	6.35466	1	1	YBR112C_943	YBR112C	Q2	CYC8;CRT8;SSN6	CYC8_YEAST	General transcriptional corepressor CYC8 (Glucose repression mediator protein CYC8)
K.SphosVEMHHEQLEQGVPGDNVGFNVK.N	1	1	1.5979	1.12918	10	6	YBR118W_289	YBR118W	Q2	TEF2	EF1A_YEAST	Elongation factor 1-alpha (EF-1-alpha) (Eukaryotic elongation factor 1A) (eEF1A) (Translation elongation factor 1A)
R.TphosIEKFEK.E	0.998	0.9992	0.865047	0.771245	2	2	YBR118W_38	YBR118W	Q2	TEF2	EF1A_YEAST	Elongation factor 1-alpha (EF-1-alpha) (Eukaryotic elongation factor 1A) (eEF1A) (Translation elongation factor 1A)
K.AQLTSphosSSGGNIIVVSNRLPVTITK.N	0.9954	0.9758	0.0780403	2.0337	1	1	YBR126C_12	YBR126C	Q2	TPS1;BYP1;CIF1;FDP1;GGS1;GLC6;TSS1	TPS1_YEAST	Alpha,alpha-trehalose-phosphate synthase [UDP-forming] 56 kDa subunit (EC 2.4.1.15) (General glucose sensor subunit 1) (Glycogen metabolism control protein GLC6) (Trehalose synthase complex catalytic subunit TPS1) (Trehalose-6-phosphate synthase) (UDP-glucose-glucosephosphate glucosyltransferase)
R.SFYTASphosPLLSSGSIPK.S	1	1	1.53901	2.1459	4	4	YBR130C_348	YBR130C	Q2	SHE3	SHE3_YEAST	SWI5-dependent HO expression protein 3
K.VLNSphosNSNHQFLLQEDSR.L	0.9986	0.9953	0.956808	1.07081	4	3	YBR133C_315	YBR133C	Q2	HSL7	HSL7_YEAST	Protein arginine N-methyltransferase HSL7 (EC 2.1.1.320) (Histone synthetic lethal protein 7) (Type II protein arginine N-methyltransferase) (Type II PRMT)
R.LKFSphosEETLMNTR.R	0.9911	0.9927	0.0203248	4.4223	1	1	YBR133C_611	YBR133C	Q2	HSL7	HSL7_YEAST	Protein arginine N-methyltransferase HSL7 (EC 2.1.1.320) (Histone synthetic lethal protein 7) (Type II protein arginine N-methyltransferase) (Type II PRMT)
K.TTNTNSPNSISphosKTSIK.Q	0.9989	0.996	0.851507	0.924916	4	2	YBR140C_395	YBR140C	Q2	IRA1;GLC1;PPD1	IRA1_YEAST	Inhibitory regulator protein IRA1
K.SASLSphosHSDLGGEILNGTGK.N	1	0.9999	0.967857	1.04808	5	3	YBR152W_40	YBR152W	Q2	SPP381	SP381_YEAST	Pre-mRNA-splicing factor SPP381 (Suppressor of PRP38-1 mutation)
K.SphosLGSPLYGR.F	1	1	1.04224	1.05949	1	1	YBR157C_30	YBR157C	Q2	ICS2	ICS2_YEAST	Increased copper sensitivity protein 2
R.(ST)phosPSLVGFGPR.N	0.9997	1	1.04224	0.968647	1	2	YBR169C_35 36_C	YBR169C	Q2	SSE2;HSP	HSP79_YEAST	Heat shock protein homolog SSE2
R.VSTphosPVQQHPLLQR.N	0.9999	0.9998	0.718498	0.729017	22	15	YBR172C_129	YBR172C	Q2	SMY2	SMY2_YEAST	Protein SMY2 (Suppressor of MYO2-66 protein)
K.LASphosATTISQTDESHKQEYK.S	0.9989	0.9993	0.319187	1.00316	2	2	YBR172C_342	YBR172C	Q2	SMY2	SMY2_YEAST	Protein SMY2 (Suppressor of MYO2-66 protein)
K.DLPSLNSSSANPAPWASphosKVK.V	1	0.9937	1.23216	0.736141	1	1	YBR172C_467	YBR172C	Q2	SMY2	SMY2_YEAST	Protein SMY2 (Suppressor of MYO2-66 protein)
R.SNTphosPLLGGRHPLSR.T	0.9992	0.9993	0.727543	0.818108	9	8	YBR172C_70	YBR172C	Q2	SMY2	SMY2_YEAST	Protein SMY2 (Suppressor of MYO2-66 protein)
R.SNTphosPLLGGRHPLSphosR.T	0.9806	0.994	0.680988	0.832356	2	3	YBR172C_70 80	YBR172C	Q2	SMY2	SMY2_YEAST	Protein SMY2 (Suppressor of MYO2-66 protein)
R.AASphosPFSSMKEPFIPQSSGVMSSSFWHGDHPESR.V	1	1	1.11297	1.19157	9	8	YBR172C_96	YBR172C	Q2	SMY2	SMY2_YEAST	Protein SMY2 (Suppressor of MYO2-66 protein)
K.DYEFDQSphosTTSFDKK.K	0.9899	0.9957	0.815006	2.84559	1	1	YBR177C_121	YBR177C	Q2	EHT1	MCFS2_YEAST	Medium-chain fatty acid ethyl ester synthase/esterase 2 (Alcohol O-acetyltransferase) (EC 2.3.1.84) (EC 3.1.1.-) (Ethanol hexanoyl transferase 1)
K.VIGKELDN(SST)phosISTHDASTNGLINQFK.E	0.9978	0.9979	0.351981	1.60973	4	2	YBR196C_533 534 535_C	YBR196C	Q2	PGI1	G6PI_YEAST	Glucose-6-phosphate isomerase (GPI) (EC 5.3.1.9) (Phosphoglucose isomerase) (PGI) (Phosphohexose isomerase) (PHI)
K.SphosHAQLLR.L	1	1	1.1804	1.22562	1	1	YBR197C_148	YBR197C	Q2	YBR197C;YBR1409	YB47_YEAST	Uncharacterized protein YBR197C
K.NLTTPPALNPL(TTS)phosISRGNTAYER.S	0.9379	0.9311	0.952509	0.890984	1	1	YBR197C_77 78 79_C	YBR197C	Q2	YBR197C;YBR1409	YB47_YEAST	Uncharacterized protein YBR197C
K.NLTTPPALNPLTTSISRGNTphosAYER.S	0.9035	0.9607	0.944774	0.960895	1	2	YBR197C_85	YBR197C	Q2	YBR197C;YBR1409	YB47_YEAST	Uncharacterized protein YBR197C
R.YLSphosSSSTPVK.S	0.9983	0.9985	0.848535	0.906686	4	4	YBR200W_47	YBR200W	Q2	BEM1;SRO1	BEM1_YEAST	Bud emergence protein 1 (Suppressor of RHO3 protein 1)
R.IDTphosDNFK.L	0.9997	0.9991	0.960204	0.977696	1	1	YBR200W_513	YBR200W	Q2	BEM1;SRO1	BEM1_YEAST	Bud emergence protein 1 (Suppressor of RHO3 protein 1)
R.MMTphosPPLNIAPNSNNSK.S	1	1	1.00553	1.09315	3	2	YBR212W_637	YBR212W	Q2	NGR1;RBP1	NGR1_YEAST	Negative growth regulatory protein NGR1 (RNA-binding protein RBP1)
K.(SSSSTS)phosLNSHSPLMTAMEDPPSphosPR.S	1	1	0.695626	0.770828	50	22	YBR214W_437 438 439 440 441 442 458_C	YBR214W	Q2	SDS24	SDS24_YEAST	Protein SDS24
K.(SSSSTS)phosLNSHSPLMTAMEDPPSPR.S	0.9998	0.9995	0.672402	0.971672	57	37	YBR214W_437 438 439 440 441 442_C	YBR214W	Q2	SDS24	SDS24_YEAST	Protein SDS24
K.GASphosPSPIIISGSSSTSPSGPSSSSTNPMGIPTNRFNK.N	0.9998	0.9997	0.334703	0.971672	4	3	YBR215W_81	YBR215W	Q2	HPC2	HPC2_YEAST	Histone promoter control protein 2
K.R(SS)phosNAQLQPEDEPPLSSPISSNSDNSFPNEGLDR.A	0.9996	0.9983	1.33635	1.00415	3	2	YBR225W_650 651_C	YBR225W	Q2	YBR225W;YBR1522	YB75_YEAST	Uncharacterized protein YBR225W
R.KPSKSphosIPK.G	0.9998	0.9981	6.68947	6.35466	1	1	YBR235W_314	YBR235W	Q2	VHC1	VHC1_YEAST	Vacuolar cation-chloride cotransporter 1 (Vacuolar homolog of CCC family protein 1)
R.IDTPCESEDSphosDLDTDLTSIR.D	0.9999	0.9973	3.53618	0.401722	2	1	YBR235W_918	YBR235W	Q2	VHC1	VHC1_YEAST	Vacuolar cation-chloride cotransporter 1 (Vacuolar homolog of CCC family protein 1)
K.SphosKLNLDNLQK.V	1	1	1.85063	1.79702	10	8	YBR257W_53	YBR257W	Q2	POP4	POP4_YEAST	RNases MRP/P 32.9 kDa subunit (RNA-processing protein POP4)
K.ESLNSphosPLLTK.N	0.9921	0.9981	1.24796	1.13689	2	1	YBR269C_83	YBR269C	Q2	SDH8;FMP21	SDHF4_YEAST	Succinate dehydrogenase assembly factor 4, mitochondrial (SDH assembly factor 4) (SDHAF4) (Found in mitochondrial proteome protein 21)
R.SphosVASLLSR.F	1	1	0.873221	0.910009	2	2	YBR278W_166	YBR278W	Q2	DPB3	DPB3_YEAST	DNA polymerase epsilon subunit C (DNA polymerase II subunit C)
K.TNVTphosNLIQQDEDLGMPVDLMK.F	0.9912	0.9623	0.718498	0.832356	2	1	YBR279W_53	YBR279W	Q2	PAF1	PAF1_YEAST	RNA polymerase II-associated protein 1 (Protein PAF1)
R.(TTS)phosRTSNFTPSEDPLSAIKK.D	0.9987	0.995	1.11297	1.33759	1	1	YBR280C_161 162 163_C	YBR280C	Q2	SAF1	SAF1_YEAST	SCF-associated factor 1
T.SL(TS)phosLQENCGAAIIEVPSENIIK.Y	0.9916	0.9865	2.66503	2.88652	2	2	YBR281C_199 200_C	YBR281C	Q2	DUG2	DUG2_YEAST	Probable di- and tripeptidase DUG2 (EC 3.4.-.-) (Deficient in utilization of glutathione protein 2) (GSH degradosomal complex subunit DUG2)
R.MNSSFLSSSSphosIGDKIWQK.S	0.9999	0.9999	0.82978	1.38496	6	4	YBR287W_234	YBR287W	Q2	YBR287W;YBR2034	YB8B_YEAST	Uncharacterized transporter YBR287W
R.MKSphosITSTSQK.L	1	0.9948	1.23216	1.85234	3	2	YBR289W_394	YBR289W	Q2	SNF5;SWI10;TYE4	SNF5_YEAST	SWI/SNF chromatin-remodeling complex subunit SNF5 (SWI/SNF complex subunit SNF5) (Transcription factor TYE4) (Transcription regulatory protein SNF5)
K.QFHPANLPASphosEVLR.L	0.9928	1	1.61993	0.0931728	1	2	YCL009C_212	YCL009C	Q2	ILV6	ILV6_YEAST	Acetolactate synthase small subunit, mitochondrial (Acetohydroxy-acid synthase small subunit) (AHAS) (ALS)
R.NKQENIN(SSS)phosNLFPEGK.V	1	0.9929	0.815006	1.08761	7	6	YCL014W_1110 1111 1112_C	YCL014W	Q2	BUD3	BUD3_YEAST	Bud site selection protein 3
K.GVSphosNENTNISLK.T	1	0.9958	1.83679	2.21291	2	1	YCL014W_1127	YCL014W	Q2	BUD3	BUD3_YEAST	Bud site selection protein 3
K.ISSDL(SS)phosNK.T	0.997	1	1.03497	1.10972	15	16	YCL014W_1500 1501_C	YCL014W	Q2	BUD3	BUD3_YEAST	Bud site selection protein 3
K.AVCDNTphosPSIDTDPPEYR.S	0.9988	0.999	0.971664	1.80212	2	1	YCL019W_1108	YCL019W	Q2	TY2B-C;YCLWTy2-1	YC21B_YEAST	Transposon Ty2-C Gag-Pol polyprotein (TY2A-TY2B) (Transposon Ty2 TYA-TYB polyprotein) [Cleaved into: Capsid protein (CA); Ty2 protease (PR) (EC 3.4.23.-); Integrase (IN); Reverse transcriptase/ribonuclease H (RT) (RT-RH) (EC 2.7.7.49) (EC 2.7.7.7) (EC 3.1.26.4)]
R.LTNQFSPMDDPKSphosPTPMR.S	0.9999	0.9999	0.754316	0.670718	10	7	YCL029C_117	YCL029C	Q2	BIK1	BIK1_YEAST	Nuclear fusion protein BIK1
R.MEVDSIL(SS)phosDRK.A	0.9908	0.9968	1.19352	0.533211	1	2	YCL029C_166 167_C	YCL029C	Q2	BIK1	BIK1_YEAST	Nuclear fusion protein BIK1
R.CGWPAFYphosEEVSPGAITYHR.D	0.995	0.9939	4.72303	3.10835	1	1	YCL033C_103	YCL033C	Q2	MXR2;MSRB	MXR2_YEAST	Peptide methionine sulfoxide reductase 2 (EC 1.8.4.12)
K.QVNLTphosPAPLPTSSPWK.L	1	1	0.889431	1.25584	7	2	YCL037C_32	YCL037C	Q2	SRO9	SRO9_YEAST	RNA-binding protein SRO9 (Suppressor of RHO3 protein 9)
K.LAPTphosEIPVSTISIEDLDATRK.K	0.9986	0.9978	0.754343	0.791904	1	1	YCL037C_47	YCL037C	Q2	SRO9	SRO9_YEAST	RNA-binding protein SRO9 (Suppressor of RHO3 protein 9)
K.LAPTEIPVSTISphosIEDLDATR.K	1	0.9997	0.758701	0.910009	8	5	YCL037C_55	YCL037C	Q2	SRO9	SRO9_YEAST	RNA-binding protein SRO9 (Suppressor of RHO3 protein 9)
K.QLPLTVGCDSQSphosPK.E	0.9995	0.9998	5.94162	2.11465	1	2	YCL051W_276	YCL051W	Q2	LRE1	LRE1_YEAST	Laminarase-resistance protein LRE1
K.SIEPQSphosQIITTSSNHSNALSPK.L	0.9981	0.9352	0.258701	1.45018	2	1	YCL061C_201	YCL061C	Q2	MRC1	MRC1_YEAST	Mediator of replication checkpoint protein 1 (DNA replication checkpoint mediator MRC1)
M.TphosVPYLNSNR.N	0.9971	0.9997	1.62478	2.10423	1	1	YCR005C_2	YCR005C	Q2	CIT2	CISY2_YEAST	Citrate synthase, peroxisomal (EC 2.3.3.16)
K.FGLHTphosPTTATPR.V	0.9995	0.9986	1.04931	0.785051	2	5	YCR008W_68	YCR008W	Q2	SAT4;HAL4	HAL4_YEAST	Serine/threonine-protein kinase HAL4/SAT4 (EC 2.7.11.1) (Halotolerance protein 4)
R.NISDLEAGTDTNDIDNTIHQ(TT)phosFTSSDGTTQR.E	0.9998	0.9999	1.60037	0.884586	3	3	YCR011C_677 678_C	YCR011C	Q2	ADP1	ADP1_YEAST	Probable ATP-dependent permease
R.NISDLEAGTDTNDIDNTIHQTTF(TSS)phosDGTTQR.E	0.9999	0.9997	1.11986	0.777123	1	2	YCR011C_680 681 682_C	YCR011C	Q2	ADP1	ADP1_YEAST	Probable ATP-dependent permease
R.AH(SS)phosMVGFDLPQR.A	0.9994	0.999	1.02767	0.812272	5	5	YCR012W_172 173_C	YCR012W	Q2	PGK1	PGK_YEAST	Phosphoglycerate kinase (EC 2.7.2.3)
K.EAVPESphosPRASGETAIHEPEPEAEQAVEDTA.-	1	1	1.29218	1.1097	10	6	YCR021C_308	YCR021C	Q2	HSP30	HSP30_YEAST	30 kDa heat shock protein
R.LASphosASSSLTHNDLMNNEFSDSTNNSSLK.S	0.988	1	2.91934	2.36543	1	3	YCR030C_308	YCR030C	Q2	SYP1	SYP1_YEAST	Suppressor of yeast profilin deletion
R.LASphosA(SSS)phosLTHNDLMNNEFSDSTNNSSLK.S	0.998	0.9611	0.614607	1.10423	2	1	YCR030C_308 310 311 312_C	YCR030C	Q2	SYP1	SYP1_YEAST	Suppressor of yeast profilin deletion
R.LASA(SSS)phosLTHNDLMNNEFSDSTNNSSLK.S	1	0.9967	2.29048	3.6492	8	2	YCR030C_310 311 312_C	YCR030C	Q2	SYP1	SYP1_YEAST	Suppressor of yeast profilin deletion
R.LASASSphosSLTHNDLMNNEFSDSTNNSSLK.S	0.998	0.9922	1.19352	2.13689	1	1	YCR030C_311	YCR030C	Q2	SYP1	SYP1_YEAST	Suppressor of yeast profilin deletion
R.V(SST)phosATSSIYQK.Q	0.9984	0.9975	0.755835	1.01917	4	5	YCR030C_384 385 386_C	YCR030C	Q2	SYP1	SYP1_YEAST	Suppressor of yeast profilin deletion
R.VSSTA(TSS)phosIYQK.Q	0.9996	0.9997	2.89546	1.48443	1	1	YCR030C_388 389 390_C	YCR030C	Q2	SYP1	SYP1_YEAST	Suppressor of yeast profilin deletion
K.SNNWTPGEASphosDTPPLPPHATPK.N	1	0.9991	0.780654	1.04487	27	8	YCR030C_414	YCR030C	Q2	SYP1	SYP1_YEAST	Suppressor of yeast profilin deletion
K.SNNWTPGEASDTphosPPLPPHATPK.N	0.9999	0.9996	0.643513	1.35621	26	3	YCR030C_416	YCR030C	Q2	SYP1	SYP1_YEAST	Suppressor of yeast profilin deletion
R.DSQLYDSLPNHGSGATphosPTSSSLSSIPQERPVSTLSSQITGELR.E	0.9868	0.9911	0.634402	0.785051	2	1	YCR030C_554	YCR030C	Q2	SYP1	SYP1_YEAST	Suppressor of yeast profilin deletion
R.DSQLYDSLPNHGSGATPTSSSLSSIPQERPV(ST)phosLSSQITGELR.E	0.994	0.996	0.745218	0.721857	10	13	YCR030C_570 571_C	YCR030C	Q2	SYP1	SYP1_YEAST	Suppressor of yeast profilin deletion
R.IEDVTPVPSphosDSTR.K	0.9987	0.999	0.881348	1.38822	5	3	YCR031C_123	YCR031C	Q2	RPS14A;CRY1;RPL59	RS14A_YEAST	40S ribosomal protein S14-A (RP59A) (Small ribosomal subunit protein uS11-A)
R.TKTphosPGPGGQAALR.A	0.9959	0.9888	0.675376	1.10972	2	1	YCR031C_93	YCR031C	Q2	RPS14A;CRY1;RPL59	RS14A_YEAST	40S ribosomal protein S14-A (RP59A) (Small ribosomal subunit protein uS11-A)
R.KESphosPEIRDYER.A	0.9996	0.9998	1.88013	0.00154237	4	3	YCR033W_416	YCR033W	Q2	SNT1	SNT1_YEAST	Probable DNA-binding protein SNT1 (SANT domain-containing protein 1)
R.QLEQIITphosGDNAEEELER.Y	1	1	5.70911	3.58552	1	1	YCR051W_183	YCR051W	Q2	YCR051W;YCR51W	YCU1_YEAST	Ankyrin repeat-containing protein YCR051W
R.IYVYN(TT)phosESSPR.S	0.9998	0.9958	0.663003	1.71105	1	1	YCR052W_81 82_C	YCR052W	Q2	RSC6	RSC6_YEAST	Chromatin structure-remodeling complex protein RSC6 (Remodel the structure of chromatin complex subunit 6)
R.IYVYNTTE(SS)phosPRSDSGTPADSGK.T	0.9841	0.9537	0.718498	6.35466	1	1	YCR052W_84 85_C	YCR052W	Q2	RSC6	RSC6_YEAST	Chromatin structure-remodeling complex protein RSC6 (Remodel the structure of chromatin complex subunit 6)
K.EYRPVDTIPLNDLESTPVMVNSphosARGSphosPSPSSNR.D	0.983	0.9842	2.14371	1.23571	1	1	YCR061W_219 223	YCR061W	Q2	YCR061W;YCR062W;YCR61W;YCR62W;YCR904	YCV1_YEAST	Uncharacterized membrane protein YCR061W
R.DTLFSLSSD(TTT)phosATATNNNK.R	0.9955	0.9932	0.460897	0.983694	1	3	YCR061W_240 241 242_C	YCR061W	Q2	YCR061W;YCR062W;YCR61W;YCR62W;YCR904	YCV1_YEAST	Uncharacterized membrane protein YCR061W
K.TDNSphosVLNPHENLESMR.N	0.9977	0.9674	0.736504	0.838989	2	1	YCR065W_275	YCR065W	Q2	HCM1	HCM1_YEAST	Forkhead transcription factor HCM1 (High-copy suppressor of calmodulin protein 1)
R.YITTPGGTLETQISphosPR.K	0.9998	0.9973	1.75007	3.14022	2	2	YCR065W_496	YCR065W	Q2	HCM1	HCM1_YEAST	Forkhead transcription factor HCM1 (High-copy suppressor of calmodulin protein 1)
K.SphosIGCDLVPK.L	0.9979	0.997	6.68947	6.35466	3	3	YCR073C_637	YCR073C	Q2	SSK22	SSK22_YEAST	Serine/threonine-protein kinase SSK22 (EC 2.7.11.1) (MAP kinase kinase kinase SSK22) (Suppressor of sensor kinase 22)
K.ISSphosTLNSKNPR.R	0.9864	0.9767	0.856826	0.934991	1	1	YCR077C_397	YCR077C	Q2	PAT1;MRT1	PAT1_YEAST	DNA topoisomerase 2-associated protein PAT1 (Decapping activator and translational repressor PAT1) (Topoisomerase II-associated protein PAT1) (mRNA turnover protein 1)
K.GFYphosHTPMVNFESISAR.S	0.996	0.9901	6.68947	6.35466	1	1	YCR081W_55	YCR081W	Q2	SRB8;GIG1;MED12;NUT6;SSN5	SRB8_YEAST	Mediator of RNA polymerase II transcription subunit 12 (Mediator complex subunit 12) (Suppressor of RNA polymerase B 8)
R.DSEFNSphosFLGTTKPPSMTESSLKNDDDKVIK.G	0.987	0.9979	1.80649	1.01917	3	3	YCR088W_282	YCR088W	Q2	ABP1	ABP1_YEAST	Actin-binding protein
K.MDKSphosPTESYSDIGGLESQIQEIK.E	0.9999	0.9965	0.147082	6.34954	1	1	YDL007W_176	YDL007W	Q2	RPT2;YHS4;YTA5	PRS4_YEAST	26S proteasome regulatory subunit 4 homolog (Tat-binding homolog 5)
K.EVIQP(SS)phosVSLYR.R	0.9973	0.9944	1.05747	0.811878	2	2	YDL019C_442 443_C	YDL019C	Q2	OSH2	OSH2_YEAST	Oxysterol-binding protein homolog 2
K.EVIQPSSVSphosLYR.R	0.996	0.9969	0.897468	0.736141	1	1	YDL019C_445	YDL019C	Q2	OSH2	OSH2_YEAST	Oxysterol-binding protein homolog 2
R.RPSNNLSVV(SS)phosEIQLNDNLTESGKR.F	0.9999	0.9919	0.776138	0.663107	4	2	YDL019C_458 459_C	YDL019C	Q2	OSH2	OSH2_YEAST	Oxysterol-binding protein homolog 2
R.STAHSphosNISTVSSAK.S	0.9997	0.9992	1.20003	2.49402	1	2	YDL025C_168	YDL025C	Q2	RTK1	RTK1_YEAST	Probable serine/threonine-protein kinase RTK1 (EC 2.7.11.1) (Ribosome biogenesis and tRNA synthetase-associated kinase 1)
R.QFSphosDDEEFTTPPK.L	1	0.9969	0.745465	0.959548	1	3	YDL028C_22	YDL028C	Q2	MPS1;RPK1	MPS1_YEAST	Serine/threonine-protein kinase MPS1 (EC 2.7.12.2) (Monopolar spindle protein 1) (Regulatory cell proliferation kinase 1)
K.NDNSDI(TS)phosNIKEK.G	0.9981	0.9839	1.36562	6.35466	1	1	YDL035C_480 481_C	YDL035C	Q2	GPR1	GPR1_YEAST	G protein-coupled receptor GPR1
K.VSNTphosVSPTQDKDAIR.K	0.9893	0.9933	3.78391	0.652551	1	2	YDL042C_21	YDL042C	Q2	SIR2;MAR1	SIR2_YEAST	NAD-dependent histone deacetylase SIR2 (EC 2.3.1.286) (Regulatory protein SIR2) (Silent information regulator 2)
K.VAQPDSphosLRETNTTDPLGHTK.A	0.9526	0.944	1.09036	0.318733	2	3	YDL042C_56	YDL042C	Q2	SIR2;MAR1	SIR2_YEAST	NAD-dependent histone deacetylase SIR2 (EC 2.3.1.286) (Regulatory protein SIR2) (Silent information regulator 2)
R.SNSphosLHANFTSPVPR.T	1	0.9995	5.51217	4.36198	6	7	YDL048C_155	YDL048C	Q2	STP4	STP4_YEAST	Zinc finger protein STP4
K.TITphosPSphosPPTQHQSILPTAVDNVPR.S	0.9994	0.9996	1.96404	1.07576	3	2	YDL048C_191 193	YDL048C	Q2	STP4	STP4_YEAST	Zinc finger protein STP4
K.SphosVSSLPVSGFPPLIVK.Q	0.9996	0.9995	1.51842	1.75882	20	18	YDL048C_214	YDL048C	Q2	STP4	STP4_YEAST	Zinc finger protein STP4
K.YGCLSphosDIAK.V	0.9691	0.9999	0.944774	2.9565	1	1	YDL053C_176	YDL053C	Q2	PBP4	PBP4_YEAST	Protein PBP4 (PBP1-binding protein 4)
R.SQSphosDMGFPRPAIPNSSISTTQLPSIR.S	0.9998	0.9996	0.911425	0.758969	2	2	YDL056W_191	YDL056W	Q2	MBP1	MBP1_YEAST	Transcription factor MBP1 (MBF subunit p120)
R.VCSSphosHTGLVR.K	0.9418	0.9884	1.06383	0.757306	1	1	YDL061C_26	YDL061C	Q2	RPS29B;RPS36B;YS29B	RS29B_YEAST	40S ribosomal protein S29-B (S36) (Small ribosomal subunit protein uS14-B) (YS29)
R.DA(TS)phosDKITQDAAEAIKK.Y	0.9963	0.994	0.998072	1.17933	1	1	YDL066W_68 69_C	YDL066W	Q2	IDP1	IDHP_YEAST	Isocitrate dehydrogenase [NADP], mitochondrial (IDH) (EC 1.1.1.42) (IDP) (NADP(+)-specific ICDH) (Oxalosuccinate decarboxylase)
R.IANENVTphosESHPNFK.S	0.9995	0.9942	6.68947	6.35466	2	1	YDL073W_361	YDL073W	Q2	YDL073W	YD073_YEAST	UPF0592 protein YDL073W
K.SATphosAVAHVK.A	0.9716	0.999	3.48515	0.423567	2	4	YDL083C_17	YDL083C	Q2	RPS16B	RS16B_YEAST	40S ribosomal protein S16-B (RP61R) (Small ribosomal subunit protein uS9-B)
R.HTFGNNDDSphosFIR.L	0.9972	0.9751	5.59852	3.96638	1	1	YDL091C_14	YDL091C	Q2	UBX3	UBX3_YEAST	UBX domain-containing protein 3
K.NSSATGSIGSETPDLEGTPGEE(ST)phosQEETVK.A	0.9998	0.9992	1.34225	0.0931728	1	1	YDL099W_62 63_C	YDL099W	Q2	BUG1	BUG1_YEAST	Binder of USO1 and GRH1 protein 1
K.NDDEVFKKPQISphosATSSQNATTSAAIR.K	0.9933	0.9866	0.944774	2.04522	1	1	YDL101C_172	YDL101C	Q2	DUN1	DUN1_YEAST	DNA damage response protein kinase DUN1 (EC 2.7.11.1)
R.QSIDHGVGSEPVSTIEIIPSDSphosFRK.Y	0.9825	0.9988	0.482431	0.934991	1	1	YDL102W_50	YDL102W	Q2	POL3;CDC2;TEX1	DPOD_YEAST	DNA polymerase delta catalytic subunit (EC 2.7.7.7) (DNA polymerase III)
K.INTGSphosQKGGLMSFIK.K	0.9879	0.9659	0.471543	1.7919	2	1	YDL102W_994	YDL102W	Q2	POL3;CDC2;TEX1	DPOD_YEAST	DNA polymerase delta catalytic subunit (EC 2.7.7.7) (DNA polymerase III)
R.IHAMLPIPG(SSS)phosQLLLNK.E	0.9619	0.9883	1.43352	1.39723	1	1	YDL113C_341 342 343_C	YDL113C	Q2	ATG20;CVT20;SNX42	ATG20_YEAST	Autophagy-related protein 20 (Cytoplasm to vacuole targeting protein 20) (Sorting nexin-42)
K.KLSphosSSMPNSPK.K	0.9937	0.9991	0.780654	0.648234	1	1	YDL117W_116	YDL117W	Q2	CYK3	CYK3_YEAST	Cytokinesis protein 3
K.INDSphosQEFGDSNASSR.N	0.9996	1	1.41129	1.95198	2	2	YDL117W_313	YDL117W	Q2	CYK3	CYK3_YEAST	Cytokinesis protein 3
R.NVYPSphosVETPLLQGAAPHDNK.Q	0.9989	0.9962	1.0978	0.158268	2	3	YDL123W_113	YDL123W	Q2	SNA4	SNA4_YEAST	Protein SNA4
-.MDA(TT)phosPLLTVANSphosHPAR.N	0.985	0.935	0.106055	1.77124	4	3	YDL128W_4 5 13_C	YDL128W	Q2	VCX1;HUM1;MNR1	VCX1_YEAST	Vacuolar calcium ion transporter (High copy number undoes manganese protein 1) (Manganese resistance 1 protein) (Vacuolar Ca(2+)/H(+) exchanger)
K.KTphosVDEYK.N	1	0.9975	0.9486	0.648234	8	7	YDL135C_27	YDL135C	Q2	RDI1	GDIR_YEAST	Rho GDP-dissociation inhibitor (Rho GDI)
R.IDDIAFSphosR.-	1	1	1.45546	3.6735	1	1	YDL143W_527	YDL143W	Q2	CCT4;ANC2;TCP4	TCPD_YEAST	T-complex protein 1 subunit delta (TCP-1-delta) (CCT-delta)
K.NISphosISCPR.T	1	0.9977	0.960204	0.356207	1	1	YDL148C_377	YDL148C	Q2	NOP14;UTP2	NOP14_YEAST	Nucleolar complex protein 14 (U three protein 2) (U3 small nucleolar RNA-associated protein 2) (U3 snoRNA-associated protein 2)
R.VALSDVTNIVATN(SS)phosNNSISKPK.V	0.9987	0.9825	0.57554	1.08761	1	1	YDL155W_57 58_C	YDL155W	Q2	CLB3	CG23_YEAST	G2/mitotic-specific cyclin-3
M.GSINNNFNTphosNNNSNTDLDRDWK.T	0.9944	0.9997	1.29436	1.31873	1	1	YDL160C_10	YDL160C	Q2	DHH1	DHH1_YEAST	ATP-dependent RNA helicase DHH1 (EC 3.6.4.13) (DExD/H-box helicase 1)
N.NNSphosNTDLDRDWK.T	1	0.9999	0.948517	0.871705	22	13	YDL160C_14	YDL160C	Q2	DHH1	DHH1_YEAST	ATP-dependent RNA helicase DHH1 (EC 3.6.4.13) (DExD/H-box helicase 1)
M.GSINNNFNTNNNSNTphosDLDRDWK.T	0.9995	0.9995	1.63019	1.77489	2	2	YDL160C_16	YDL160C	Q2	DHH1	DHH1_YEAST	ATP-dependent RNA helicase DHH1 (EC 3.6.4.13) (DExD/H-box helicase 1)
K.LNELLATphosGTGIDTFGNVGEAR.L	0.9981	0.9998	1.66771	1.54675	1	2	YDL161W_364	YDL161W	Q2	ENT1	ENT1_YEAST	Epsin-1
R.IPAQHTphosKTGTFINSQGTGYR.Q	1	0.9939	1.04224	0.750268	5	4	YDL161W_384	YDL161W	Q2	ENT1	ENT1_YEAST	Epsin-1
R.IPAQHTKTphosGTFINSQGTGYR.Q	0.9938	1	3.36222	0.31551	2	2	YDL161W_386	YDL161W	Q2	ENT1	ENT1_YEAST	Epsin-1
K.TGTphosFINSQGTGYR.Q	0.9998	0.9988	3.76486	6.35466	2	1	YDL161W_388	YDL161W	Q2	ENT1	ENT1_YEAST	Epsin-1
K.NKPTEGTphosPSPK.K	0.9996	0.9998	1.00553	1.9037	1	1	YDL164C_56	YDL164C	Q2	CDC9	DNLI1_YEAST	DNA ligase 1 (EC 6.5.1.1) (DNA ligase I) (Polydeoxyribonucleotide synthase [ATP] 1)
R.VNSphosGSSSNISNTAANHPYGAPEFNMIANNTPAALTYNR.A	0.9991	0.9977	1.35434	1.18673	2	2	YDL167C_410	YDL167C	Q2	NRP1;ARP;ARP1	NRP1_YEAST	Asparagine-rich protein (Protein ARP)
R.VNSG(SSS)phosNISNTAANHPYGAPEFNMIANNTPAALTYNR.A	0.9999	0.9984	1.4609	1.49801	7	6	YDL167C_412 413 414_C	YDL167C	Q2	NRP1;ARP;ARP1	NRP1_YEAST	Asparagine-rich protein (Protein ARP)
R.YQTGQVDVVEVDSphosDTPENNHLK.W	0.9985	0.9969	2.03644	2.56065	2	1	YDL169C_210	YDL169C	Q2	UGX2	UGX2_YEAST	Protein UGX2
T.SphosNGNALAAIK.S	1	1	1.40425	1.51375	2	1	YDL173W_206	YDL173W	Q2	PAR32	PAR32_YEAST	Protein PAR32 (Protein phosphorylated after rapamycin 32)
R.GGAGNIISphosPK.S	1	1	1.10951	1.12065	26	25	YDL173W_246	YDL173W	Q2	PAR32	PAR32_YEAST	Protein PAR32 (Protein phosphorylated after rapamycin 32)
K.SphosGFFSSLK.T	1	1	0.763167	0.791904	4	4	YDL173W_284	YDL173W	Q2	PAR32	PAR32_YEAST	Protein PAR32 (Protein phosphorylated after rapamycin 32)
K.KIDPVN(ST)phosLK.L	0.9976	0.9982	1.25111	1.10423	1	1	YDL174C_88 89_C	YDL174C	Q2	DLD1;DLD	DLD1_YEAST	D-lactate dehydrogenase [cytochrome] 1, mitochondrial (EC 1.1.2.4) (D-lactate ferricytochrome C oxidoreductase) (D-LCR)
K.LL(ST)phosMQER.F	0.9989	0.9877	2.95828	6.35466	1	1	YDL185W_1060 1061_C	YDL185W	Q2	VMA1;CLS8;TFP1	VATA_YEAST	V-type proton ATPase catalytic subunit A (V-ATPase subunit A) (EC 7.1.2.2) (Vacuolar proton pump subunit A) [Cleaved into: Endonuclease PI-SceI (EC 3.1.-.-) (Sce VMA intein) (VMA1-derived endonuclease) (VDE)]
R.SRGTphosITWIAPAGEYTLDEK.L	0.9999	0.9999	1.70505	0.952528	2	2	YDL185W_182	YDL185W	Q2	VMA1;CLS8;TFP1	VATA_YEAST	V-type proton ATPase catalytic subunit A (V-ATPase subunit A) (EC 7.1.2.2) (Vacuolar proton pump subunit A) [Cleaved into: Endonuclease PI-SceI (EC 3.1.-.-) (Sce VMA intein) (VMA1-derived endonuclease) (VDE)]
R.ASVEGSphosPSSRDTDSVEMK.F	0.999	0.9665	0.0638265	3.25114	9	2	YDL189W_439	YDL189W	Q2	RBS1	RBS1_YEAST	RNA-binding suppressor of PAS kinase protein 1
R.VTPLTphosPK.E	0.9952	0.9977	2.81076	2.55059	1	1	YDL195W_1188	YDL195W	Q2	SEC31;WEB1	SEC31_YEAST	Protein transport protein SEC31 (Protein WEB1)
K.YphosAPPSQPSMASPFVNKTNSSTR.L	0.9995	0.9994	0.763167	0.681825	8	4	YDL195W_826	YDL195W	Q2	SEC31;WEB1	SEC31_YEAST	Protein transport protein SEC31 (Protein WEB1)
K.YAPPSQPSMASPFVNKTN(SST)phosR.L	0.9998	0.9994	0.789319	1.01332	7	3	YDL195W_844 845 846_C	YDL195W	Q2	SEC31;WEB1	SEC31_YEAST	Protein transport protein SEC31 (Protein WEB1)
R.ENEAALV(SS)phosAKLLSphosGEIIGYEIKMASLHGK.M	0.9606	0.9794	6.68947	6.35466	8	13	YDL197C_77 78 83_C	YDL197C	Q2	ASF2	ASF2_YEAST	Anti-silencing protein 2
K.SLSphosCDRIPNLVR.S	0.9674	0.9779	1.07095	1.03081	2	3	YDL206W_421	YDL206W	Q2	YDL206W;D1053	YD206_YEAST	Putative cation exchanger YDL206W
R.DITphosAVELQNHFK.N	1	1	0.527648	1.09629	4	4	YDL213C_90	YDL213C	Q2	NOP6	NOP6_YEAST	Nucleolar protein 6
R.SphosQFCLNTQR.G	0.9994	1	2.65117	6.23555	1	1	YDL216C_328	YDL216C	Q2	RRI1;CSN5;JAB1	CSN5_YEAST	COP9 signalosome complex subunit 5 (EC 3.4.-.-)
R.APAKPFSphosPR.D	0.9999	1	1.63443	1.14227	1	1	YDL222C_84	YDL222C	Q2	FMP45	FMP45_YEAST	SUR7 family protein FMP45
K.TTTPAA(TS)phosEQSKVK.T	0.9736	0.9838	1.11642	1.06516	2	1	YDL223C_137 138_C	YDL223C	Q2	HBT1;Crem	HBT1_YEAST	Protein HBT1 (HUB1 target protein 1)
K.GYSNTDSNSphosDRDVIPGSFR.G	0.999	0.998	0.294345	0.975187	8	2	YDL223C_303	YDL223C	Q2	HBT1;Crem	HBT1_YEAST	Protein HBT1 (HUB1 target protein 1)
K.FDSGTSGSphosQNMPK.A	0.9999	0.9997	0.856826	1.25568	1	1	YDL223C_518	YDL223C	Q2	HBT1;Crem	HBT1_YEAST	Protein HBT1 (HUB1 target protein 1)
R.EKIPGTFEPDTLSphosKSVQK.Q	0.9846	0.9774	1.12203	0.58519	2	2	YDL223C_659	YDL223C	Q2	HBT1;Crem	HBT1_YEAST	Protein HBT1 (HUB1 target protein 1)
R.SGD(TTYS)phosKSGDAETAAYDNIK.N	0.9996	0.9992	0.897468	0.754529	7	10	YDL223C_798 799 800 801_C	YDL223C	Q2	HBT1;Crem	HBT1_YEAST	Protein HBT1 (HUB1 target protein 1)
R.SGDTTYSphosKSGDAETAAYDNIK.N	0.9996	0.998	0.921315	1.00154	1	1	YDL223C_801	YDL223C	Q2	HBT1;Crem	HBT1_YEAST	Protein HBT1 (HUB1 target protein 1)
R.KESphosVPFLR.N	1	1	0.964031	0.897354	6	7	YDL224C_274	YDL224C	Q2	WHI4	WHI4_YEAST	Protein WHI4
R.NSISphosQHDLSNVTTTPVPAGMPPQK.D	0.9999	0.9996	1.19352	1.27291	29	14	YDL224C_283	YDL224C	Q2	WHI4	WHI4_YEAST	Protein WHI4
K.NNETNVAGSTTISphosQADLSLLAK.V	0.9987	0.9989	4.29816	4.09351	1	2	YDL224C_509	YDL224C	Q2	WHI4	WHI4_YEAST	Protein WHI4
K.LSA(TS)phosQTAASATPGVAQSR.E	0.9988	0.999	2.72303	0.953448	3	3	YDL226C_143 144_C	YDL226C	Q2	GCS1	GCS1_YEAST	ADP-ribosylation factor GTPase-activating protein GCS1 (ARF GAP GCS1)
R.SAG(SS)phosNTLSLENFQADPLGTLSR.G	0.9992	0.9993	1.04302	1.29722	4	6	YDL226C_229 230_C	YDL226C	Q2	GCS1	GCS1_YEAST	ADP-ribosylation factor GTPase-activating protein GCS1 (ARF GAP GCS1)
R.SAGSSNTLSphosLENFQADPLGTLSR.G	0.9999	0.9997	1.0851	1.16051	3	4	YDL226C_234	YDL226C	Q2	GCS1	GCS1_YEAST	ADP-ribosylation factor GTPase-activating protein GCS1 (ARF GAP GCS1)
K.NLTphosELDNLGHFLK.G	1	0.9982	0.0349716	1.79532	3	1	YDL235C_57	YDL235C	Q2	YPD1	YPD1_YEAST	Phosphorelay intermediate protein YPD1 (Histidine-containing phosphotransfer protein YPD1) (Tyrosine phosphatase-dependent protein 1)
K.SphosVILETAETDLNDPTK.Q	1	1	1.28826	0.0774664	1	2	YDL240W_562	YDL240W	Q2	LRG1	LRG1_YEAST	Rho-GTPase-activating protein LRG1 (LIM-RhoGAP protein 1)
R.TphosRTMSVFDNVSPFKK.T	0.9992	0.9776	0.806494	1.06516	1	3	YDR001C_56	YDR001C	Q2	NTH1;NTH	TREA_YEAST	Neutral trehalase (EC 3.2.1.28) (Alpha,alpha-trehalase) (Alpha,alpha-trehalose glucohydrolase)
R.TRTphosMSVFDNVSPF.K	0.9998	0.9998	0.793626	0.794992	18	14	YDR001C_58	YDR001C	Q2	NTH1;NTH	TREA_YEAST	Neutral trehalase (EC 3.2.1.28) (Alpha,alpha-trehalase) (Alpha,alpha-trehalose glucohydrolase)
R.TRTphosMSphosVFDNVSPFKK.T	0.9926	0.999	1.38067	0.871705	4	1	YDR001C_58 60	YDR001C	Q2	NTH1;NTH	TREA_YEAST	Neutral trehalase (EC 3.2.1.28) (Alpha,alpha-trehalase) (Alpha,alpha-trehalose glucohydrolase)
R.GPISISphosRPIR.Q	0.992	0.993	0.5512	0.915258	2	2	YDR001C_618	YDR001C	Q2	NTH1;NTH	TREA_YEAST	Neutral trehalase (EC 3.2.1.28) (Alpha,alpha-trehalase) (Alpha,alpha-trehalose glucohydrolase)
K.TEYLAPPPLSEEQA(SST)phosDKDLQRPVAAVVR.L	0.9265	0.9754	1.45001	0.750285	1	1	YDR003W_143 144 145_C	YDR003W	Q2	RCR2;SSH5	RCR2_YEAST	Protein RCR2 (Protein SSH5) (Resistance to Congo red protein 2)
K.SGDTSTLDG(SS)phosQNIIPNR.A	0.9988	0.9967	1.20815	6.00781	2	1	YDR006C_82 83_C	YDR006C	Q2	SOK1	SOK1_YEAST	Protein SOK1
K.MLTphosGPAR.D	1	0.9996	0.763167	0.700934	5	4	YDR011W_53	YDR011W	Q2	SNQ2	SNQ2_YEAST	Protein SNQ2
R.DTASQISphosATVSEMAPDVVSK.V	0.9987	0.9988	1.00668	0.528745	4	4	YDR011W_64	YDR011W	Q2	SNQ2	SNQ2_YEAST	Protein SNQ2
K.VESphosFADALSR.H	1	1	0.964031	0.778164	4	3	YDR011W_80	YDR011W	Q2	SNQ2	SNQ2_YEAST	Protein SNQ2
R.NNITphosETGQGSGEDIAK.Q	0.9874	0.9421	0.251105	2.37914	1	1	YDR017C_144	YDR017C	Q2	KCS1	KCS1_YEAST	Inositol hexakisphosphate kinase 1 (InsP6 kinase 1) (EC 2.7.4.21) (InsP6 kinase KCS1) (PKC1 suppressor protein 1)
K.TLGD(SSS)phosQASLQMDDSK.V	0.998	0.9988	0.809997	0.934991	8	7	YDR017C_607 608 609_C	YDR017C	Q2	KCS1	KCS1_YEAST	Inositol hexakisphosphate kinase 1 (InsP6 kinase 1) (EC 2.7.4.21) (InsP6 kinase KCS1) (PKC1 suppressor protein 1)
R.IVGIVSphosGELNNAAAK.K	1	0.9883	0.545166	1.05949	1	1	YDR023W_341	YDR023W	Q2	SES1;SERS	SYSC_YEAST	Serine--tRNA ligase, cytoplasmic (EC 6.1.1.11) (Seryl-tRNA synthetase) (SerRS) (Seryl-tRNA(Ser/Sec) synthetase)
R.LSLDSITphosPR.R	1	0.9998	1.55027	1.22105	1	2	YDR027C_74	YDR027C	Q2	VPS54;CGP1;LUV1;RKI1;TCS3	VPS54_YEAST	Vacuolar protein sorting-associated protein 54 (CPF1 genetically-interacting protein 1) (Temperature-sensitive clathrin synthetic mutation protein 3)
K.LLPDTTLNYGSDEESphosDNGEFNGYGNAVSHNVNTSR.G	0.9658	0.9785	1.8527	1.7538	1	1	YDR028C_614	YDR028C	Q2	REG1;HEX2;PZF240;SPP43;SRN1	REG1_YEAST	Resistance to glucose repression protein 1 (Protein HEX2) (Second-site suppressor of the rna1-1 mutation 1)
K.ASDSphosSQSFR.L	0.9987	0.9979	0.420604	1.07081	4	3	YDR028C_886	YDR028C	Q2	REG1;HEX2;PZF240;SPP43;SRN1	REG1_YEAST	Resistance to glucose repression protein 1 (Protein HEX2) (Second-site suppressor of the rna1-1 mutation 1)
K.SVVSphosGGNMMDHQDHSEMDTLAK.G	0.9981	0.9995	0.88862	1.17095	4	4	YDR028C_925	YDR028C	Q2	REG1;HEX2;PZF240;SPP43;SRN1	REG1_YEAST	Resistance to glucose repression protein 1 (Protein HEX2) (Second-site suppressor of the rna1-1 mutation 1)
K.EASLTDSSphosNESLHK.V	0.9998	0.9997	0.937986	1.40114	2	2	YDR028C_977	YDR028C	Q2	REG1;HEX2;PZF240;SPP43;SRN1	REG1_YEAST	Resistance to glucose repression protein 1 (Protein HEX2) (Second-site suppressor of the rna1-1 mutation 1)
K.NNLPSLSphosFLNAR.A	0.9989	0.9989	1.2385	1.34693	1	1	YDR034C_59	YDR034C	Q2	LYS14	LYS14_YEAST	Lysine biosynthesis regulatory protein LYS14
R.AGSphosLGGIFNHK.Q	1	1	0.960204	0.965623	3	3	YDR034C_67	YDR034C	Q2	LYS14	LYS14_YEAST	Lysine biosynthesis regulatory protein LYS14
K.KKTphosDLFADLDPSQYFETR.S	1	1	0.806494	0.636251	3	2	YDR037W_62	YDR037W	Q2	KRS1;GCD5	SYKC_YEAST	Lysine--tRNA ligase, cytoplasmic (EC 6.1.1.6) (Lysyl-tRNA synthetase) (LysRS)
K.NL(SS)phosPNAHVIR.N	0.9983	0.9982	0.990577	1.03659	3	3	YDR038C_126 127_C	YDR038C	Q2	ENA5	ATN5_YEAST	Sodium transport ATPase 5 (EC 7.2.2.3)
K.NFDTphosDESLLTGESLPVSK.D	0.9954	0.9954	0.795398	0.965623	2	1	YDR038C_174	YDR038C	Q2	ENA5	ATN5_YEAST	Sodium transport ATPase 5 (EC 7.2.2.3)
K.SASLAAPTLSphosNLLHNEK.L	0.9999	0.9999	0.840243	1.04808	6	3	YDR052C_235	YDR052C	Q2	DBF4;DNA52	DBF4_YEAST	DDK kinase regulatory subunit DBF4 (Dumbbell forming protein 4)
K.ASGAHQSphosNDVATSFGNGLGPTR.A	0.9965	0.9972	3.80649	4.51785	3	2	YDR052C_501	YDR052C	Q2	DBF4;DNA52	DBF4_YEAST	DDK kinase regulatory subunit DBF4 (Dumbbell forming protein 4)
N.GNTSphosGLSLQHLPK.M	0.9392	0.9367	1.33043	1.42395	1	1	YDR069C_350	YDR069C	Q2	DOA4;DOS1;MUT4;NPI2;SSV7;UBP4	UBP4_YEAST	Ubiquitin carboxyl-terminal hydrolase 4 (EC 3.4.19.12) (Deubiquitinating enzyme 4) (Ubiquitin thioesterase 4) (Ubiquitin-specific-processing protease 4) (Vacuole biogenesis protein SSV7)
R.TphosVPELGEFHAK.E	0.9969	1	1.52243	1.30921	2	3	YDR074W_698	YDR074W	Q2	TPS2;PFK3	TPS2_YEAST	Trehalose-phosphatase (EC 3.1.3.12) (Trehalose synthase complex catalytic subunit TPS2) (Trehalose-6-phosphate phosphatase) (TPP)
K.SVSCISphosQAENGVASR.T	0.9991	0.9975	0.78	1.18455	4	3	YDR080W_53	YDR080W	Q2	VPS41;FET2;VAM2	VPS41_YEAST	Vacuolar protein sorting-associated protein 41 (Vacuolar morphogenesis protein 2)
R.AQTphosLHAVHGVVVR.T	1	1	1.02032	0.670718	1	1	YDR090C_289	YDR090C	Q2	YDR090C	YD090_YEAST	Uncharacterized membrane protein YDR090C
K.LCIEVTP(TS)phosK.L	0.9762	0.9902	6.68947	6.35466	1	1	YDR091C_44 45_C	YDR091C	Q2	RLI1	RLI1_YEAST	Translation initiation factor RLI1 (ATP-binding cassette sub-family E member RLI1) (RNase L inhibitor)
R.(STT)phosPNGVNQFLNMNQTTISR.L	0.9999	0.9994	0.779371	1.01917	4	3	YDR096W_403 404 405_C	YDR096W	Q2	GIS1	GIS1_YEAST	Transcriptional activator/repressor GIS1
R.STTphosPNGVNQFLNMNQTTISR.L	1	0.9998	0.704816	0.714661	8	3	YDR096W_405	YDR096W	Q2	GIS1	GIS1_YEAST	Transcriptional activator/repressor GIS1
R.I(SS)phosPLLSR.M	0.9733	0.9989	0.952509	0.910009	1	1	YDR096W_424 425_C	YDR096W	Q2	GIS1	GIS1_YEAST	Transcriptional activator/repressor GIS1
R.ISSphosPLLSR.M	0.9995	0.9995	0.908997	0.842109	6	6	YDR096W_425	YDR096W	Q2	GIS1	GIS1_YEAST	Transcriptional activator/repressor GIS1
K.ISDDILSVLDSHLIPSphosATTGESK.V	0.9393	0.9386	0.200031	1.00743	1	2	YDR099W_113	YDR099W	Q2	BMH2	BMH2_YEAST	Protein BMH2
R.(TSS)phosLPRPNSNLFHASNSNLSR.A	0.9976	0.9847	0.492297	4.25754	2	1	YDR103W_118 119 120_C	YDR103W	Q2	STE5;NUL3	STE5_YEAST	Protein STE5
K.DYSHFDRIPSphosPSSAR.S	0.9943	0.9988	6.68947	6.35466	2	1	YDR104C_250	YDR104C	Q2	SPO71	SPO71_YEAST	Sporulation-specific protein 71
R.ANHNDLLSphosNSR.K	0.9951	0.9994	1.05517	0.65202	2	2	YDR113C_148	YDR113C	Q2	PDS1	SECU_YEAST	Securin
R.SVSPLQSI(TS)phosCNTPMSEHELPVSSSNSFER.A	0.9993	0.9995	0.889431	0.960216	1	4	YDR119W_153 154_C	YDR119W	Q2	VBA4	VBA4_YEAST	Vacuolar basic amino acid transporter 4
R.SVSPLQSITSCNTPMSphosEHELPVSSSNSFER.A	0.9995	0.9996	0.860936	0.72838	10	6	YDR119W_160	YDR119W	Q2	VBA4	VBA4_YEAST	Vacuolar basic amino acid transporter 4
K.LSEIPESphosVKQR.D	1	1	0.718498	0.925509	7	6	YDR122W_534	YDR122W	Q2	KIN1	KIN1_YEAST	Serine/threonine protein kinase KIN1 (EC 2.7.11.1)
K.SPQQQQQQNTphosPLMPPADIK.Y	0.9954	0.9997	5.1738	1.99257	1	2	YDR122W_55	YDR122W	Q2	KIN1	KIN1_YEAST	Serine/threonine protein kinase KIN1 (EC 2.7.11.1)
K.IIVAGSQTphosGTTHTINEEERR.E	0.9906	0.9744	1.00553	6.35466	1	1	YDR129C_131	YDR129C	Q2	SAC6	FIMB_YEAST	Fimbrin (ABP67)
R.ASDATphosLGSIDFGDDENIAKR.E	0.9991	0.9985	6.68947	6.35466	1	1	YDR135C_911	YDR135C	Q2	YCF1	YCFI_YEAST	Metal resistance protein YCF1 (ABC-type Cd(2+) transporter) (EC 7.2.2.2) (ABC-type glutathione-S-conjugate transporter) (EC 7.6.2.3) (Yeast cadmium factor 1)
K.VSTASAVSphosFGR.R	0.9992	1	0.758971	1.10838	2	2	YDR137W_357	YDR137W	Q2	RGP1	RGP1_YEAST	Guanine nucleotide exchange factor subunit RGP1 (Reduced growth phenotype protein 1) (Rgp1p)
K.I(SS)phosETSGGEAKDEIIR.Q	0.9713	0.9928	3.31712	6.35466	2	2	YDR138W_564 565_C	YDR138W	Q2	HPR1	HPR1_YEAST	THO complex subunit HPR1 (Hyperrecombination protein 1)
K.VTNVNATASMLNNISSSKSphosAIFK.Q	0.9999	0.9995	1.33503	0.876317	2	2	YDR145W_352	YDR145W	Q2	TAF12;TAF61;TAF68	TAF12_YEAST	Transcription initiation factor TFIID subunit 12 (TAFII-61) (TAFII61) (TAFII-68) (TAFII68) (TBP-associated factor 12) (TBP-associated factor 61 kDa)
R.TYLVGTphosASPEMSK.K	0.9999	0.9937	0.0349716	2.85707	7	1	YDR147W_21	YDR147W	Q2	EKI1	EKI1_YEAST	Ethanolamine kinase (EK) (EC 2.7.1.82)
K.TSNSphosKIDDLLDWDGPK.S	0.9917	0.9961	0.823467	0.685515	1	1	YDR153C_350	YDR153C	Q2	ENT5	ENT5_YEAST	Epsin-5
K.DKSphosKGNDAFSDLFSYSK.S	0.9994	0.9987	0.789319	0.711009	5	4	YDR153C_394	YDR153C	Q2	ENT5	ENT5_YEAST	Epsin-5
R.QSITLPDDYphosIVNQR.A	0.9993	1	0.789319	1.8364	3	2	YDR162C_109	YDR162C	Q2	NBP2	NBP2_YEAST	NAP1-binding protein 2
R.LSVSphosKESSIR.S	0.9465	0.9845	1.32428	1.19336	2	2	YDR169C_350	YDR169C	Q2	STB3	STB3_YEAST	Protein STB3 (SIN3-binding protein 3)
K.EI(SS)phosKTELVFK.N	0.9824	0.9857	0.749849	0.750285	4	5	YDR170C_1056 1057_C	YDR170C	Q2	SEC7	SEC7_YEAST	Protein transport protein SEC7
R.SNN(TS)phosFFDVWGK.K	0.996	0.9716	3.8475	1.34227	2	1	YDR170C_1229 1230_C	YDR170C	Q2	SEC7	SEC7_YEAST	Protein transport protein SEC7
K.QSTSSphosAVSLSTK.N	0.9998	0.9995	0.823467	0.785051	6	2	YDR170C_434	YDR170C	Q2	SEC7	SEC7_YEAST	Protein transport protein SEC7
K.GVEEEDISPGFVL(TS)phosPKNPIK.S	0.9978	0.9964	0.0203248	3.15428	2	1	YDR172W_570 571_C	YDR172W	Q2	SUP35;GST1;PNM2;SAL3;SUF12;SUP2	ERF3_YEAST	Eukaryotic peptide chain release factor GTP-binding subunit (ERF-3) (ERF3) (ERF2) (G1 to S phase transition protein 1) (Omnipotent suppressor protein 2) (PSI no more protein 2) (Polypeptide release factor 3) (Translation release factor 3)
K.SAKDSphosLVSSLFELSK.A	0.9582	0.9001	1.54004	1.49707	1	1	YDR174W_15	YDR174W	Q2	HMO1;HSM2	HMO1_YEAST	High mobility group protein 1 (High spontaneous mutagenesis protein 2)
R.(SS)phosENVGAIINNINPNLAIVPSCNEK.T	0.9949	0.9342	0.450009	1.43024	3	2	YDR181C_431 432_C	YDR181C	Q2	SAS4	SAS4_YEAST	Something about silencing protein 4
K.SKSphosCFTVDEHVDETR.C	0.978	0.9512	0.783893	0.74323	2	1	YDR181C_65	YDR181C	Q2	SAS4	SAS4_YEAST	Something about silencing protein 4
K.FLNSphosPIPQHTQQASPLLMR.N	0.9995	0.9998	2.53475	2.2332	2	3	YDR186C_674	YDR186C	Q2	SND1	SND1_YEAST	SRP-independent targeting protein 1
K.FLNSphosPIPQHTQQASphosPLLMR.N	0.9998	0.9998	3.2242	0.194917	1	2	YDR186C_674 684	YDR186C	Q2	SND1	SND1_YEAST	SRP-independent targeting protein 1
K.ENPGVNSphosSNSGAVTR.T	0.9965	0.9771	1.69102	0.270477	1	1	YDR190C_15	YDR190C	Q2	RVB1;TIH1;TIP49A	RUVB1_YEAST	RuvB-like protein 1 (RUVBL1) (EC 3.6.4.12) (TIP49-homology protein 1) (TIP49a homolog)
R.ISSphosIKFLDDSQLIK.V	0.9874	0.9872	5.32522	6.35466	1	1	YDR195W_371	YDR195W	Q2	REF2	REF2_YEAST	RNA end formation protein 2
K.FQNGSphosTETLFR.T	0.9991	0.9942	0.893002	0.94117	2	1	YDR200C_144	YDR200C	Q2	VPS64;FAR9	VPS64_YEAST	Vacuolar protein sorting-associated protein 64 (Factor arrest protein 9)
R.SSSLDSFSPTMG(YS)phosGSSVPMAPDTFNVKPSGTITGNK.V	0.97	0.9193	0.815006	0.757306	1	1	YDR206W_646 647_C	YDR206W	Q2	EBS1	EBS1_YEAST	Protein EBS1 (EST1-like BCY1 suppressor 1)
A.ASphosPLAPSNTPSDPK.S	1	0.9993	0.763167	1.13074	3	2	YDR207C_150	YDR207C	Q2	UME6;CAR80;CARGR1;NIM2;RIM16	UME6_YEAST	Transcriptional regulatory protein UME6 (Negative transcriptional regulator of IME2) (Regulator of inducer of meiosis protein 16) (Unscheduled meiotic gene expression protein 6)
K.ISHSphosMTSLPLHPLPQPSQK.S	0.9996	0.9999	0.754343	0.746654	14	14	YDR208W_269	YDR208W	Q2	MSS4	MSS4_YEAST	Probable phosphatidylinositol 4-phosphate 5-kinase MSS4 (EC 2.7.1.68) (1-phosphatidylinositol 4-phosphate kinase) (Diphosphoinositide kinase) (PIP5K)
K.ISHSphosM(TS)phosLPLHPLPQPSQK.S	0.9985	0.9788	1.29889	1.48114	6	2	YDR208W_269 271 272_C	YDR208W	Q2	MSS4	MSS4_YEAST	Probable phosphatidylinositol 4-phosphate 5-kinase MSS4 (EC 2.7.1.68) (1-phosphatidylinositol 4-phosphate kinase) (Diphosphoinositide kinase) (PIP5K)
R.NRSphosDEKNDSR.S	1	1	6.30896	6.35466	2	1	YDR210C-C_365	YDR210C-C	Q2	TY1A-DR3;YDRCTy1-2	YD12A_YEAST	Transposon Ty1-DR3 Gag polyprotein (Gag-p49) (Transposon Ty1 protein A) (TY1A) (TYA) (p58) [Cleaved into: Capsid protein (CA) (Gag-p45) (p54); Gag-p4]
R.SHTphosNEKPYPCGLCNR.C	0.9933	0.9983	0.921315	0.928786	1	1	YDR216W_127	YDR216W	Q2	ADR1	ADR1_YEAST	Regulatory protein ADR1
K.FSHDSSESVMDSphosNPNLLSK.E	0.9961	0.9976	0.844401	1.0538	2	2	YDR216W_620	YDR216W	Q2	ADR1	ADR1_YEAST	Regulatory protein ADR1
K.YQSSDLEDTphosPLMLR.K	1	0.9999	1.20798	1.48066	4	2	YDR217C_143	YDR217C	Q2	RAD9	RAD9_YEAST	DNA repair protein RAD9
K.SphosGGMQDER.V	1	1	0.524556	1.16884	1	1	YDR217C_229	YDR217C	Q2	RAD9	RAD9_YEAST	DNA repair protein RAD9
K.EMTP(TST)phosESSDSITR.L	0.9776	0.9923	1.0991	0.805515	1	1	YDR219C_267 268 269_C	YDR219C	Q2	MFB1	MFB1_YEAST	Mitochondrial F-box protein MFB1
K.EMTPTSTE(SS)phosDSITR.L	0.9994	0.9947	1.49409	1.39721	2	2	YDR219C_271 272_C	YDR219C	Q2	MFB1	MFB1_YEAST	Mitochondrial F-box protein MFB1
K.EMTPTSTESSDSphosITR.L	0.9995	0.9995	1.48243	4.38255	1	1	YDR219C_274	YDR219C	Q2	MFB1	MFB1_YEAST	Mitochondrial F-box protein MFB1
R.ASSITSG(TST)phosINDLQTLITKR.D	0.9996	0.9989	0.133535	1.09871	3	1	YDR229W_90 91 92_C	YDR229W	Q2	IVY1	IVY1_YEAST	Protein IVY1 (Interaction with VPS33 and YPT7 protein 1)
K.TphosQEFSQMACEK.T	0.9997	0.9985	0.860936	0.925401	18	12	YDR233C_186	YDR233C	Q2	RTN1	RTN1_YEAST	Reticulon-like protein 1
K.TAPV(SST)phosAGPQTASTSKLAADVPLEPESK.A	0.9987	0.9117	1.00326	0.808418	2	2	YDR233C_223 224 225_C	YDR233C	Q2	RTN1	RTN1_YEAST	Reticulon-like protein 1
K.TAPVSSTAGPQTphosASTSKLAADVPLEPESK.A	0.9998	0.9998	0.72302	0.764292	6	3	YDR233C_230	YDR233C	Q2	RTN1	RTN1_YEAST	Reticulon-like protein 1
K.TAPVSSTAGPQTASphosTSK.L	0.9998	1	0.718498	0.798725	1	1	YDR233C_232	YDR233C	Q2	RTN1	RTN1_YEAST	Reticulon-like protein 1
K.TAPVSSTAGPQTA(STS)phosKLAADVPLEPESK.A	0.9999	0.9998	0.718498	0.728857	7	10	YDR233C_232 233 234_C	YDR233C	Q2	RTN1	RTN1_YEAST	Reticulon-like protein 1
K.TAPVSSTAGPQTASTSphosKLAADVPLEPESK.A	0.9982	0.9958	0.727543	0.732192	5	2	YDR233C_234	YDR233C	Q2	RTN1	RTN1_YEAST	Reticulon-like protein 1
K.GTNMGILTphosPSESLGEDDCR.F	1	0.9998	1.11388	0.70743	2	1	YDR238C_895	YDR238C	Q2	SEC26	COPB_YEAST	Coatomer subunit beta (Beta-coat protein) (Beta-COP)
K.NTNPFLNAEDTLGDSphosLELTQSKEASGNDHK.G	0.9895	0.9805	0.022275	1.01332	2	1	YDR239C_100	YDR239C	Q2	YDR239C	YD239_YEAST	Uncharacterized protein YDR239C
R.MRSphosGTLDNDYVNR.Q	0.9722	0.9718	1.3714	1.14227	4	3	YDR239C_722	YDR239C	Q2	YDR239C	YD239_YEAST	Uncharacterized protein YDR239C
R.LKENEESLTphosPTQSDSAK.V	0.9991	0.9998	0.580117	0.895209	4	4	YDR243C_53	YDR243C	Q2	PRP28	PRP28_YEAST	Pre-mRNA-splicing ATP-dependent RNA helicase PRP28 (EC 3.6.4.13) (Helicase CA8)
R.LNSLSphosNQSTFR.S	0.9997	0.9995	6.68947	6.35466	1	1	YDR251W_661	YDR251W	Q2	PAM1	PAM1_YEAST	Protein PAM1
R.ASTLTNEEQTVDPSphosNNDSQEDISLGDSNEITSLASLK.A	0.9977	0.9986	0.863555	0.606075	4	4	YDR264C_24	YDR264C	Q2	AKR1	AKR1_YEAST	Palmitoyltransferase AKR1 (EC 2.3.1.225) (Ankyrin repeat-containing protein AKR1)
R.ERDDYDLPSISSLPG(SSS)phosGSR.T	1	1	1.01664	1.10423	12	9	YDR266C_350 351 352_C	YDR266C	Q2	HEL2	HEL2_YEAST	E3 ubiquitin-protein ligase HEL2 (EC 2.3.2.27) (Histone E3 ligase 2) (RING-type E3 ubiquitin transferase HEL2)
R.ERDDYDLPSISSLPGSSSGSphosRTDVR.S	0.9696	0.9167	1.07095	1.10423	1	1	YDR266C_354	YDR266C	Q2	HEL2	HEL2_YEAST	E3 ubiquitin-protein ligase HEL2 (EC 2.3.2.27) (Histone E3 ligase 2) (RING-type E3 ubiquitin transferase HEL2)
R.QTSphosLPSLSSDSSLSMSIGR.G	0.9988	0.9719	1.2385	2.2532	1	1	YDR266C_458	YDR266C	Q2	HEL2	HEL2_YEAST	E3 ubiquitin-protein ligase HEL2 (EC 2.3.2.27) (Histone E3 ligase 2) (RING-type E3 ubiquitin transferase HEL2)
R.QTSLPSL(SS)phosDSSLSMSIGR.G	0.9997	0.9935	1.57052	2.48871	3	2	YDR266C_463 464_C	YDR266C	Q2	HEL2	HEL2_YEAST	E3 ubiquitin-protein ligase HEL2 (EC 2.3.2.27) (Histone E3 ligase 2) (RING-type E3 ubiquitin transferase HEL2)
R.QELLDDASphosQTAK.N	0.999	0.9986	1.29436	0.884586	3	1	YDR285W_473	YDR285W	Q2	ZIP1	ZIP1_YEAST	Synaptonemal complex protein ZIP1
K.NYASphosLENLVK.A	1	1	1.07093	1.1315	2	1	YDR285W_481	YDR285W	Q2	ZIP1	ZIP1_YEAST	Synaptonemal complex protein ZIP1
K.SSDELDP(SSS)phosVYEENFK.T	0.9998	0.9999	1.24837	3.14172	2	2	YDR289C_181 182 183_C	YDR289C	Q2	RTT103	RT103_YEAST	Regulator of Ty1 transposition protein 103
R.SWSphosASDRFSQIK.L	0.9912	0.9779	3.91143	0.663262	1	1	YDR291W_145	YDR291W	Q2	HRQ1	HRQ1_YEAST	ATP-dependent helicase HRQ1 (EC 3.6.4.12) (Homologous to recQ protein 1)
K.LDF(SSS)phosNSHNSSQVALDSTINK.D	0.9973	0.994	1.14351	0.625394	2	3	YDR292C_231 232 233_C	YDR292C	Q2	SRP101	SRPR_YEAST	Signal recognition particle receptor subunit alpha homolog (SR-alpha) (Docking protein alpha) (DP-alpha)
K.NSSIDAAFQSLQKVE(ST)phosVK.K	0.9968	0.9931	0.534898	0.867413	1	2	YDR298C_62 63_C	YDR298C	Q2	ATP5;OSCP	ATPO_YEAST	ATP synthase subunit 5, mitochondrial (ATP synthase chain 5) (Oligomycin sensitivity conferral protein) (OSCP)
K.SASNQGAPFSphosPVNITLPTAVVQTSK.S	0.9985	0.9994	1.13595	1.49031	2	4	YDR310C_242	YDR310C	Q2	SUM1	SUM1_YEAST	Suppressor of mar1-1 protein (SUM1-1 protein)
K.ERPSTANSSSITphosPTPVTPNNLIQIK.R	0.9994	0.9972	1.38861	0.805515	3	3	YDR310C_313	YDR310C	Q2	SUM1	SUM1_YEAST	Suppressor of mar1-1 protein (SUM1-1 protein)
K.LPPV(SS)phosPAAATAAAAAAVTSEMNR.Q	1	1	0.639418	0.985171	6	6	YDR310C_511 512_C	YDR310C	Q2	SUM1	SUM1_YEAST	Suppressor of mar1-1 protein (SUM1-1 protein)
R.FENSphosQSNLSSHR.A	0.9988	0.999	0.758701	0.798725	6	7	YDR326C_505	YDR326C	Q2	YSP2;LAM2;LTC4	YSP2_YEAST	Membrane-anchored lipid-binding protein YSP2 (Lipid transfer at contact site protein 4) (Lipid transfer protein anchored at membrane contact sites 3) (Yeast suicide protein 2)
R.SFSphosPSNLGNK.V	0.9995	0.9991	0.865047	0.865221	2	2	YDR326C_572	YDR326C	Q2	YSP2;LAM2;LTC4	YSP2_YEAST	Membrane-anchored lipid-binding protein YSP2 (Lipid transfer at contact site protein 4) (Lipid transfer protein anchored at membrane contact sites 3) (Yeast suicide protein 2)
K.ETphosNGQIQKYFK.L	0.9992	0.9894	0.944774	0.884586	3	3	YDR335W_358	YDR335W	Q2	MSN5	MSN5_YEAST	Protein MSN5
K.TLSphosEVHPSLR.T	0.9942	0.9938	0.815006	1.07643	2	3	YDR338C_10	YDR338C	Q2	YDR338C;D9651.8	YD338_YEAST	Uncharacterized transporter YDR338C
-.MNSphosTPDLISPQK.S	0.9995	0.9992	1.28572	4.10668	2	2	YDR345C_3	YDR345C	Q2	HXT3	HXT3_YEAST	Low-affinity glucose transporter HXT3
-.MN(ST)phosPDLISPQK.S	0.9804	1	0.826643	0.838989	4	2	YDR345C_3 4_C	YDR345C	Q2	HXT3	HXT3_YEAST	Low-affinity glucose transporter HXT3
K.NPFLDDV(SS)phosATDFR.R	1	0.9995	0.676526	0.865221	4	5	YDR348C_113 114_C	YDR348C	Q2	PAL1	PAL1_YEAST	Protein PAL1 (Pears and lemons protein 1)
R.YLEESDVSphosTVGNTR.E	0.9994	0.9982	1.92054	3.19104	2	1	YDR348C_152	YDR348C	Q2	PAL1	PAL1_YEAST	Protein PAL1 (Pears and lemons protein 1)
R.YLEESDV(ST)phosVGNTR.E	0.9996	0.9992	1.07804	0.739686	3	2	YDR348C_152 153_C	YDR348C	Q2	PAL1	PAL1_YEAST	Protein PAL1 (Pears and lemons protein 1)
R.NATVD(SS)phosINQYKNDSQFQEWAK.N	0.9974	1	1.26287	1.01301	2	4	YDR348C_26 27_C	YDR348C	Q2	PAL1	PAL1_YEAST	Protein PAL1 (Pears and lemons protein 1)
R.N(SSTSS)phosRPFSVNNPFR.N	0.9969	0.9964	1.87054	0.522016	2	5	YDR348C_6 7 8 9 10_C	YDR348C	Q2	PAL1	PAL1_YEAST	Protein PAL1 (Pears and lemons protein 1)
R.NSSphosTSSRPFSVNNPFR.N	0.9856	0.9944	1.02032	1.04808	1	1	YDR348C_7	YDR348C	Q2	PAL1	PAL1_YEAST	Protein PAL1 (Pears and lemons protein 1)
R.NADQQGAFYSGLESF(SS)phosGSLSPPSRPLSSK.N	0.9984	0.9976	0.848558	0.983694	1	1	YDR348C_91 92_C	YDR348C	Q2	PAL1	PAL1_YEAST	Protein PAL1 (Pears and lemons protein 1)
R.QNSphosVSTPK.L	0.9996	0.9997	1.27598	1.7538	2	3	YDR351W_216	YDR351W	Q2	SBE2	SBE2_YEAST	Protein SBE2 (Suppressor of BEM4 protein 2)
R.QNSV(ST)phosPK.L	0.9953	0.9906	1.02767	0.989656	4	2	YDR351W_218 219_C	YDR351W	Q2	SBE2	SBE2_YEAST	Protein SBE2 (Suppressor of BEM4 protein 2)
K.TPYVHSN(STS)phosVILPYK.T	0.9997	0.9996	0.482431	1.35158	3	1	YDR351W_281 282 283_C	YDR351W	Q2	SBE2	SBE2_YEAST	Protein SBE2 (Suppressor of BEM4 protein 2)
K.QH(SSS)phosALCVDK.T	0.9958	0.9874	0.936996	1.11203	3	2	YDR351W_388 389 390_C	YDR351W	Q2	SBE2	SBE2_YEAST	Protein SBE2 (Suppressor of BEM4 protein 2)
K.NLSphosQIYLHSSEK.L	1	1	0.932832	0.955569	2	4	YDR351W_450	YDR351W	Q2	SBE2	SBE2_YEAST	Protein SBE2 (Suppressor of BEM4 protein 2)
R.RP(SS)phosNLDFNFASQDVVK.N	0.9999	1	1.64402	1.18455	5	5	YDR351W_82 83_C	YDR351W	Q2	SBE2	SBE2_YEAST	Protein SBE2 (Suppressor of BEM4 protein 2)
K.SSPSphosQSSLSNISNINSAPR.L	0.9999	0.9879	1.63683	1.60246	4	4	YDR359C_951	YDR359C	Q2	EAF1;VID21	EAF1_YEAST	Chromatin modification-related protein EAF1 (ESA1-associated factor 1) (Vacuolar import and degradation protein 21)
R.KYEVNFDTphosDDDTDSGKR.N	0.9983	0.9713	1.45001	4.87292	1	1	YDR361C_205	YDR361C	Q2	BCP1	BCP1_YEAST	Protein BCP1
R.IVEDTFTphosPDLEDPR.F	0.9995	0.9883	0.681739	0.989668	1	1	YDR365C_542	YDR365C	Q2	ESF1	ESF1_YEAST	Pre-rRNA-processing protein ESF1 (18S rRNA factor 1)
K.N(SS)phosKEDFPIKLPER.S	0.9843	0.984	0.736532	0.685515	3	3	YDR379W_141 142_C	YDR379W	Q2	RGA2	RGA2_YEAST	Rho-type GTPase-activating protein 2
K.NSSphosKEDFPIKLPER.S	0.9985	0.9944	0.745465	0.767266	7	6	YDR379W_142	YDR379W	Q2	RGA2	RGA2_YEAST	Rho-type GTPase-activating protein 2
R.NSTDKITSphosPLNSPMAVQ.M	0.9699	0.9325	3.38433	1.41066	1	1	YDR379W_330	YDR379W	Q2	RGA2	RGA2_YEAST	Rho-type GTPase-activating protein 2
K.SphosMNHVSPITR.T	1	1	0.913061	0.852165	2	1	YDR379W_375	YDR379W	Q2	RGA2	RGA2_YEAST	Rho-type GTPase-activating protein 2
R.(SSS)phosLQTSR.S	0.9978	0.9959	0.754343	1.0538	1	1	YDR379W_584 585 586_C	YDR379W	Q2	RGA2	RGA2_YEAST	Rho-type GTPase-activating protein 2
R.FNGSPIDGGRSphosR.L	1	1	1.433	1.50126	4	5	YDR381W_149	YDR381W	Q2	YRA1	YRA1_YEAST	RNA annealing protein YRA1
K.SphosLEDLDKEMADYFEKK.-	1	1	0.371399	1.47261	1	2	YDR381W_211	YDR381W	Q2	YRA1	YRA1_YEAST	RNA annealing protein YRA1
K.EIYDNESphosELR.A	0.9989	0.9986	1.1804	0.318733	1	1	YDR383C_71	YDR383C	Q2	NKP1	NKP1_YEAST	Inner kinetochore subunit NKP1 (Constitutive centromere-associated network protein NKP1) (Non-essential kinetochore protein 1)
M.TSSASSphosPQDLEK.G	1	1	0.889431	0.858708	1	1	YDR384C_7	YDR384C	Q2	ATO3	ATO3_YEAST	Ammonia transport outward protein 3
R.LYEDASphosEPLLVQSQSVIR.Y	0.9991	0.9998	1.09184	1.09925	4	4	YDR387C_273	YDR387C	Q2	YDR387C	YD387_YEAST	Probable metabolite transport protein YDR387C
K.IENVSphosPSKGHVPSFWK.Q	0.9555	0.9949	4.78011	3.68091	1	1	YDR389W_16	YDR389W	Q2	SAC7	SAC7_YEAST	GTPase-activating protein SAC7
R.MSSphosDTTIDKGPSHLFK.K	0.9859	0.995	0.663003	0.825693	1	1	YDR422C_130	YDR422C	Q2	SIP1	SIP1_YEAST	SNF1 protein kinase subunit beta-1 (SNF1-interacting protein 1)
K.SPSphosFLSPGPSMATVK.R	0.9996	0.9936	0.284935	1.21546	2	1	YDR422C_181	YDR422C	Q2	SIP1	SIP1_YEAST	SNF1 protein kinase subunit beta-1 (SNF1-interacting protein 1)
K.SPSFLSphosPGPSMATVK.R	0.9995	0.9995	1.07314	1.67168	4	4	YDR422C_184	YDR422C	Q2	SIP1	SIP1_YEAST	SNF1 protein kinase subunit beta-1 (SNF1-interacting protein 1)
K.KNLLE(SS)phosATASPSPTR.S	0.9916	1	1.69563	0.0626581	1	4	YDR422C_241 242_C	YDR422C	Q2	SIP1	SIP1_YEAST	SNF1 protein kinase subunit beta-1 (SNF1-interacting protein 1)
R.SSSVHSASphosLPALTK.T	0.9926	0.9975	0.434611	1.83568	2	1	YDR422C_259	YDR422C	Q2	SIP1	SIP1_YEAST	SNF1 protein kinase subunit beta-1 (SNF1-interacting protein 1)
R.KSSphosYYSAK.G	0.9821	0.988	1.13354	0.471684	1	1	YDR422C_653	YDR422C	Q2	SIP1	SIP1_YEAST	SNF1 protein kinase subunit beta-1 (SNF1-interacting protein 1)
K.GVERP(ST)phosPFSDYR.G	0.9988	0.9985	1.17123	1.40172	6	5	YDR422C_664 665_C	YDR422C	Q2	SIP1	SIP1_YEAST	SNF1 protein kinase subunit beta-1 (SNF1-interacting protein 1)
K.SphosFANQPLEVVYSK.L	1	1	0.416452	1.62861	4	4	YDR432W_182	YDR432W	Q2	NPL3;MTR13;MTS1;NAB1;NOP3	NOP3_YEAST	Nucleolar protein 3 (Mitochondrial targeting suppressor 1 protein) (Nuclear polyadenylated RNA-binding protein 1)
K.NLPEGCSphosWQDLK.D	1	0.9968	4.30342	3.82232	2	2	YDR432W_212	YDR432W	Q2	NPL3;MTR13;MTS1;NAB1;NOP3	NOP3_YEAST	Nucleolar protein 3 (Mitochondrial targeting suppressor 1 protein) (Nuclear polyadenylated RNA-binding protein 1)
R.GGYDSPRGGYphosDSPR.G	0.9791	0.9589	0.545166	0.925024	5	2	YDR432W_354	YDR432W	Q2	NPL3;MTR13;MTS1;NAB1;NOP3	NOP3_YEAST	Nucleolar protein 3 (Mitochondrial targeting suppressor 1 protein) (Nuclear polyadenylated RNA-binding protein 1)
R.EYLSAYPTLAHRDSphosSSSLSPR.G	0.9986	0.9976	0.745465	1.09317	1	1	YDR436W_333	YDR436W	Q2	PPZ2	PPZ2_YEAST	Serine/threonine-protein phosphatase PP-Z2 (EC 3.1.3.16)
R.D(SSSS)phosLSPR.G	0.999	0.9991	0.815006	0.987942	5	6	YDR436W_333 334 335 336_C	YDR436W	Q2	PPZ2	PPZ2_YEAST	Serine/threonine-protein phosphatase PP-Z2 (EC 3.1.3.16)
R.(SST)phosVNANDILGNEENDGITK.L	0.9997	0.9994	1.14708	1.07643	2	1	YDR439W_279 280 281_C	YDR439W	Q2	LRS4	LRS4_YEAST	Monopolin complex subunit LRS4 (Loss of rDNA silencing protein 4)
R.LCDEIATphosIQSKR.L	0.9975	0.9983	6.68947	0.471684	1	1	YDR447C_40	YDR447C	Q2	RPS17B;RP51B	RS17B_YEAST	40S ribosomal protein S17-B (RP51B) (Small ribosomal subunit protein eS17-B)
R.THFHSAMSphosAPSLSLLNR.G	0.9935	0.9981	0.990577	1.39723	1	1	YDR457W_2151	YDR457W	Q2	TOM1;SSR2	TOM1_YEAST	E3 ubiquitin-protein ligase TOM1 (EC 2.3.2.26) (HECT-type E3 ubiquitin transferase TOM1) (Suppressor of snRNA protein 2) (Temperature-dependent organization in mitotic nucleus protein 1)
R.IG(SS)phosADVIR.A	0.9921	0.9946	0.72302	0.700162	2	2	YDR457W_2406 2407_C	YDR457W	Q2	TOM1;SSR2	TOM1_YEAST	E3 ubiquitin-protein ligase TOM1 (EC 2.3.2.26) (HECT-type E3 ubiquitin transferase TOM1) (Suppressor of snRNA protein 2) (Temperature-dependent organization in mitotic nucleus protein 1)
K.SK(SS)phosLSPLAQR.V	0.9708	0.9955	1.89747	0.048085	1	2	YDR462W_33 34_C	YDR462W	Q2	MRPL28	RM28_YEAST	54S ribosomal protein L28, mitochondrial (Mitochondrial large ribosomal subunit protein mL40) (YmL28)
K.MSTGV(TSS)phosPLSPSGSTPEHSTK.V	0.9996	0.9995	0.763167	0.835917	1	2	YDR463W_135 136 137_C	YDR463W	Q2	STP1;BAP1;SSY2	STP1_YEAST	Transcription factor STP1
R.DASphosSVELTEVPSKPK.K	0.9991	0.9993	0.975471	1.11246	1	2	YDR464W_563	YDR464W	Q2	SPP41	SPP41_YEAST	Protein SPP41
K.L(STSS)phosASSALSAPSTEIR.N	0.9996	0.9996	0.781492	0.706537	6	4	YDR466W_470 471 472 473_C	YDR466W	Q2	PKH3	PKH3_YEAST	Serine/threonine-protein kinase PKH3 (EC 2.7.11.1) (Pkb-activating kinase homolog 3)
R.VLSphosSNNAGETPKK.M	0.9995	0.9988	0.284935	0.986681	2	4	YDR466W_753	YDR466W	Q2	PKH3	PKH3_YEAST	Serine/threonine-protein kinase PKH3 (EC 2.7.11.1) (Pkb-activating kinase homolog 3)
R.VL(SS)phosNNAGETPK.K	0.9964	0.9727	2.28213	1.42395	3	1	YDR466W_753 754_C	YDR466W	Q2	PKH3	PKH3_YEAST	Serine/threonine-protein kinase PKH3 (EC 2.7.11.1) (Pkb-activating kinase homolog 3)
R.VLSSNNAGETphosPK.K	0.996	0.9125	1.58054	1.42395	1	1	YDR466W_760	YDR466W	Q2	PKH3	PKH3_YEAST	Serine/threonine-protein kinase PKH3 (EC 2.7.11.1) (Pkb-activating kinase homolog 3)
R.QPTphosPSPPLPQMEFPTTR.E	0.9996	1	0.477067	2.10423	2	5	YDR466W_832	YDR466W	Q2	PKH3	PKH3_YEAST	Serine/threonine-protein kinase PKH3 (EC 2.7.11.1) (Pkb-activating kinase homolog 3)
R.YEVLHTLNNSphosQTNFDR.E	0.9986	0.9951	0.736532	0.845592	9	7	YDR466W_871	YDR466W	Q2	PKH3	PKH3_YEAST	Serine/threonine-protein kinase PKH3 (EC 2.7.11.1) (Pkb-activating kinase homolog 3)
K.NIKSphosVTNQNVK.L	0.9731	0.9803	0.865047	1.01917	1	1	YDR469W_79	YDR469W	Q2	SDC1;CPS25;SAF19	SDC1_YEAST	COMPASS component SDC1 (Complex proteins associated with SET1 protein SDC1) (Set1C component SDC1) (Suppressor of CDC25 protein 1)
R.ASAFLSQNESphosSSK.L	0.9992	0.9993	0.971624	0.971672	2	1	YDR472W_125	YDR472W	Q2	TRS31	TRS31_YEAST	Trafficking protein particle complex subunit 31 (TRAPP subunit 31) (Transport protein particle 31 kDa subunit)
R.VITphosGGAPPR.H	1	1	0.806494	0.685214	3	4	YDR475C_662	YDR475C	Q2	JIP4	JIP4_YEAST	Uncharacterized protein JIP4 (Jumonji-interacting protein 4)
R.DTDQLSphosVPGLPHLAPSK.S	0.9931	0.9953	1.10545	0.94117	2	1	YDR475C_775	YDR475C	Q2	JIP4	JIP4_YEAST	Uncharacterized protein JIP4 (Jumonji-interacting protein 4)
K.ANKSphosVSDELDTFLSQSPPTFQQQSK.S	0.9991	0.9805	0.623971	1.67072	2	3	YDR477W_401	YDR477W	Q2	SNF1;CAT1;CCR1;GLC2;PAS14	SNF1_YEAST	Carbon catabolite-derepressing protein kinase (EC 2.7.11.1) (Sucrose nonfermentating protein 1)
K.K(SSS)phosLSLESFMKS.-	0.9985	0.9923	3.18824	2.0904	2	1	YDR478W_187 188 189_C	YDR478W	Q2	SNM1	RMRP_YEAST	Ribonuclease MRP protein subunit SNM1 (RNA-processing protein SNM1) (RNase MRP 22.5 kDa subunit)
R.GSLPSSSGQPTSGGGFP(STS)phosNIQK.M	0.9934	0.9972	1.47708	0.965534	1	2	YDR479C_72 73 74_C	YDR479C	Q2	PEX29	PEX29_YEAST	Peroxisomal membrane protein PEX29 (Peroxin-29)
R.ENTFENSSphosPAAQVVSQR.D	1	0.9918	0.575401	0.818998	2	1	YDR485C_472	YDR485C	Q2	VPS72;SWC2	VPS72_YEAST	Vacuolar protein sorting-associated protein 72 (SWR complex protein 2)
K.LGSKSphosSTSVR.S	0.9323	0.9653	1.13354	1.37459	1	1	YDR490C_485	YDR490C	Q2	PKH1	PKH1_YEAST	Serine/threonine-protein kinase PKH1 (EC 2.7.11.1) (3-phosphoinositide-dependent protein kinase 1)
M.GKGTphosPSFGK.R	0.9996	0.9965	6.68947	6.35466	1	1	YDR500C_5	YDR500C	Q2	RPL37B;RPL35B	RL37B_YEAST	60S ribosomal protein L37-B (L43) (Large ribosomal subunit protein eL37-B) (YL35) (YP55)
R.RNTphosQPVASFNPSLPTFQQQ.Q	0.9916	1	0.83188	0.812272	1	3	YDR505C_334	YDR505C	Q2	PSP1;GIN5	PSP1_YEAST	Protein PSP1 (Growth inhibitory protein 5) (Polymerase suppressor protein 1)
K.NNSGKSphosLSDLPR.K	0.9961	0.9957	0.736532	0.785034	5	6	YDR505C_34	YDR505C	Q2	PSP1;GIN5	PSP1_YEAST	Protein PSP1 (Growth inhibitory protein 5) (Polymerase suppressor protein 1)
R.SIPLSphosPIVPESSDPAALK.R	0.9975	0.9994	0.856826	0.842291	5	6	YEL009C_218	YEL009C	Q2	GCN4;AAS3;ARG9	GCN4_YEAST	General control protein GCN4 (Amino acid biosynthesis regulatory protein)
R.AATHPSphosPVAAK.L	0.9996	0.9977	0.889431	1.25875	3	2	YEL021W_15	YEL021W	Q2	URA3	PYRF_YEAST	Orotidine 5'-phosphate decarboxylase (EC 4.1.1.23) (OMP decarboxylase) (OMPDCase) (OMPdecase) (Uridine 5'-monophosphate synthase) (UMP synthase)
R.QPASNSGSPIK(ST)phosPR.R	0.9989	0.9959	1.55779	1.89735	2	1	YEL032W_785 786_C	YEL032W	Q2	MCM3	MCM3_YEAST	DNA replication licensing factor MCM3 (EC 3.6.4.12) (Minichromosome maintenance protein 3)
A.DAGSphosSATYPMQCSALRK.N	0.9963	0.9658	0.823467	1.49707	3	1	YEL034W_15	YEL034W	Q2	HYP2;TIF51A	IF5A1_YEAST	Eukaryotic translation initiation factor 5A-1 (eIF-5A-1) (Hypusine-containing protein HP2) (eIF-4D)
R.TESphosASTPGFVVGTERNETIER.L	0.9899	0.9855	1.29436	0.220552	1	1	YEL037C_136	YEL037C	Q2	RAD23	RAD23_YEAST	UV excision repair protein RAD23
K.TKVTEPPIAPESA(TT)phosPGR.E	0.9752	0.9991	4.12757	2.18027	1	2	YEL037C_93 94_C	YEL037C	Q2	RAD23	RAD23_YEAST	UV excision repair protein RAD23
K.ASSphosIGGNSIK.A	0.9647	0.9914	1.24465	0.230676	2	1	YEL047C_38	YEL047C	Q2	FRD1;FRDS;FRDS1	FRDS_YEAST	Fumarate reductase 1 (FRDS1) (EC 1.3.1.6) (FAD-dependent oxidoreductase) (NADH-dependent fumarate reductase) (Soluble fumarate reductase, cytoplasmic isozyme)
K.EGIYMSphosQDHYK.N	0.988	0.9932	1.11986	0.586505	1	1	YEL061C_519	YEL061C	Q2	CIN8;KSL2	CIN8_YEAST	Kinesin-like protein CIN8 (Chromosome instability protein 8)
M.TphosAAHPVAQLTAEAYPK.V	0.9942	1	0.960204	1.00744	1	1	YEL071W_2	YEL071W	Q2	DLD3	DLD3_YEAST	D-2-hydroxyglutarate--pyruvate transhydrogenase DLD3 (D-2HG--pyruvate transhydrogenase DLD3) (EC 1.1.99.40) ((R)-2-hydroxyglutarate--pyruvate transhydrogenase) (D-lactate dehydrogenase [cytochrome] 3) (EC 1.1.2.4) (D-lactate ferricytochrome C oxidoreductase) (D-LCR)
R.DTTphosEETEVVK.K	0.9582	0.9912	0.514139	3.34613	1	2	YER002W_153	YER002W	Q2	NOP16	NOP16_YEAST	Nucleolar protein 16
R.TphosASQSANLAPSNLRPAFSMADFSK.F	0.9991	0.9994	1.00553	0.522016	2	2	YER005W_599	YER005W	Q2	YND1	YND1_YEAST	Golgi apyrase (EC 3.6.1.5) (ATP-diphosphatase) (ATP-diphosphohydrolase) (Adenosine diphosphatase) (ADPase) (Golgi nucleoside diphosphatase) (Yeast nucleoside diphosphatase 1)
R.TASQSANLAPSphosNLRPAFSMADFSK.F	0.9995	0.9994	1.0851	0.838989	1	1	YER005W_609	YER005W	Q2	YND1	YND1_YEAST	Golgi apyrase (EC 3.6.1.5) (ATP-diphosphatase) (ATP-diphosphohydrolase) (Adenosine diphosphatase) (ADPase) (Golgi nucleoside diphosphatase) (Yeast nucleoside diphosphatase 1)
R.KLSphosQTTTASALLESLK.T	0.9996	0.9995	0.889431	0.974872	3	2	YER006W_256	YER006W	Q2	NUG1	NUG1_YEAST	Nuclear GTP-binding protein NUG1 (Nuclear GTPase 1)
K.AP(YSS)phosNSTLNEVNK.R	0.9995	0.9986	0.754343	0.922554	25	21	YER008C_316 317 318_C	YER008C	Q2	SEC3;PSL1	SEC3_YEAST	Exocyst complex component SEC3 (Protein PSL1)
K.ESTGMSSMSphosPFLR.K	0.9981	0.9812	0.555362	1.01917	1	1	YER022W_242	YER022W	Q2	SRB4;MED17	MED17_YEAST	Mediator of RNA polymerase II transcription subunit 17 (Mediator complex subunit 17) (Suppressor of RNA polymerase B 4)
K.VAFTphosGLEEDGETEEEKR.K	1	0.9985	1.11297	0.513749	1	1	YER025W_52	YER025W	Q2	GCD11;TIF213	IF2G_YEAST	Eukaryotic translation initiation factor 2 subunit gamma (eIF-2-gamma)
K.DASMLDVSphosDAASNTTINGK.H	0.9998	0.9908	0.771937	0.818998	5	1	YER027C_17	YER027C	Q2	GAL83;SPM1	GAL83_YEAST	SNF1 protein kinase subunit beta-3 (Glucose repression protein GAL83) (Protein SPM1)
K.DASMLDVSDAASphosNTTINGK.H	0.9998	0.993	1.06083	0.805515	2	1	YER027C_21	YER027C	Q2	GAL83;SPM1	GAL83_YEAST	SNF1 protein kinase subunit beta-3 (Glucose repression protein GAL83) (Protein SPM1)
R.VTTTSTL(TSS)phosETTSPINK.S	0.9981	0.999	2.50101	4.65671	1	1	YER033C_332 333 334_C	YER033C	Q2	ZRG8	ZRG8_YEAST	Zinc-regulated protein 8
K.NSLIKPMSphosSTSLANFK.R	0.9985	0.9968	1.02032	1.10423	1	2	YER040W_273	YER040W	Q2	GLN3	GLN3_YEAST	Nitrogen regulatory protein GLN3
K.FYDDFGPSSITSHSphosPSR.H	0.9999	1	0.324478	2.14747	1	2	YER041W_245	YER041W	Q2	YEN1	YEN1_YEAST	Holliday junction resolvase YEN1 (EC 3.1.-.-)
K.TA(YS)phosNPSLSSYGNSTSIK.R	0.9875	0.9966	1.74606	1.39033	2	2	YER047C_166 167_C	YER047C	Q2	SAP1	SAP1_YEAST	Protein SAP1 (SIN1-associated protein)
K.TAYSphosNPSLSSYGNSTSIK.R	0.9999	0.9998	1.23181	1.24245	4	4	YER047C_167	YER047C	Q2	SAP1	SAP1_YEAST	Protein SAP1 (SIN1-associated protein)
R.A(SST)phosGALKPHSLETSTTMDSSK.L	0.9994	1	0.83188	1.15827	1	1	YER047C_354 355 356_C	YER047C	Q2	SAP1	SAP1_YEAST	Protein SAP1 (SIN1-associated protein)
R.ASSphosTGALKPHSLETSTTMDSSK.L	0.9989	0.9978	0.514139	1.28026	1	1	YER047C_355	YER047C	Q2	SAP1	SAP1_YEAST	Protein SAP1 (SIN1-associated protein)
K.(ST)phosPTFITR.S	0.9986	0.9935	0.91341	0.871705	1	1	YER047C_405 406_C	YER047C	Q2	SAP1	SAP1_YEAST	Protein SAP1 (SIN1-associated protein)
K.STphosPTFITR.S	0.996	0.988	1.00426	1.09522	2	2	YER047C_406	YER047C	Q2	SAP1	SAP1_YEAST	Protein SAP1 (SIN1-associated protein)
K.VASphosNPALNTTKK.S	1	1	1.2698	1.20009	11	7	YER047C_460	YER047C	Q2	SAP1	SAP1_YEAST	Protein SAP1 (SIN1-associated protein)
K.IGSphosPKIEDVGTEDATEHATSLNEQR.E	0.9998	0.9838	3.56974	1.79873	2	1	YER047C_536	YER047C	Q2	SAP1	SAP1_YEAST	Protein SAP1 (SIN1-associated protein)
R.SGIHNNISTSTAGSphosNTNLLSENFTGTPSPAAMR.A	0.9997	0.9994	1.56591	1.45483	4	4	YER068W_298	YER068W	Q2	MOT2;CCL1;NOT4;SIG1;SSF1	NOT4_YEAST	General negative regulator of transcription subunit 4 (Modulator of transcription 2)
S.TAGSNTphosNLLSENFTGTPSphosPAAMR.A	0.9999	0.9999	0.941011	1.7538	2	1	YER068W_300 312	YER068W	Q2	MOT2;CCL1;NOT4;SIG1;SSF1	NOT4_YEAST	General negative regulator of transcription subunit 4 (Modulator of transcription 2)
R.SGIHNNISTSTAGSNTNLLSphosENFTGTPSPAAMR.A	0.9982	0.984	0.976609	1.1152	2	1	YER068W_304	YER068W	Q2	MOT2;CCL1;NOT4;SIG1;SSF1	NOT4_YEAST	General negative regulator of transcription subunit 4 (Modulator of transcription 2)
R.LQTVSQQIQPPLNV(ST)phosPPPGIFGPQHKVPIQQQ.Q	1	1	0.718498	1.00154	7	7	YER068W_542 543_C	YER068W	Q2	MOT2;CCL1;NOT4;SIG1;SSF1	NOT4_YEAST	General negative regulator of transcription subunit 4 (Modulator of transcription 2)
K.AAPIVDDEETphosEFDIYNSK.V	0.9922	0.999	1.56043	1.1315	1	1	YER070W_863	YER070W	Q2	RNR1;CRT7;RIR1;SDS12	RIR1_YEAST	Ribonucleoside-diphosphate reductase large chain 1 (EC 1.17.4.1) (Ribonucleotide reductase R1 subunit 1) (Ribonucleotide reductase large subunit 1)
K.IAFTG(ST)phosATGR.H	0.9991	0.9954	1.92525	0.530237	1	3	YER073W_267 268_C	YER073W	Q2	ALD5;ALD3;ALDH5	ALDH5_YEAST	Aldehyde dehydrogenase 5, mitochondrial (EC 1.2.1.5)
K.ASSphosPLVSYK.T	0.9955	0.998	2.76317	2.80551	1	1	YER075C_58	YER075C	Q2	PTP3	PTP3_YEAST	Tyrosine-protein phosphatase 3 (EC 3.1.3.48) (Protein-tyrosine phosphatase 3) (PTPase 3)
K.DVASphosAISLYDQSIYTNNR.S	0.9997	0.9987	6.68947	6.35466	3	2	YER079W_15	YER079W	Q2	YER079W	YEQ9_YEAST	Uncharacterized protein YER079W
K.SNADSphosAPLDNANYPLSDHSPSLNSMDNTTK.H	0.9989	0.9915	2.96212	2.37001	3	1	YER079W_178	YER079W	Q2	YER079W	YEQ9_YEAST	Uncharacterized protein YER079W
K.SNADSAPLDNANYPLSDHSPSphosLNSMDNTTK.H	0.9999	0.9987	1.52974	1.22562	3	1	YER079W_194	YER079W	Q2	YER079W	YEQ9_YEAST	Uncharacterized protein YER079W
R.SphosMSPSNIASGEDR.L	0.9999	0.9998	1.02759	0.808893	6	8	YER079W_39	YER079W	Q2	YER079W	YEQ9_YEAST	Uncharacterized protein YER079W
R.SMSPSphosNIASGEDR.L	0.9938	0.9953	4.26694	2.29111	2	4	YER079W_43	YER079W	Q2	YER079W	YEQ9_YEAST	Uncharacterized protein YER079W
R.SMSPSNIASphosGEDR.L	0.9756	0.9947	1.43994	0.977696	2	1	YER079W_47	YER079W	Q2	YER079W	YEQ9_YEAST	Uncharacterized protein YER079W
K.(TT)phosPPASphosVHSATPDIKEDSNVAPQLDLLK.Q	0.9956	0.995	0.762201	1.84229	2	1	YER083C_55 56 60_C	YER083C	Q2	GET2;HUR2;RMD7	GET2_YEAST	Golgi to ER traffic protein 2 (Guided entry of tail-anchored proteins 2) (Hydroxyurea resistance protein 2) (Required for meiotic nuclear division protein 7)
R.SNSHSphosFTNSLNQDPIVR.S	0.9998	0.9998	1.16717	0.62788	6	6	YER088C_249	YER088C	Q2	DOT6;PBF2	DOT6_YEAST	Transcriptional regulatory protein DOT6 (Disrupter of telomere silencing protein 6) (PAC-binding factor 2)
R.LNNLSNSGGPTSNNGPIFPNSYTFMDLPH(SSS)phosVSSSSTLHK.S	0.9961	0.9342	1.60529	0.87816	3	1	YER088C_407 408 409_C	YER088C	Q2	DOT6;PBF2	DOT6_YEAST	Transcriptional regulatory protein DOT6 (Disrupter of telomere silencing protein 6) (PAC-binding factor 2)
R.LNAL(SS)phosDADMLSphosPTHSPQK.T	0.9901	0.9903	1.19352	0.288087	1	2	YER088C_480 481 487_C	YER088C	Q2	DOT6;PBF2	DOT6_YEAST	Transcriptional regulatory protein DOT6 (Disrupter of telomere silencing protein 6) (PAC-binding factor 2)
K.ESVYAQSITSphosKPVK.G	0.9997	0.9995	1.07331	0.328193	2	1	YER091C_558	YER091C	Q2	MET6	METE_YEAST	5-methyltetrahydropteroyltriglutamate--homocysteine methyltransferase (EC 2.1.1.14) (Cobalamin-independent methionine synthase) (Delta-P8 protein) (Methionine synthase, vitamin-B12 independent isozyme)
K.RLENSphosAPSPTSPLMAR.R	0.9793	0.996	1.56549	0.922554	1	1	YER093C_81	YER093C	Q2	TSC11;AVO3	TSC11_YEAST	Target of rapamycin complex 2 subunit TSC11 (TORC2 subunit TSC11) (Adheres voraciously to TOR2 protein 3) (Temperature-sensitive CSG2 suppressor protein 11)
K.SVDDYTSIEQSPSphosIANISIFSPASSLK.K	0.9845	0.982	1.79131	2.8722	2	2	YER105C_1026	YER105C	Q2	NUP157	NU157_YEAST	Nucleoporin NUP157 (Nuclear pore protein NUP157)
K.SVDDYTSIEQSPSIANISIFSphosPASSLK.K	0.9975	0.9995	1.43113	2.63738	2	2	YER105C_1034	YER105C	Q2	NUP157	NU157_YEAST	Nucleoporin NUP157 (Nuclear pore protein NUP157)
R.HNLINNISNNSphosNQSTIIQQQK.S	0.9988	0.9877	0.377147	1.025	2	1	YER111C_255	YER111C	Q2	SWI4;ART1	SWI4_YEAST	Regulatory protein SWI4 (Cell-cycle box factor subunit SWI4) (Protein ART1)
R.SMTphosPFSAGNTSSQNKLENK.M	0.9993	0.9969	0.319534	1.30902	4	2	YER111C_458	YER111C	Q2	SWI4;ART1	SWI4_YEAST	Regulatory protein SWI4 (Cell-cycle box factor subunit SWI4) (Protein ART1)
R.K(TS)phosQSphosLEDLPSQQNFIPTPR.N	0.9743	0.9976	0.405615	0.922554	1	3	YER114C_372 373 375_C	YER114C	Q2	BOI2;BEB1	BOI2_YEAST	Protein BOI2 (Protein BEB1)
R.K(TS)phosQSLEDLPSQQNFIPTphosPR.N	0.999	0.9978	0.889431	0.788445	4	4	YER114C_372 373 388_C	YER114C	Q2	BOI2;BEB1	BOI2_YEAST	Protein BOI2 (Protein BEB1)
R.KTSQSphosLEDLPSQQNFIPTPR.N	1	0.9999	0.806494	0.640661	16	17	YER114C_375	YER114C	Q2	BOI2;BEB1	BOI2_YEAST	Protein BOI2 (Protein BEB1)
R.TSYIDQ(YSSS)phosDSNFNSR.S	0.9999	0.9999	1.35398	1.43275	7	5	YER114C_494 495 496 497_C	YER114C	Q2	BOI2;BEB1	BOI2_YEAST	Protein BOI2 (Protein BEB1)
K.ENSVDDFFSNWQKP(SS)phosNSSSKLNVNTGSLAPK.N	0.9971	0.9936	1.30043	1.4062	11	4	YER122C_182 183_C	YER122C	Q2	GLO3	GLO3_YEAST	ADP-ribosylation factor GTPase-activating protein GLO3 (ARF GAP GLO3)
K.LNVNTphosGSLAPK.N	0.983	0.9951	1.1804	1.85544	1	1	YER122C_193	YER122C	Q2	GLO3	GLO3_YEAST	ADP-ribosylation factor GTPase-activating protein GLO3 (ARF GAP GLO3)
K.TRSphosSILTASR.K	0.9976	0.9707	1.68602	2.12694	2	2	YER122C_216	YER122C	Q2	GLO3	GLO3_YEAST	ADP-ribosylation factor GTPase-activating protein GLO3 (ARF GAP GLO3)
R.(SS)phosILTASR.K	0.9992	0.9988	1.3943	1.37459	5	9	YER122C_216 217_C	YER122C	Q2	GLO3	GLO3_YEAST	ADP-ribosylation factor GTPase-activating protein GLO3 (ARF GAP GLO3)
K.GNNNNSphosIDDINTQPDEFNDFLNDTSNSFDTTRK.E	0.9993	0.9997	0.160502	1.06832	1	4	YER122C_306	YER122C	Q2	GLO3	GLO3_YEAST	ADP-ribosylation factor GTPase-activating protein GLO3 (ARF GAP GLO3)
K.GNNNNSIDDINTphosQPDEFNDFLNDTSNSFDTTR.K	0.9971	0.9993	1.02767	1.25349	1	2	YER122C_312	YER122C	Q2	GLO3	GLO3_YEAST	ADP-ribosylation factor GTPase-activating protein GLO3 (ARF GAP GLO3)
K.AISphosSDQLFGR.G	0.9996	0.9992	1.30648	1.30921	11	9	YER122C_389	YER122C	Q2	GLO3	GLO3_YEAST	ADP-ribosylation factor GTPase-activating protein GLO3 (ARF GAP GLO3)
K.AI(SS)phosDQLFGRGSphosFDEAANR.E	0.9972	0.9977	1.06383	1.01332	1	1	YER122C_389 390 398_C	YER122C	Q2	GLO3	GLO3_YEAST	ADP-ribosylation factor GTPase-activating protein GLO3 (ARF GAP GLO3)
K.AI(SS)phosDQLFGR.G	0.9993	0.999	1.35906	1.32583	10	18	YER122C_389 390_C	YER122C	Q2	GLO3	GLO3_YEAST	ADP-ribosylation factor GTPase-activating protein GLO3 (ARF GAP GLO3)
K.SRI(SS)phosNPQSFTK.Q	0.9946	0.9869	6.68947	3.70991	2	2	YER123W_403 404_C	YER123W	Q2	YCK3;CKI3	KC13_YEAST	Casein kinase I homolog 3 (EC 2.7.11.1)
R.FGEVVTphosVDLKPDGR.N	1	1	0.105788	1.59828	2	1	YER125W_623	YER125W	Q2	RSP5;MDP1;NPI1	RSP5_YEAST	E3 ubiquitin-protein ligase RSP5 (EC 2.3.2.26) (HECT-type E3 ubiquitin transferase RSP5) (Reverses SPT-phenotype protein 5)
R.SphosQPISKPGPLVLPK.R	1	1	1.38261	1.42395	2	3	YER129W_1005	YER129W	Q2	SAK1;PAK1	SAK1_YEAST	SNF1-activating kinase 1 (EC 2.7.11.1)
K.SG(TSSS)phosVSLR.S	0.999	0.9897	0.565486	2.88939	3	1	YER129W_28 29 30 31_C	YER129W	Q2	SAK1;PAK1	SAK1_YEAST	SNF1-activating kinase 1 (EC 2.7.11.1)
K.SGTSSSVSphosLR.S	0.9997	0.9989	0.929177	0.997801	3	2	YER129W_33	YER129W	Q2	SAK1;PAK1	SAK1_YEAST	SNF1-activating kinase 1 (EC 2.7.11.1)
K.IPNSphosLSK.L	0.9995	0.9955	0.695626	0.723836	2	4	YER129W_732	YER129W	Q2	SAK1;PAK1	SAK1_YEAST	SNF1-activating kinase 1 (EC 2.7.11.1)
K.QSKDNSphosKTFEVR.R	0.9999	0.9855	1.07804	0.812272	7	7	YER129W_813	YER129W	Q2	SAK1;PAK1	SAK1_YEAST	SNF1-activating kinase 1 (EC 2.7.11.1)
K.TP(TTTSS)phosFCSSGSSK.N	0.9999	0.9977	1.34813	1.42836	3	3	YER129W_96 97 98 99 100_C	YER129W	Q2	SAK1;PAK1	SAK1_YEAST	SNF1-activating kinase 1 (EC 2.7.11.1)
R.FESphosNDTVFSYTLNSK.T	0.9983	0.9997	1.18697	0.663262	3	3	YER130C_11	YER130C	Q2	YER130C	YEW0_YEAST	Zinc finger protein YER130C
K.IGSphosSTPGSSR.L	0.9984	0.9937	1.57052	0.445844	1	1	YER132C_1501	YER132C	Q2	PMD1	PMD1_YEAST	Negative regulator of sporulation PMD1
R.VPFQDMKNSphosKLGLSEQSGR.S	0.9985	0.9979	0.534898	0.903695	2	2	YER132C_769	YER132C	Q2	PMD1	PMD1_YEAST	Negative regulator of sporulation PMD1
K.STNDGNDSphosNCTLSNTPLVYR.R	0.9998	0.9994	0.789319	0.736141	6	5	YER132C_802	YER132C	Q2	PMD1	PMD1_YEAST	Negative regulator of sporulation PMD1
R.ASTVGTTTN(SS)phosVDDGFSSIR.R	0.9999	0.9994	0.929177	0.692857	3	5	YER132C_825 826_C	YER132C	Q2	PMD1	PMD1_YEAST	Negative regulator of sporulation PMD1
R.ASTVGTTTNSSphosVDDGFSSIRR.A	0.9988	0.9592	0.160502	2.72365	3	1	YER132C_826	YER132C	Q2	PMD1	PMD1_YEAST	Negative regulator of sporulation PMD1
R.SSSphosLAEYVQFGR.D	0.9987	0.9988	1.38003	1.20779	2	2	YER132C_955	YER132C	Q2	PMD1	PMD1_YEAST	Negative regulator of sporulation PMD1
K.LNTphosPSTIQNK.A	1	1	1.13354	1.00849	2	4	YER144C_380	YER144C	Q2	UBP5	UBP5_YEAST	Ubiquitin carboxyl-terminal hydrolase 5 (EC 3.4.19.12) (Deubiquitinating enzyme 5) (Ubiquitin thioesterase 5) (Ubiquitin-specific-processing protease 5)
K.TPISGTTAGVSphosSTNMAAATIGK.S	1	1	1.98304	2.08483	1	1	YER151C_386	YER151C	Q2	UBP3	UBP3_YEAST	Ubiquitin carboxyl-terminal hydrolase 3 (EC 3.4.19.12) (Deubiquitinating enzyme 3) (Ubiquitin thioesterase 3) (Ubiquitin-specific-processing protease 3)
R.SIASTLKDDSPSVCSphosEDEISNSSSQK.S	0.997	0.995	1.28826	0.798886	1	2	YER155C_129	YER155C	Q2	BEM2;IPL2;SUP9	BEM2_YEAST	GTPase-activating protein BEM2/IPL2 (Bud emergence protein 2)
K.SVIISphosGTHSDNDHSYNINK.N	0.9905	0.9974	3.91043	1.57065	1	1	YER155C_1772	YER155C	Q2	BEM2;IPL2;SUP9	BEM2_YEAST	GTPase-activating protein BEM2/IPL2 (Bud emergence protein 2)
R.(SS)phosMAIDPQMLVPDYR.L	1	1	1.2194	1.83568	3	1	YER155C_306 307_C	YER155C	Q2	BEM2;IPL2;SUP9	BEM2_YEAST	GTPase-activating protein BEM2/IPL2 (Bud emergence protein 2)
K.NTLVGAASphosDAKLPPPR.S	0.9998	1	2.02032	1.98269	1	2	YER155C_906	YER155C	Q2	BEM2;IPL2;SUP9	BEM2_YEAST	GTPase-activating protein BEM2/IPL2 (Bud emergence protein 2)
K.SphosLSISEPIPIASNSHTMGSLTDDAMSSKNDNNKVTGVGK.L	0.9998	0.9996	0.929177	1.08761	5	1	YER155C_922	YER155C	Q2	BEM2;IPL2;SUP9	BEM2_YEAST	GTPase-activating protein BEM2/IPL2 (Bud emergence protein 2)
R.KISphosQDTGAFIEETK.T	0.9989	0.9992	1.21618	2.79276	2	2	YER157W_122	YER157W	Q2	COG3;GRD20;SEC34	COG3_YEAST	Conserved oligomeric Golgi complex subunit 3 (COG complex subunit 3) (Component of oligomeric Golgi complex 3) (Protein SEC34)
K.SSSphosILTLAR.E	0.9991	0.999	1.01295	1.04235	1	1	YER157W_647	YER157W	Q2	COG3;GRD20;SEC34	COG3_YEAST	Conserved oligomeric Golgi complex subunit 3 (COG complex subunit 3) (Component of oligomeric Golgi complex 3) (Protein SEC34)
K.LYYCSQD(SS)phosNEDIAPEEK.S	0.9983	0.9997	0.471704	0.94117	3	5	YER158C_389 390_C	YER158C	Q2	YER158C	YEY8_YEAST	Uncharacterized protein YER158C
R.GPMQSI(SSS)phosPTPAPSSGSSK.S	0.9999	0.9996	1.02032	1.29962	2	1	YER158C_468 469 470_C	YER158C	Q2	YER158C	YEY8_YEAST	Uncharacterized protein YER158C
R.LSPNSphosPTPPLK.S	0.9999	0.9999	0.79783	0.812272	6	8	YER164W_1339	YER164W	Q2	CHD1	CHD1_YEAST	Chromo domain-containing protein 1 (EC 3.6.4.-) (ATP-dependent helicase CHD1)
K.FGPIVSphosASLEKDADGK.L	0.9638	0.9968	1.34212	0.0618562	2	4	YER165W_247	YER165W	Q2	PAB1	PABP_YEAST	Polyadenylate-binding protein, cytoplasmic and nuclear (PABP) (Poly(A)-binding protein) (ARS consensus-binding protein ACBP-67) (Polyadenylate tail-binding protein)
K.GFGFVCF(ST)phosPEEATK.A	0.9931	0.9974	1.0991	1.73614	1	3	YER165W_370 371_C	YER165W	Q2	PAB1	PABP_YEAST	Polyadenylate-binding protein, cytoplasmic and nuclear (PABP) (Poly(A)-binding protein) (ARS consensus-binding protein ACBP-67) (Polyadenylate tail-binding protein)
R.AR(TS)phosLDLPGVTNAASphosLIGTQQNN.-	0.9897	0.9496	4.66888	6.35466	1	2	YER166W_1551 1552 1563_C	YER166W	Q2	DNF1	ATC5_YEAST	Phospholipid-transporting ATPase DNF1 (EC 7.6.2.1) (Flippase DNF1)
R.SYNSphosFLK.H	0.9999	0.9982	1.64402	1.43713	2	2	YER167W_190	YER167W	Q2	BCK2;CTR7	BCK2_YEAST	Protein BCK2 (Bypass of kinase C protein)
R.FTESETNSphosTPNLSSIPLMNTK.N	0.9993	0.9928	1.60529	1.54654	1	1	YER167W_258	YER167W	Q2	BCK2;CTR7	BCK2_YEAST	Protein BCK2 (Bypass of kinase C protein)
R.FTESETN(ST)phosPNLSSIPLMNTK.N	0.9994	0.9983	1.60037	1.53433	1	1	YER167W_258 259_C	YER167W	Q2	BCK2;CTR7	BCK2_YEAST	Protein BCK2 (Bypass of kinase C protein)
R.SFNCGDSphosQSKVKLPEENDASIAFSK.M	0.9998	0.994	1.76756	2.19493	1	3	YER167W_346	YER167W	Q2	BCK2;CTR7	BCK2_YEAST	Protein BCK2 (Bypass of kinase C protein)
R.ANTGG(ST)phosCSLASPTIAQTIQQSNIK.V	0.9976	0.9966	0.700236	0.866215	3	2	YER167W_376 377_C	YER167W	Q2	BCK2;CTR7	BCK2_YEAST	Protein BCK2 (Bypass of kinase C protein)
R.(TTS)phosVGSLSSMSNR.Y	0.9151	0.9381	0.565486	0.897354	1	1	YER167W_404 405 406_C	YER167W	Q2	BCK2;CTR7	BCK2_YEAST	Protein BCK2 (Bypass of kinase C protein)
R.TTSphosVGSLSSMSNR.Y	0.9998	0.9998	0.727543	0.785051	3	3	YER167W_406	YER167W	Q2	BCK2;CTR7	BCK2_YEAST	Protein BCK2 (Bypass of kinase C protein)
R.VSYSG(ST)phosPNNVDTTK.T	0.9998	0.9993	0.810449	0.808893	2	2	YER167W_717 718_C	YER167W	Q2	BCK2;CTR7	BCK2_YEAST	Protein BCK2 (Bypass of kinase C protein)
K.LLGEMGHSphosNNNSphosNSAINMNEPK.S	0.9944	0.9798	1.02377	1.44584	4	1	YER167W_757 761	YER167W	Q2	BCK2;CTR7	BCK2_YEAST	Protein BCK2 (Bypass of kinase C protein)
K.NISGISphosHSphosAPHSPVNPNISLIK.R	0.9957	0.9972	0.9952	0.530237	2	1	YER169W_555 557	YER169W	Q2	RPH1	RPH1_YEAST	DNA damage-responsive transcriptional repressor RPH1
K.NISGISHSphosAPHSPVNPNISLIK.R	0.9966	0.9971	0.709396	0.805515	1	1	YER169W_557	YER169W	Q2	RPH1	RPH1_YEAST	DNA damage-responsive transcriptional repressor RPH1
R.ESSRSphosPIALNYEAR.Q	0.9986	0.9974	0.663003	0.84102	4	4	YER169W_590	YER169W	Q2	RPH1	RPH1_YEAST	DNA damage-responsive transcriptional repressor RPH1
K.ENSTIQSSSphosSSNLR.N	0.9998	0.9999	0.91341	0.947322	2	2	YER176W_212	YER176W	Q2	ECM32;HEL1;MTT1	ECM32_YEAST	Putative ATP-dependent RNA helicase ECM32 (EC 3.6.4.13) (DNA helicase B) (Hcs B) (DNA helicase III) (Extracellular mutant protein 32) (Helicase 1) (scHelI) (Modulator of translation termination protein 1)
K.AVESphosDPVVAAK.V	1	1	0.936807	0.805515	2	3	YER176W_227	YER176W	Q2	ECM32;HEL1;MTT1	ECM32_YEAST	Putative ATP-dependent RNA helicase ECM32 (EC 3.6.4.13) (DNA helicase B) (Hcs B) (DNA helicase III) (Extracellular mutant protein 32) (Helicase 1) (scHelI) (Modulator of translation termination protein 1)
K.QP(SS)phosEVNLGER.E	0.9305	0.9783	0.731197	1.07643	2	1	YER180C-A_17 18_C	YER180C-A	Q2	SLO1	SLO1_YEAST	SCOCO-like protein 1
M.SphosAENISTGSPTGK.Q	0.9995	0.9999	0.865047	0.865221	2	2	YER180C-A_2	YER180C-A	Q2	SLO1	SLO1_YEAST	SCOCO-like protein 1
M.TphosANNDDDIKSPIPITNK.T	0.909	0.9404	0.848558	1.0732	1	2	YFL007W_2	YFL007W	Q2	BLM10;BLM3	BLM10_YEAST	Proteasome activator BLM10 (Bleomycin resistance protein BLM10)
K.(SY)phosAEQGKEYITDKADK.V	0.9919	0.9862	1.31251	0.103176	1	2	YFL014W_24 25_C	YFL014W	Q2	HSP12;GLP1;HOR5	HSP12_YEAST	12 kDa heat shock protein (Glucose and lipid-regulated protein)
K.SKSphosFEENLKGK.L	0.9677	0.9993	0.753012	0.786897	2	2	YFL023W_192	YFL023W	Q2	BUD27;URI	BUD27_YEAST	Bud site selection protein 27
R.SSTphosPPLANPTNSNANNIMR.R	0.9998	0.9998	0.881348	0.736141	9	7	YFL033C_1075	YFL033C	Q2	RIM15;TAK1	RIM15_YEAST	Serine/threonine-protein kinase RIM15 (EC 2.7.11.1)
R.(SS)phosKLNDSQTEFGSFNFR.N	0.9993	0.9966	0.929177	1.93689	3	2	YFL033C_1415 1416_C	YFL033C	Q2	RIM15;TAK1	RIM15_YEAST	Serine/threonine-protein kinase RIM15 (EC 2.7.11.1)
R.SSKLNDSphosQTEFGSFNFR.N	0.9919	0.9179	0.929177	1.09317	1	1	YFL033C_1421	YFL033C	Q2	RIM15;TAK1	RIM15_YEAST	Serine/threonine-protein kinase RIM15 (EC 2.7.11.1)
R.SISIDSSTLSphosRK.G	0.983	0.9871	4.60037	4.16092	1	1	YFL033C_1538	YFL033C	Q2	RIM15;TAK1	RIM15_YEAST	Serine/threonine-protein kinase RIM15 (EC 2.7.11.1)
K.EGLGINKLSphosPISSNSNPSSLTSSNYEK.Y	0.9975	0.9988	1.50365	0.890984	1	1	YFL033C_24	YFL033C	Q2	RIM15;TAK1	RIM15_YEAST	Serine/threonine-protein kinase RIM15 (EC 2.7.11.1)
D.SINNAMLTSPNMPLSphosPLLLATNQTVK.S	0.9998	0.9992	1.32664	1.12482	6	6	YFL033C_774	YFL033C	Q2	RIM15;TAK1	RIM15_YEAST	Serine/threonine-protein kinase RIM15 (EC 2.7.11.1)
K.EITALAP(SS)phosMK.V	0.9921	0.9969	1.48163	0.963787	2	4	YFL039C_323 324_C	YFL039C	Q2	ACT1;ABY1;END7	ACT_YEAST	Actin
K.VYPITL(ST)phosDATSADLK.S	0.9991	0.9967	1.10605	1.15291	1	2	YFR010W_22 23_C	YFR010W	Q2	UBP6	UBP6_YEAST	Ubiquitin carboxyl-terminal hydrolase 6 (EC 3.4.19.12) (Deubiquitinating enzyme 6) (Ubiquitin thioesterase 6) (Ubiquitin-specific-processing protease 6)
K.SLENTVNEVTASphosIGKR.L	0.9994	0.9995	0.681739	1.22055	1	1	YFR015C_388	YFR015C	Q2	GSY1	GYS1_YEAST	Glycogen [starch] synthase isoform 1 (EC 2.4.1.11)
K.QSEAGEK(SS)phosIIEIEGSANSAK.L	0.9954	0.9929	0.745465	0.785051	1	1	YFR016C_529 530_C	YFR016C	Q2	YFR016C	YFI6_YEAST	Uncharacterized protein YFR016C
K.KQEGTAELSphosNEKAK.K	0.9756	0.9879	5.44312	6.35466	2	1	YFR016C_644	YFR016C	Q2	YFR016C	YFI6_YEAST	Uncharacterized protein YFR016C
R.TTNDSphosDLSHAGVDMGDSISHTPICSR.A	0.9989	0.9974	1.8815	1.54654	2	1	YFR017C_116	YFR017C	Q2	IGD1	IGD1_YEAST	Inhibitor of glycogen debranching 1
K.MSSphosDSSLCGLASLANEYSK.N	0.9999	0.9997	1.20651	0.480196	1	2	YFR019W_1627	YFR019W	Q2	FAB1	FAB1_YEAST	1-phosphatidylinositol 3-phosphate 5-kinase FAB1 (Phosphatidylinositol 3-phosphate 5-kinase) (EC 2.7.1.150) (Type III PIP kinase) (PIPkin-III)
R.SSGNNLSphosSANVK.T	0.9997	0.9997	0.975391	1.03356	2	2	YFR019W_1718	YFR019W	Q2	FAB1	FAB1_YEAST	1-phosphatidylinositol 3-phosphate 5-kinase FAB1 (Phosphatidylinositol 3-phosphate 5-kinase) (EC 2.7.1.150) (Type III PIP kinase) (PIPkin-III)
R.SSGNNL(SS)phosANVK.T	0.9919	0.9737	0.91341	0.49707	1	1	YFR019W_1718 1719_C	YFR019W	Q2	FAB1	FAB1_YEAST	1-phosphatidylinositol 3-phosphate 5-kinase FAB1 (Phosphatidylinositol 3-phosphate 5-kinase) (EC 2.7.1.150) (Type III PIP kinase) (PIPkin-III)
R.SGGSphosVPTISDLMTPPNYEMHVYDR.L	0.9993	0.9992	1.75309	3.26802	4	1	YFR022W_450	YFR022W	Q2	ROG3	ROG3_YEAST	Protein ROG3 (Revertant of glycogen synthase kinase mutation protein 3)
R.SLSphosPLLNVPAPEDGTER.L	1	0.9996	0.851981	0.819513	4	4	YFR022W_537	YFR022W	Q2	ROG3	ROG3_YEAST	Protein ROG3 (Revertant of glycogen synthase kinase mutation protein 3)
R.SPAPSVSAHEVLPVPSGLNYPETQNLNKVP(SY)phosGK.A	0.9849	0.9849	0.679303	0.778164	4	5	YFR022W_610 611_C	YFR022W	Q2	ROG3	ROG3_YEAST	Protein ROG3 (Revertant of glycogen synthase kinase mutation protein 3)
R.LL(YS)phosPLIHTQSAVPVTISPNLVATATSTTSANK.V	0.9997	0.9998	1.24793	0.721857	4	3	YFR034C_113 114_C	YFR034C	Q2	PHO4	PHO4_YEAST	Phosphate system positive regulatory protein PHO4
K.VILPSphosNSTR.R	0.9741	0.9834	0.555362	1.1501	1	2	YFR034C_197	YFR034C	Q2	PHO4	PHO4_YEAST	Phosphate system positive regulatory protein PHO4
K.NVYDSphosAQDFNALQDESR.N	0.9998	0.9994	0.493078	0.922459	2	2	YFR037C_237	YFR037C	Q2	RSC8;SWH3	RSC8_YEAST	Chromatin structure-remodeling complex protein RSC8 (Remodel the structure of chromatin complex subunit 8) (SWI3 homolog)
R.GTSDSLDSphosIPEEYSHGDEVK.T	1	0.9999	0.806494	0.778164	5	5	YFR040W_58	YFR040W	Q2	SAP155	SA155_YEAST	SIT4-associating protein SAP155
R.AGHSphosATGGMK.L	0.9872	0.9923	0.994403	0.265553	2	2	YFR051C_246	YFR051C	Q2	RET2	COPD_YEAST	Coatomer subunit delta (Delta-coat protein) (Delta-COP)
R.LFTSQQDEITRP(SS)phosNSVR.G	0.9773	0.9921	0.555362	0.930553	1	2	YGL003C_192 193_C	YGL003C	Q2	CDH1;HCT1	CDH1_YEAST	APC/C activator protein CDH1 (CDC20 homolog 1) (Homolog of CDC twenty 1)
R.SphosRPSTVYGDR.Y	0.9991	0.9904	1.64702	0.890984	2	3	YGL003C_47	YGL003C	Q2	CDH1;HCT1	CDH1_YEAST	APC/C activator protein CDH1 (CDC20 homolog 1) (Homolog of CDC twenty 1)
K.SIRSphosFVR.L	0.9964	0.9337	1.17342	1.0538	2	1	YGL006W_50	YGL006W	Q2	PMC1	ATC2_YEAST	Calcium-transporting ATPase 2 (EC 7.2.2.10) (Vacuolar Ca(2+)-ATPase)
K.KADTphosGIAVEGATDAAR.S	1	1	0.91341	0.900496	7	10	YGL008C_647	YGL008C	Q2	PMA1	PMA1_YEAST	Plasma membrane ATPase 1 (EC 7.1.2.1) (Proton pump 1)
R.EK(YS)phosFLEGGSK.L	0.902	0.9874	1.73349	1.14227	2	6	YGL009C_747 748_C	YGL009C	Q2	LEU1	LEUC_YEAST	3-isopropylmalate dehydratase (EC 4.2.1.33) (Alpha-IPM isomerase) (IPMI) (Isopropylmalate isomerase)
R.EKYSphosFLEGGSK.L	0.9924	0.9784	1.1738	2.37914	3	1	YGL009C_748	YGL009C	Q2	LEU1	LEUC_YEAST	3-isopropylmalate dehydratase (EC 4.2.1.33) (Alpha-IPM isomerase) (IPMI) (Isopropylmalate isomerase)
K.QTDSphosRLQVK.T	0.9963	0.9705	1.22579	1.18975	2	1	YGL009C_92	YGL009C	Q2	LEU1	LEUC_YEAST	3-isopropylmalate dehydratase (EC 4.2.1.33) (Alpha-IPM isomerase) (IPMI) (Isopropylmalate isomerase)
K.MNLLP(ST)phosPSSISSAGSphosPNTAHTK.S	0.9998	0.9998	1.16706	1.80551	2	1	YGL013C_342 343 352_C	YGL013C	Q2	PDR1;AMY1;ANT1;BOR2;CYH3;NRA2;SMR2;TIL1;TPE1;TPE3	PDR1_YEAST	Transcription factor PDR1 (Pleiotropic drug resistance protein 1)
K.IGINDDISphosQPGIGIPQGK.E	1	1	0.767499	1.00154	4	3	YGL021W_190	YGL021W	Q2	ALK1	ALK1_YEAST	Serine/threonine-protein kinase Haspin homolog ALK1 (EC 2.7.11.1) (DNA damage-responsive protein ALK1)
R.RDSphosMTPVEPR.N	0.9989	0.9975	0.936996	0.995312	3	4	YGL021W_303	YGL021W	Q2	ALK1	ALK1_YEAST	Serine/threonine-protein kinase Haspin homolog ALK1 (EC 2.7.11.1) (DNA damage-responsive protein ALK1)
K.MNASSphosNLR.L	0.9995	0.9998	1.46631	1.29481	1	1	YGL023C_225	YGL023C	Q2	PIB2	PIB2_YEAST	Phosphatidylinositol 3-phosphate-binding protein 2
K.LTTTNSSSphosMSQLR.F	0.9995	0.9988	1.17048	1.48443	2	2	YGL023C_268	YGL023C	Q2	PIB2	PIB2_YEAST	Phosphatidylinositol 3-phosphate-binding protein 2
K.SphosGSTMGTPTVHNSTAAAPIAAPK.K	0.9998	0.9987	1.7074	1.24443	6	2	YGL025C_189	YGL025C	Q2	PGD1;HRS1;MED3	MED3_YEAST	Mediator of RNA polymerase II transcription subunit 3 (Hyper-recombination suppressor protein 1) (Mediator complex subunit 3) (Poly-glutamine domain protein 1)
K.SGSTMGTphosPTVHNSTAAAPIAAPK.K	0.9992	0.9993	1.28519	1.57463	4	2	YGL025C_195	YGL025C	Q2	PGD1;HRS1;MED3	MED3_YEAST	Mediator of RNA polymerase II transcription subunit 3 (Hyper-recombination suppressor protein 1) (Mediator complex subunit 3) (Poly-glutamine domain protein 1)
R.MGTTGVQSphosSVASDLDELISR.V	1	0.9998	1.40917	3.07643	4	1	YGL026C_188	YGL026C	Q2	TRP5	TRP_YEAST	Tryptophan synthase (EC 4.2.1.20)
K.LNAL(SS)phosLQMMTPIASSAPR.T	1	0.9986	1.38289	3.1988	4	1	YGL035C_230 231_C	YGL035C	Q2	MIG1;CAT4;SSN1	MIG1_YEAST	Regulatory protein MIG1 (Regulatory protein CAT4)
R.AQTQ(SS)phosVQLK.R	0.9944	0.9987	1.60037	1.43931	1	4	YGL035C_302 303_C	YGL035C	Q2	MIG1;CAT4;SSN1	MIG1_YEAST	Regulatory protein MIG1 (Regulatory protein CAT4)
K.(TST)phosP(TT)phosMLSR.S	0.9996	0.9999	1.13354	1.13688	9	6	YGL035C_369 370 371 373 374_C	YGL035C	Q2	MIG1;CAT4;SSN1	MIG1_YEAST	Regulatory protein MIG1 (Regulatory protein CAT4)
K.(TST)phosPTTMLSphosR.S	0.9999	0.9995	1.12325	1.13689	2	1	YGL035C_369 370 371 377_C	YGL035C	Q2	MIG1;CAT4;SSN1	MIG1_YEAST	Regulatory protein MIG1 (Regulatory protein CAT4)
S.SSSphosLSTTPLLLSPR.V	0.976	0.974	1.18757	0.818998	2	1	YGL035C_451	YGL035C	Q2	MIG1;CAT4;SSN1	MIG1_YEAST	Regulatory protein MIG1 (Regulatory protein CAT4)
R.ATDAMTTAP(TT)phosPIPYK.N	0.9999	0.9997	1.30495	1.03659	4	2	YGL036W_836 837_C	YGL036W	Q2	YGL036W	YG036_YEAST	Uncharacterized protein YGL036W
R.SVTphosDRFTCGK.C	0.9082	0.998	1.20651	1.04172	3	2	YGL043W_266	YGL043W	Q2	DST1;PPR2	TFS2_YEAST	Transcription elongation factor S-II (DNA strand transfer protein alpha) (STP-alpha) (DNA strand transferase 1) (Pyrimidine pathway regulatory protein 2)
-.MQTPSphosENTNAK.S	0.9973	0.996	0.806494	1.06516	3	3	YGL053W_5	YGL053W	Q2	PRM8;DUP1	PRM8_YEAST	Pheromone-regulated membrane protein 8 (DUP240 protein PRM8) (Protein DUP1)
R.SNLNN(TT)phosNKFPK.S	0.9686	0.9961	0.797932	0.798725	1	3	YGL061C_30 31_C	YGL061C	Q2	DUO1	DUO1_YEAST	DASH complex subunit DUO1 (Death upon overproduction protein 1) (Outer kinetochore protein DUO1)
K.STGGGASphosDNISANSNSIR.S	0.9987	0.9991	0.724889	0.860463	2	2	YGL061C_43	YGL061C	Q2	DUO1	DUO1_YEAST	DASH complex subunit DUO1 (Death upon overproduction protein 1) (Outer kinetochore protein DUO1)
K.SQDTGLTphosPLEIQSQQQK.L	0.9999	0.9991	1.18697	1.30285	2	2	YGL066W_535	YGL066W	Q2	SGF73	SGF73_YEAST	SAGA-associated factor 73 (73 kDa SAGA-associated factor) (SAGA histone acetyltransferase complex 73 kDa subunit)
R.ASASGNPAAVPSphosPIMTLNLK.S	1	0.9997	0.866071	0.648234	8	3	YGL071W_56	YGL071W	Q2	AFT1;RCS1	AFT1_YEAST	Iron-regulated transcriptional activator AFT1 (Activator of iron transcription protein 1)
K.HSNFASphosFVR.Q	0.9998	0.9988	1.62962	1.27538	1	1	YGL073W_225	YGL073W	Q2	HSF1	HSF_YEAST	Heat shock factor protein (HSF) (Heat shock transcription factor) (HSTF)
R.LQNLENMVHILSphosPGYPNK.S	1	1	0.749849	0.685515	8	7	YGL073W_655	YGL073W	Q2	HSF1	HSF_YEAST	Heat shock factor protein (HSF) (Heat shock transcription factor) (HSTF)
R.KPSphosTSTHLVR.R	0.9937	0.9974	0.848558	0.934991	3	4	YGL073W_87	YGL073W	Q2	HSF1	HSF_YEAST	Heat shock factor protein (HSF) (Heat shock transcription factor) (HSTF)
R.KP(STST)phosHLVR.R	0.9707	0.9955	0.797932	0.721857	1	3	YGL073W_87 88 89 90_C	YGL073W	Q2	HSF1	HSF_YEAST	Heat shock factor protein (HSF) (Heat shock transcription factor) (HSTF)
R.RGTphosPLGIYQTNLYGHNSR.E	1	1	1.39402	1.56666	4	5	YGL073W_97	YGL073W	Q2	HSF1	HSF_YEAST	Heat shock factor protein (HSF) (Heat shock transcription factor) (HSTF)
K.AQQKTphosAEQVAAER.A	1	1	0.133535	1.12065	3	1	YGL076C_22	YGL076C	Q2	RPL7A;RPL6A;RPL8A;YL8A	RL7A_YEAST	60S ribosomal protein L7-A (L6) (Large ribosomal subunit protein uL30-A) (RP11) (YL8)
K.AYEPDLSDADFEGIEASphosPK.L	1	1	0.93552	0.749134	2	2	YGL092W_689	YGL092W	Q2	NUP145;RAT10	NU145_YEAST	Nucleoporin NUP145 (EC 3.4.21.-) (Nuclear pore protein NUP145) [Cleaved into: Nucleoporin NUP145N (N-NUP145); Nucleoporin NUP145C (C-NUP145)]
F.CWGTphosGSphosMCELGLGPLAK.N	0.96	0.9973	1.20003	1.025	1	1	YGL097W_53 55	YGL097W	Q2	SRM1;MTR1;PRP20	RCC1_YEAST	Guanine nucleotide exchange factor SRM1 (Pheromone response pathway component SRM1) (Pre-mRNA-processing protein 20) (Regulator of chromosome condensation) (Suppressor of receptor mutations 1) (mRNA transport protein 1)
R.DQYLKSphosASK.E	0.9853	0.9231	1.52564	0.70743	2	1	YGL103W_93	YGL103W	Q2	RPL28;CYH2	RL28_YEAST	60S ribosomal protein L28 (L27a) (L29) (Large ribosomal subunit protein uL15) (RP44) (RP62) (YL24)
K.SASphosKETAPVIDTLAAGYGK.L	0.9863	1	0.91341	4.50856	1	1	YGL103W_95	YGL103W	Q2	RPL28;CYH2	RL28_YEAST	60S ribosomal protein L28 (L27a) (L29) (Large ribosomal subunit protein uL15) (RP44) (RP62) (YL24)
R.SSIINSVP(SS)phosPALR.R	0.9999	0.9991	1.23216	1.27048	1	1	YGL113W_466 467_C	YGL113W	Q2	SLD3	SLD3_YEAST	DNA replication regulator SLD3
R.RN(TY)phosVDGR.Q	0.9932	0.9612	2.45274	1.4062	1	1	YGL114W_417 418_C	YGL114W	Q2	YGL114W	YGL4_YEAST	Putative oligopeptide transporter YGL114W
K.SLILSphosDSNIDR.L	0.9852	0.9716	1.67091	2.67443	2	1	YGL119W_114	YGL119W	Q2	COQ8;ABC1	COQ8_YEAST	Atypical kinase COQ8, mitochondrial (EC 2.7.-.-) (Activity of bc1 complex protein 1) (Coenzyme Q protein 8) (Ubiquinone biosynthesis protein COQ8)
K.SphosGNFEGIPIVATTSEPTTSVNLDETFFK.K	0.9996	0.9988	0.493078	6.35466	1	1	YGL124C_22	YGL124C	Q2	MON1;AUT12	MON1_YEAST	Vacuolar fusion protein MON1 (Autophagy-related protein 12) (Monensin sensitivity protein 1)
K.STSVNSphosLNTTSLASR.R	0.9999	0.9997	1.13032	0.365426	4	3	YGL124C_71	YGL124C	Q2	MON1;AUT12	MON1_YEAST	Vacuolar fusion protein MON1 (Autophagy-related protein 12) (Monensin sensitivity protein 1)
R.CLTQSphosPTSSR.L	0.9998	0.998	2.33043	2.01907	5	6	YGL130W_164	YGL130W	Q2	CEG1	MCE1_YEAST	mRNA-capping enzyme subunit alpha (GTP--RNA guanylyltransferase) (GTase) (mRNA guanylyltransferase) (EC 2.7.7.50)
R.SNTphosPGLAEGKTEK.A	0.9994	0.9996	0.921315	1.03659	3	6	YGL134W_62	YGL134W	Q2	PCL10	PCL10_YEAST	PHO85 cyclin-10
R.GNEEVEQDEPLSphosLQTK.E	0.9997	0.9991	6.68947	6.35466	1	1	YGL137W_346	YGL137W	Q2	SEC27	COPB2_YEAST	Coatomer subunit beta' (Beta'-coat protein) (Beta'-COP)
R.VCGAEGLPGSSSSGDAQPLIDLD(ST)phosPAPEQADENKEAEVEDSEFK.E	0.9968	0.993	1.07095	0.346929	3	1	YGL137W_828 829_C	YGL137W	Q2	SEC27	COPB2_YEAST	Coatomer subunit beta' (Beta'-coat protein) (Beta'-COP)
K.GNSSSTSD(TSSS)phosPLTLTK.T	0.9805	0.9126	1.00553	0.989668	1	1	YGL140C_585 586 587 588_C	YGL140C	Q2	YGL140C	YGO0_YEAST	Uncharacterized membrane protein YGL140C
R.TVKSphosLVDNMITGVTK.G	0.9547	0.9453	0.936996	0.365426	1	1	YGL147C_73	YGL147C	Q2	RPL9A;RPL8A;RPL9	RL9A_YEAST	60S ribosomal protein L9-A (L8) (Large ribosomal subunit protein uL6-A) (RP24) (YL11)
K.TATphosYDGEEGILAAK.G	0.9998	0.9996	0.718498	3.53826	2	2	YGL148W_324	YGL148W	Q2	ARO2	AROC_YEAST	Chorismate synthase (EC 4.2.3.5) (5-enolpyruvylshikimate-3-phosphate phospholyase)
R.EGSphosKSISQDGIK.E	0.9997	0.9854	1.02564	0.0594897	4	3	YGL150C_1473	YGL150C	Q2	INO80	INO80_YEAST	Chromatin-remodeling ATPase INO80 (EC 3.6.4.-) (Inositol-requiring protein 80)
R.KDALSphosAQR.L	0.9294	0.9395	1.12671	0.454509	1	1	YGL163C_109	YGL163C	Q2	RAD54	RAD54_YEAST	DNA repair and recombination protein RAD54 (EC 3.6.4.-)
K.QQSphosEEKLR.K	1	0.9972	6.68947	4.87453	2	1	YGL173C_1275	YGL173C	Q2	XRN1;DST2;KEM1;RAR5;SEP1;SKI1	XRN1_YEAST	5'-3' exoribonuclease 1 (EC 3.1.13.-) (DNA strand transfer protein beta) (STP-beta) (KAR(-)-enhancing mutation protein) (Strand exchange protein 1) (p175)
R.QFANLMAHPNSAAPIHSphosFSSSNITNVNPNVSR.G	0.9987	0.9998	0.998072	0.641659	5	6	YGL178W_749	YGL178W	Q2	MPT5;HTR1;PUF5	MPT5_YEAST	Suppressor protein MPT5 (Protein HTR1) (Pumilio homology domain family member 5)
R.QFANLMAHPNSAAPIHSF(SSS)phosNITNVNPNVSR.G	0.9999	0.9996	0.983044	0.989668	5	5	YGL178W_751 752 753_C	YGL178W	Q2	MPT5;HTR1;PUF5	MPT5_YEAST	Suppressor protein MPT5 (Protein HTR1) (Pumilio homology domain family member 5)
K.LVSphosQNNLTEGVTFAK.K	1	0.9998	1.12671	1.12609	7	5	YGL190C_124	YGL190C	Q2	CDC55	2ABA_YEAST	Protein phosphatase PP2A regulatory subunit B (Cell division control protein 55) (PR55)
R.NTGMVGSphosSNSSR.S	0.9999	0.9998	0.709396	0.825693	2	1	YGL190C_437	YGL190C	Q2	CDC55	2ABA_YEAST	Protein phosphatase PP2A regulatory subunit B (Cell division control protein 55) (PR55)
K.TATGAGSphosLETSSTNVPTVFAGGPR.D	0.9999	0.9997	1.25647	1.65952	2	3	YGL197W_1162	YGL197W	Q2	MDS3	MDS3_YEAST	Negative regulator of sporulation MDS3 (MCK1 dosage suppressor 3)
K.TATGAGSLE(TSST)phosNVPTVFAGGPR.D	0.9986	0.9979	0.780654	0.825693	1	1	YGL197W_1165 1166 1167 1168_C	YGL197W	Q2	MDS3	MDS3_YEAST	Negative regulator of sporulation MDS3 (MCK1 dosage suppressor 3)
R.TGSphosAVTLTR.S	0.9908	0.9796	1.72754	1.53433	1	1	YGL197W_44	YGL197W	Q2	MDS3	MDS3_YEAST	Negative regulator of sporulation MDS3 (MCK1 dosage suppressor 3)
K.VAA(SSTS)phosLR.N	0.9984	0.9889	6.68947	5.40508	1	1	YGL206C_392 393 394 395_C	YGL206C	Q2	CHC1	CLH_YEAST	Clathrin heavy chain
K.IQDVQFYphosREASDMSVDETGGGR.R	0.9941	0.9949	0.300433	1.63806	3	2	YGL207W_761	YGL207W	Q2	SPT16;CDC68;SSF1	SPT16_YEAST	FACT complex subunit SPT16 (Cell division control protein 68) (Facilitates chromatin transcription complex subunit SPT16) (Suppressor of Ty protein 16)
K.KVTphosELSLNK.C	1	0.999	1.56549	0.445844	3	1	YGL208W_49	YGL208W	Q2	SIP2;SPM2	SIP2_YEAST	SNF1 protein kinase subunit beta-2 (Protein SPM2) (SNF1-interacting protein 2)
K.VTELSphosLNKCSDSQDAGQPSR.E	0.9877	0.9915	1.24447	1.84724	2	4	YGL208W_52	YGL208W	Q2	SIP2;SPM2	SIP2_YEAST	SNF1 protein kinase subunit beta-2 (Protein SPM2) (SNF1-interacting protein 2)
K.SphosTLLLRDEDEPTMPK.L	1	0.9958	0.956316	0.865221	2	1	YGL208W_76	YGL208W	Q2	SIP2;SPM2	SIP2_YEAST	SNF1 protein kinase subunit beta-2 (Protein SPM2) (SNF1-interacting protein 2)
K.(ST)phosLLLRDEDEPTMPK.L	0.9868	1	0.921315	0.838989	5	5	YGL208W_76 77_C	YGL208W	Q2	SIP2;SPM2	SIP2_YEAST	SNF1 protein kinase subunit beta-2 (Protein SPM2) (SNF1-interacting protein 2)
K.LDLDKESDGTphosPSVR.G	0.991	0.9774	0.17701	3.06295	2	2	YGL212W_160	YGL212W	Q2	VAM7	VAM7_YEAST	Vacuolar morphogenesis protein 7
K.FQELYGDIKEGEDESphosENDEKK.D	0.9987	0.998	1.39647	0.070805	2	3	YGL232W_72	YGL232W	Q2	TAN1	TAN1_YEAST	tRNA acetyltransferase TAN1 (EC 2.3.-.-)
K.DLSphosIEDQIKK.E	1	0.9989	0.439038	1.75731	1	1	YGL232W_81	YGL232W	Q2	TAN1	TAN1_YEAST	tRNA acetyltransferase TAN1 (EC 2.3.-.-)
K.LSDDIPPSphosAPMAINCEYGSFDNEHVVLPR.T	0.9979	0.9906	0.835164	0.736141	2	1	YGL253W_261	YGL253W	Q2	HXK2;HEX1;HKB	HXKB_YEAST	Hexokinase-2 (EC 2.7.1.1) (Hexokinase PII) (Hexokinase-B)
R.QPPVSTSphosTNSLSLDQR.S	0.9999	0.9998	0.722964	0.853118	4	4	YGR009C_210	YGR009C	Q2	SEC9;HSS7	SEC9_YEAST	Protein transport protein SEC9
R.QPPVSTSTNSphosLSLDQR.S	0.9999	0.9999	0.717098	0.736071	10	10	YGR009C_213	YGR009C	Q2	SEC9;HSS7	SEC9_YEAST	Protein transport protein SEC9
K.NANPYASMAND(SYS)phosNGNLNR.S	1	1	0.940885	0.952982	8	6	YGR009C_271 272 273_C	YGR009C	Q2	SEC9;HSS7	SEC9_YEAST	Protein transport protein SEC9
K.TESphosIPGPESQK.Q	0.9986	0.9926	0.823467	0.984427	5	4	YGR019W_21	YGR019W	Q2	UGA1	GABAT_YEAST	4-aminobutyrate aminotransferase (EC 2.6.1.19) (GABA aminotransferase) (GABA-AT) (Gamma-amino-N-butyrate transaminase) (GABA transaminase)
K.LGTRP(SS)phosLFYPPPEGTAPYQGPR.A	1	0.9916	0.836764	0.729017	2	1	YGR041W_198 199_C	YGR041W	Q2	BUD9	BUD9_YEAST	Bud site selection protein 9
M.SphosPCYGQNSAIAK.G	0.9999	0.9999	1.09212	0.953448	3	3	YGR044C_2	YGR044C	Q2	RME1	RME1_YEAST	Zinc finger protein RME1
R.VNSphosSSTIRLPTLK.Q	0.9993	0.9988	0.806494	0.721857	15	17	YGR056W_607	YGR056W	Q2	RSC1	RSC1_YEAST	Chromatin structure-remodeling complex subunit RSC1 (RSC complex subunit RSC1) (Remodel the structure of chromatin complex subunit 1)
R.VN(SSST)phosIRLPTLK.Q	0.9987	0.9997	1.25736	1.14999	7	6	YGR056W_607 608 609 610_C	YGR056W	Q2	RSC1	RSC1_YEAST	Chromatin structure-remodeling complex subunit RSC1 (RSC complex subunit RSC1) (Remodel the structure of chromatin complex subunit 1)
K.H(SSSSTSS)phosLFALESLK.T	0.9999	0.9991	0.936807	1.39273	4	5	YGR070W_190 191 192 193 194 195 205_C	YGR070W	Q2	ROM1;SKC1	ROM1_YEAST	RHO1 GDP-GTP exchange protein 1 (Protein kinase C suppressor SKC1)
R.NISphosLALDKEDDER.L	1	1	1.04947	0.633047	3	3	YGR070W_433	YGR070W	Q2	ROM1;SKC1	ROM1_YEAST	RHO1 GDP-GTP exchange protein 1 (Protein kinase C suppressor SKC1)
K.GVVGSphosKAESDAVAEANDIDD.-	0.9935	0.9926	1.11986	0.445844	1	2	YGR082W_168	YGR082W	Q2	TOM20;MAS20;MOM19	TOM20_YEAST	Mitochondrial import receptor subunit TOM20 (Mitochondrial 20 kDa outer membrane protein) (Protein MAS20) (Translocase of outer membrane 20 kDa subunit)
K.EDTVSphosWFK.Q	0.9878	0.9739	1.22579	1.18975	1	1	YGR085C_161	YGR085C	Q2	RPL11B;RP39B;RPL16B	RL11B_YEAST	60S ribosomal protein L11-B (L16) (Large ribosomal subunit protein uL5-B) (RP39) (YL22)
R.LFSphosYPDTQR.H	0.9997	0.9945	1.11297	0.805515	1	2	YGR088W_361	YGR088W	Q2	CTT1	CATT_YEAST	Catalase T (EC 1.11.1.6)
R.ISphosFTHAGK.F	0.949	1	1.42798	1.21546	1	3	YGR089W_550	YGR089W	Q2	NNF2	NNF2_YEAST	Protein NNF2
K.NVDLLAGNMSNLSFDGHGTphosPGGTGLFPNQNITK.R	0.9974	0.9967	1.21093	1.05087	2	2	YGR092W_26	YGR092W	Q2	DBF2	DBF2_YEAST	Cell cycle protein kinase DBF2 (EC 2.7.11.1) (Dumbbell forming protein 2)
K.(SSSSTY)phosLSGSSQASLPK.Y	0.9991	0.9994	0.901464	1.1315	10	11	YGR097W_625 626 627 628 629 630_C	YGR097W	Q2	ASK10;RGC2	ASK10_YEAST	Activator of SKN7 protein 10 (Regulator of the glycerol channel 2)
K.SSSphosSTYLSGSSQASLPK.Y	1	0.9999	0.921293	1.07053	6	6	YGR097W_627	YGR097W	Q2	ASK10;RGC2	ASK10_YEAST	Activator of SKN7 protein 10 (Regulator of the glycerol channel 2)
K.VNTphosPAIDDYGNLITVER.R	1	1	0.793472	0.928786	12	11	YGR097W_808	YGR097W	Q2	ASK10;RGC2	ASK10_YEAST	Activator of SKN7 protein 10 (Regulator of the glycerol channel 2)
R.NSphosEGSSPCYNDDQIR.Q	0.9982	0.999	0.615068	0.995618	1	1	YGR097W_944	YGR097W	Q2	ASK10;RGC2	ASK10_YEAST	Activator of SKN7 protein 10 (Regulator of the glycerol channel 2)
R.NSEGSphosSPCYNDDQIR.Q	0.9992	0.9982	1.26348	1.72544	2	1	YGR097W_947	YGR097W	Q2	ASK10;RGC2	ASK10_YEAST	Activator of SKN7 protein 10 (Regulator of the glycerol channel 2)
R.SSIASVESphosTPTAAASSITTK.E	1	0.9998	1.73653	0.480196	3	2	YGR100W_874	YGR100W	Q2	MDR1;GYP2;MIC1	GYP2_YEAST	GTPase-activating protein GYP2 (MAC1-dependent regulator) (Protein MIC1)
R.NSIASGADLPIENDNVVNLGDLHPNNRISphosLGSGAAR.V	0.9999	0.9998	0.754343	0.771245	11	11	YGR113W_292	YGR113W	Q2	DAM1	DAM1_YEAST	DASH complex subunit DAM1 (DUO1 and MPS1-interacting protein 1) (Kinetochore assembly protein DAM1) (Outer kinetochore protein DAM1)
R.FKTLSphosINDDLAPIDNAK.Y	0.9562	0.9995	0.0638265	1.69148	1	2	YGR117C_83	YGR117C	Q2	YGR117C;G6172	YG32_YEAST	Uncharacterized protein YGR117C
K.N(TS)phosVLPKDDSLYEYHTEEDVMYA.-	0.9475	0.9744	0.139927	1.28026	4	1	YGR130C_795 796_C	YGR130C	Q2	YGR130C	YG3A_YEAST	Uncharacterized protein YGR130C
R.KFPTVSphosATSAYSK.Q	0.9976	0.9913	1.7094	6.35466	1	1	YGR130C_84	YGR130C	Q2	YGR130C	YG3A_YEAST	Uncharacterized protein YGR130C
K.KLNAKPASphosELNLK.L	1	1	0.940466	0.977696	6	7	YGR134W_1042	YGR134W	Q2	CAF130	CF130_YEAST	Protein CAF130 (130 kDa CCR4-associated factor)
R.TTIFSphosPEGR.L	1	1	2.0387	0.521168	2	2	YGR135W_14	YGR135W	Q2	PRE9;PRS5	PSA3_YEAST	Proteasome subunit alpha type-3 (EC 3.4.25.1) (Macropain subunit Y13) (Multicatalytic endopeptidase complex subunit Y13) (Proteasome component Y13) (Proteinase YSCE subunit 13)
K.TNL(TS)phosANNLNNHNNNNYK.N	0.9979	0.9983	1.27598	1.47168	1	1	YGR143W_124 125_C	YGR143W	Q2	SKN1	SKN1_YEAST	Beta-glucan synthesis-associated protein SKN1
R.NLPSHP(SS)phosNNMSSFSNNSLIK.S	0.9974	0.9975	1.30043	1.14727	1	2	YGR143W_165 166_C	YGR143W	Q2	SKN1	SKN1_YEAST	Beta-glucan synthesis-associated protein SKN1
R.NLPSHPSSNNMSSFSNNSphosLIK.S	0.9998	0.9998	0.905461	0.871705	1	3	YGR143W_176	YGR143W	Q2	SKN1	SKN1_YEAST	Beta-glucan synthesis-associated protein SKN1
R.HISAAQSphosQSQNLINEK.K	0.9996	0.9982	1.19352	1.14388	5	4	YGR143W_200	YGR143W	Q2	SKN1	SKN1_YEAST	Beta-glucan synthesis-associated protein SKN1
R.HISAAQSQSphosQNLINEK.K	0.9996	0.9817	1.25601	1.34227	4	3	YGR143W_202	YGR143W	Q2	SKN1	SKN1_YEAST	Beta-glucan synthesis-associated protein SKN1
K.ALGAEIIRTPTphosAAAWDSPESHIGVAK.K	1	0.9981	0.458406	1.72186	4	1	YGR155W_128	YGR155W	Q2	CYS4;STR4	CBS_YEAST	Cystathionine beta-synthase (EC 4.2.1.22) (Beta-thionase) (Serine sulfhydrase) (Sulfur transfer protein 4)
R.AVVAGAGTGGTphosISGISK.Y	0.9999	0.9992	0.754343	2.24573	3	1	YGR155W_200	YGR155W	Q2	CYS4;STR4	CBS_YEAST	Cystathionine beta-synthase (EC 4.2.1.22) (Beta-thionase) (Serine sulfhydrase) (Sulfur transfer protein 4)
R.VGSphosGGHWSATSK.D	0.9999	0.9933	4.88236	5.48839	1	1	YGR157W_710	YGR157W	Q2	CHO2;PEM1	CHO2_YEAST	Phosphatidylethanolamine N-methyltransferase (PE methyltransferase) (PEAMT) (PEMT) (EC 2.1.1.17) (Choline-requiring protein 2)
K.HGEVVSphosVR.L	0.9995	0.9999	0.960204	0.989668	1	1	YGR159C_295	YGR159C	Q2	NSR1	NSR1_YEAST	Nuclear localization sequence-binding protein (p67)
R.HTVLPLTphosPK.D	1	1	0.503647	0.959548	7	7	YGR161C_152	YGR161C	Q2	RTS3	RTS3_YEAST	Protein phosphatase type 2A regulatory subunit RTS3
K.SphosGEHLDLK.E	0.9997	1	0.718498	0.757306	1	1	YGR162W_140	YGR162W	Q2	TIF4631	IF4F1_YEAST	Eukaryotic initiation factor 4F subunit p150 (eIF-4F p150) (eIF4F p150) (eIF4G1) (mRNA cap-binding protein complex subunit p150)
R.DAPPASphosKDSFITTR.T	0.9689	0.9755	1.15381	1.21036	3	3	YGR162W_905	YGR162W	Q2	TIF4631	IF4F1_YEAST	Eukaryotic initiation factor 4F subunit p150 (eIF-4F p150) (eIF4F p150) (eIF4G1) (mRNA cap-binding protein complex subunit p150)
R.DAPPASKDSphosFITTR.T	0.9995	0.9994	1.58552	1.67627	16	20	YGR162W_908	YGR162W	Q2	TIF4631	IF4F1_YEAST	Eukaryotic initiation factor 4F subunit p150 (eIF-4F p150) (eIF4F p150) (eIF4G1) (mRNA cap-binding protein complex subunit p150)
R.DALLTphosAEEEQLGK.G	0.9991	1	3.40561	4.00891	1	1	YGR169C-A_75	YGR169C-A	Q2	LSO2	LSO2_YEAST	Protein LSO2 (Late-annotated small open reading frame 2)
R.VPTVDVSphosVVDLTVK.L	0.9999	0.9999	1.21938	0.778164	2	2	YGR192C_239	YGR192C	Q2	TDH3;GPD3	G3P3_YEAST	Glyceraldehyde-3-phosphate dehydrogenase 3 (GAPDH 3) (EC 1.2.1.12)
K.EAYQFSHGTphosPLMDTNSK.Y	0.9958	0.9318	0.944774	1.84229	1	1	YGR193C_299	YGR193C	Q2	PDX1	ODPX_YEAST	Pyruvate dehydrogenase complex protein X component, mitochondrial (Dihydrolipoamide dehydrogenase-binding protein of pyruvate dehydrogenase complex) (E3-binding protein) (Pyruvate dehydrogenase complex component E3BP)
K.SDYL(SST)phosASLKSPSENK.K	0.9932	0.9924	1.79599	1.1729	2	2	YGR196C_130 131 132_C	YGR196C	Q2	FYV8	FYV8_YEAST	Protein FYV8 (Function required for yeast viability protein 8)
K.LSphosNSSLSNLFK.K	0.9993	0.9996	1.78839	1.87169	12	14	YGR202C_16	YGR202C	Q2	PCT1;CCT;CCT1	PCY1_YEAST	Choline-phosphate cytidylyltransferase (EC 2.7.7.15) (CTP:phosphocholine cytidylyltransferase) (CCT) (CT) (Phosphorylcholine transferase)
K.LSN(SS)phosLSNLFK.K	0.9996	0.9995	1.76074	1.76009	12	14	YGR202C_18 19_C	YGR202C	Q2	PCT1;CCT;CCT1	PCY1_YEAST	Choline-phosphate cytidylyltransferase (EC 2.7.7.15) (CTP:phosphocholine cytidylyltransferase) (CCT) (CT) (Phosphorylcholine transferase)
K.LISphosLVYphosDNK.L	0.9776	0.9513	5.29588	5.27385	1	1	YGR218W_964 967	YGR218W	Q2	CRM1;KAP124;XPO1	XPO1_YEAST	Exportin-1 (Chromosome region maintenance protein 1) (Karyopherin-124)
K.SphosQPDTSLQEQK.Y	1	0.9998	0.659946	1.18948	2	2	YGR229C_350	YGR229C	Q2	SMI1;KNR4;KTR4	SMI1_YEAST	Cell wall assembly regulator SMI1 (Killer toxin-resistance protein 4)
K.SQPD(TS)phosLQEQK.Y	0.9911	0.9965	0.92456	0.977696	2	3	YGR229C_354 355_C	YGR229C	Q2	SMI1;KNR4;KTR4	SMI1_YEAST	Cell wall assembly regulator SMI1 (Killer toxin-resistance protein 4)
R.HYSphosLCSASTK.N	0.9995	0.9853	1.63443	1.76471	3	2	YGR234W_210	YGR234W	Q2	YHB1;YHB	FHP_YEAST	Flavohemoprotein (EC 1.14.12.17) (Flavohemoglobin) (Hemoglobin-like protein) (Nitric oxide dioxygenase) (NO oxygenase) (NOD)
K.NIDDLSphosVLMDHVK.Q	1	1	0.92939	1.30442	2	1	YGR234W_72	YGR234W	Q2	YHB1;YHB	FHP_YEAST	Flavohemoprotein (EC 1.14.12.17) (Flavohemoglobin) (Hemoglobin-like protein) (Nitric oxide dioxygenase) (NO oxygenase) (NOD)
K.SphosMVDLSESENMESSK.K	1	1	0.482431	0.910009	2	2	YGR237C_215	YGR237C	Q2	YGR237C;G8581	YG51_YEAST	Uncharacterized protein YGR237C
K.SMVDDIYNHETASTphosPHIK.T	0.9976	0.9956	1.7094	1.73258	1	1	YGR237C_680	YGR237C	Q2	YGR237C;G8581	YG51_YEAST	Uncharacterized protein YGR237C
K.IAVM(TS)phosGGDSPGMNAAVR.A	0.9997	0.9991	1.78932	1.96826	1	2	YGR240C_212 213_C	YGR240C	Q2	PFK1	PFKA1_YEAST	ATP-dependent 6-phosphofructokinase subunit alpha (EC 2.7.1.11) (ATP-dependent 6-phosphofructokinase) (ATP-PFK) (Phosphofructokinase 1) (Phosphohexokinase)
K.IAVMTSGGDSphosPGMNAAVR.A	1	1	2.33931	1.46741	1	1	YGR240C_217	YGR240C	Q2	PFK1	PFKA1_YEAST	ATP-dependent 6-phosphofructokinase subunit alpha (EC 2.7.1.11) (ATP-dependent 6-phosphofructokinase) (ATP-PFK) (Phosphofructokinase 1) (Phosphohexokinase)
K.LSEVDASphosGFRIPQQEATNK.A	0.915	0.9976	1.94865	2.60413	1	1	YGR240C_77	YGR240C	Q2	PFK1	PFKA1_YEAST	ATP-dependent 6-phosphofructokinase subunit alpha (EC 2.7.1.11) (ATP-dependent 6-phosphofructokinase) (ATP-PFK) (Phosphofructokinase 1) (Phosphohexokinase)
K.TSTphosGLQLEQLANTNLLTIR.L	1	0.983	0.983044	1.1152	2	1	YGR250C_45	YGR250C	Q2	YGR250C	YG5B_YEAST	Uncharacterized RNA-binding protein YGR250C
R.SVYphosDSRGNPTVEVELTTEK.G	0.995	0.9966	1.39747	0.200088	2	3	YGR254W_12	YGR254W	Q2	ENO1;ENOA;HSP48	ENO1_YEAST	Enolase 1 (EC 4.2.1.11) (2-phospho-D-glycerate hydro-lyase 1) (2-phosphoglycerate dehydratase 1)
R.IASphosALDTAK.V	1	1	0.975471	0.871705	9	9	YGR261C_10	YGR261C	Q2	APL6;YKS5	AP3B_YEAST	AP-3 complex subunit beta (Adaptor-related protein complex 3 subunit beta) (Beta-3-adaptin) (Clathrin assembly protein complex 3 beta large chain) (Clathrin assembly protein large beta chain)
K.SFSSQSphosFITNNSAR.S	0.9994	0.9994	1.11986	1.07901	3	4	YGR261C_698	YGR261C	Q2	APL6;YKS5	AP3B_YEAST	AP-3 complex subunit beta (Adaptor-related protein complex 3 subunit beta) (Beta-3-adaptin) (Clathrin assembly protein complex 3 beta large chain) (Clathrin assembly protein large beta chain)
R.SphosFTSSSNAK.L	0.9986	0.999	0.848558	0.825693	2	4	YGR261C_707	YGR261C	Q2	APL6;YKS5	AP3B_YEAST	AP-3 complex subunit beta (Adaptor-related protein complex 3 subunit beta) (Beta-3-adaptin) (Clathrin assembly protein complex 3 beta large chain) (Clathrin assembly protein large beta chain)
R.SF(TSSS)phosNAK.L	0.9991	0.9995	1.01777	1.11246	8	4	YGR261C_709 710 711 712_C	YGR261C	Q2	APL6;YKS5	AP3B_YEAST	AP-3 complex subunit beta (Adaptor-related protein complex 3 subunit beta) (Beta-3-adaptin) (Clathrin assembly protein complex 3 beta large chain) (Clathrin assembly protein large beta chain)
K.LTGINDGDSphosNSISGK.G	0.9998	0.9998	0.856826	0.845592	9	11	YGR261C_724	YGR261C	Q2	APL6;YKS5	AP3B_YEAST	AP-3 complex subunit beta (Adaptor-related protein complex 3 subunit beta) (Beta-3-adaptin) (Clathrin assembly protein complex 3 beta large chain) (Clathrin assembly protein large beta chain)
K.LTGINDGDSNSphosISGK.G	0.9999	0.9999	0.852692	0.861346	6	2	YGR261C_726	YGR261C	Q2	APL6;YKS5	AP3B_YEAST	AP-3 complex subunit beta (Adaptor-related protein complex 3 subunit beta) (Beta-3-adaptin) (Clathrin assembly protein complex 3 beta large chain) (Clathrin assembly protein large beta chain)
R.LQSphosLDEFFSDIPERK.S	1	1	0.649755	0.890984	2	3	YGR261C_748	YGR261C	Q2	APL6;YKS5	AP3B_YEAST	AP-3 complex subunit beta (Adaptor-related protein complex 3 subunit beta) (Beta-3-adaptin) (Clathrin assembly protein complex 3 beta large chain) (Clathrin assembly protein large beta chain)
R.TSNEENDDENDNSphosRNEALTLADEIR.E	0.9991	0.9989	1.55027	1.56221	1	2	YGR270W_241	YGR270W	Q2	YTA7	TBP7_YEAST	Tat-binding homolog 7
K.ATGAPSANQGDEALSphosVDDIR.G	0.9985	0.9998	0.983044	0.890984	1	1	YGR275W_122	YGR275W	Q2	RTT102	RT102_YEAST	Regulator of Ty1 transposition protein 102
K.LK(SS)phosESASNIPDAVNTR.L	0.9842	1	1.84441	2.25101	1	4	YGR280C_227 228_C	YGR280C	Q2	PXR1;GNO1	PXR1_YEAST	Protein PXR1 (G-patch nucleolar protein) (PinX1-related protein 1)
K.LKSSESphosASNIPDAVNTR.L	1	0.9994	1.78644	1.73423	12	8	YGR280C_230	YGR280C	Q2	PXR1;GNO1	PXR1_YEAST	Protein PXR1 (G-patch nucleolar protein) (PinX1-related protein 1)
R.QVLANAER(SY)phosNQLMDR.A	0.9973	0.9645	3.03497	2.09317	1	1	YHL002W_365 366_C	YHL002W	Q2	HSE1	HSE1_YEAST	Class E vacuolar protein-sorting machinery protein HSE1
K.FIPSRPAPKPP(SS)phosASASAPIIK.S	0.9951	0.9919	0.897446	0.884586	4	5	YHL007C_481 482_C	YHL007C	Q2	STE20	STE20_YEAST	Serine/threonine-protein kinase STE20 (EC 2.7.11.1)
A.SASphosAPIIK.S	0.9906	0.995	0.897468	0.934991	3	3	YHL007C_486	YHL007C	Q2	STE20	STE20_YEAST	Serine/threonine-protein kinase STE20 (EC 2.7.11.1)
K.SPVMNSphosAANVSPLK.Q	0.999	0.9933	1.72303	1.08761	1	1	YHL007C_497	YHL007C	Q2	STE20	STE20_YEAST	Serine/threonine-protein kinase STE20 (EC 2.7.11.1)
-.MTphosPSNMDDNTSGFMK.F	0.9999	0.9998	0.638844	1.43713	4	3	YHL009C_2	YHL009C	Q2	YAP3	YAP3_YEAST	AP-1-like transcription factor YAP3
K.KV(YS)phosLISK.F	0.996	0.999	1.6652	1.65952	2	3	YHL020C_229 230_C	YHL020C	Q2	OPI1	OPI1_YEAST	Transcriptional repressor OPI1 (Negative regulator of phospholipid biosynthesis) (Overproducer of inositol protein 1)
R.QNDQAQFSphosDTNNNIYR.F	0.9797	0.9934	1.1605	1.05807	1	2	YHL023C_702	YHL023C	Q2	NPR3;RMD11	NPR3_YEAST	Nitrogen permease regulator 3 (Required for meiotic nuclear division protein 11)
R.AISLNQLCSDELSQYKPVYSphosPQLSAR.L	0.9999	0.9999	1.19352	1.45882	1	2	YHL027W_329	YHL027W	Q2	RIM101;RIM1	PACC_YEAST	pH-response transcription factor pacC/RIM101 (Regulator of IME2 protein 1) (pH-response regulator protein RIM101)
K.GQIMSESphosPSPR.Q	0.9998	0.9999	1.03497	1.81564	1	1	YHL028W_500	YHL028W	Q2	WSC4	WSC4_YEAST	Cell wall integrity and stress response component 4
R.QSTYSphosLTAGSPPNDPSTLASPFHDPILPR.R	0.9989	0.9977	1.10605	1.20009	2	1	YHL028W_509	YHL028W	Q2	WSC4	WSC4_YEAST	Cell wall integrity and stress response component 4
R.RTSTFLHSphosPIQK.Q	1	1	1.27598	0.94117	1	1	YHL028W_541	YHL028W	Q2	WSC4	WSC4_YEAST	Cell wall integrity and stress response component 4
K.QVQVSphosQQPLSR.G	1	0.997	1.31251	0.104228	1	2	YHL030W_197	YHL030W	Q2	ECM29	ECM29_YEAST	Proteasome component ECM29 (Extracellular mutant protein 29)
K.IGVSphosGLR.R	0.9849	0.9753	6.68947	6.35466	1	1	YHL032C_90	YHL032C	Q2	GUT1	GLPK_YEAST	Glycerol kinase (GK) (Glycerokinase) (EC 2.7.1.30) (ATP:glycerol 3-phosphotransferase)
K.TVIDPEDTIFIGNVAHECTphosEDDLK.Q	1	1	1.4717	1.36311	2	2	YHL034C_49	YHL034C	Q2	SBP1;SSB1;SSBR1	SSBP1_YEAST	Single-stranded nucleic acid-binding protein
R.IATphosLSSFVSTVASPFFALLVTphosR.C	0.9573	0.9429	6.68947	2.80043	1	1	YHL040C_401 419	YHL040C	Q2	ARN1	ARN1_YEAST	Siderophore iron transporter ARN1 (Ferrichrome permease)
K.FGLSphosGIR.T	0.9982	0.9999	6.68947	6.35466	3	3	YHR004C_288	YHR004C	Q2	NEM1	NEM1_YEAST	Nuclear envelope morphology protein 1 (EC 3.1.3.16)
K.ALFPSNFLPITphosPVSSVITPASKK.S	0.9993	0.9987	1.7094	1.40997	2	2	YHR006W_168	YHR006W	Q2	STP2	STP2_YEAST	Transcription factor STP2
K.FNIGDSphosNSSLSSSGSSLK.N	0.9715	0.9984	0.493078	1.03081	1	1	YHR009C_156	YHR009C	Q2	TDA3;BTN3	TDA3_YEAST	Putative oxidoreductase TDA3 (EC 1.-.-.-) (Batten disease protein 3) (Topoisomerase I damage affected protein 3)
M.VLVQDLLHPTAASphosEAR.K	0.9953	0.9882	0.173799	1.27538	1	1	YHR021C_14	YHR021C	Q2	RPS27B	RS27B_YEAST	40S ribosomal protein S27-B (RP61) (Small ribosomal subunit protein eS27-B) (YS20)
R.ISGNSphosVETNISSTR.R	0.9994	0.9997	0.856826	0.865221	6	5	YHR023W_1206	YHR023W	Q2	MYO1	MYO1_YEAST	Myosin-1 (Type II myosin)
K.IQGE(SS)phosLSSSDIYK.L	0.9974	0.9994	0.944857	0.737592	6	6	YHR023W_1359 1360_C	YHR023W	Q2	MYO1	MYO1_YEAST	Myosin-1 (Type II myosin)
K.IQGESSLSphosSSDIYK.L	0.9997	0.9994	0.482431	1.24494	1	2	YHR023W_1362	YHR023W	Q2	MYO1	MYO1_YEAST	Myosin-1 (Type II myosin)
K.IQGESSL(SSS)phosDIYK.L	0.9996	0.9997	0.460897	0.887615	3	4	YHR023W_1362 1363 1364_C	YHR023W	Q2	MYO1	MYO1_YEAST	Myosin-1 (Type II myosin)
K.NIDLYphosEENQTphosLQK.L	0.9854	0.9858	4.96451	5.52896	3	1	YHR023W_1765 1770	YHR023W	Q2	MYO1	MYO1_YEAST	Myosin-1 (Type II myosin)
R.SLSphosMTSSLHK.T	0.999	0.9999	0.940885	0.916077	2	4	YHR031C_125	YHR031C	Q2	RRM3;RTT104	RRM3_YEAST	ATP-dependent DNA helicase RRM3 (EC 3.6.4.12) (Regulation of Ty1 transposition protein 104) (rDNA recombination mutation protein 3)
R.QLSphosFTSTINIEDSSMK.L	0.9965	0.9958	1.21297	0.910009	1	2	YHR031C_165	YHR031C	Q2	RRM3;RTT104	RRM3_YEAST	ATP-dependent DNA helicase RRM3 (EC 3.6.4.12) (Regulation of Ty1 transposition protein 104) (rDNA recombination mutation protein 3)
R.LPSphosNPSTPVIMIGPGTGVAPFR.G	0.9994	0.999	0.856826	1.26556	5	3	YHR042W_530	YHR042W	Q2	NCP1;CPR1;NCPR1;PRD1	NCPR_YEAST	NADPH--cytochrome P450 reductase (CPR) (P450R) (EC 1.6.2.4)
R.QELGVPLKEELFP(SSS)phos.-	0.9767	0.9763	0.763167	0.761374	1	2	YHR051W_146 147 148_C	YHR051W	Q2	COX6	COX6_YEAST	Cytochrome c oxidase subunit 6, mitochondrial (EC 1.9.3.1) (Cytochrome c oxidase polypeptide VI)
K.K(ST)phosPV(ST)phosPSK.E	0.9841	0.978	6.68947	6.35466	1	1	YHR052W_10 11 14 15_C	YHR052W	Q2	CIC1;NSA3	CIC1_YEAST	Proteasome-interacting protein CIC1 (Core interacting component 1)
K.GEFHPVLLAE(TS)phosFPVQK.K	1	0.9898	1.38289	0.562658	1	1	YHR064C_429 430_C	YHR064C	Q2	SSZ1;PDR13	SSZ1_YEAST	Ribosome-associated complex subunit SSZ1 (DnaK-related protein SSZ1) (Heat shock protein 70 homolog SSZ1) (Pleiotropic drug resistance protein 13)
K.ANDEL(TS)phosLAEK.L	0.9781	0.9835	0.585524	1.05949	1	1	YHR065C_17 18_C	YHR065C	Q2	RRP3	RRP3_YEAST	ATP-dependent rRNA helicase RRP3 (EC 3.6.4.13) (Ribosomal RNA-processing protein 3)
R.EKETphosEEEDVEMEEPKPSENLQPTPR.K	1	1	0.515955	1.31873	4	3	YHR066W_301	YHR066W	Q2	SSF1	SSF1_YEAST	Ribosome biogenesis protein SSF1
R.K(TS)phosQMDLAR.D	0.9672	0.9917	6.68947	4.70289	1	1	YHR069C_236 237_C	YHR069C	Q2	RRP4	RRP4_YEAST	Exosome complex component RRP4 (Ribosomal RNA-processing protein 4)
R.SYSphosSLSISGIQQQSQEIPLREK.L	0.997	0.9986	1.20003	1.23068	1	1	YHR073W_108	YHR073W	Q2	OSH3	OSH3_YEAST	Oxysterol-binding protein homolog 3
K.ILFNASVINGDNQSphosMISTR.S	0.9982	0.9178	0.27598	1.73969	1	1	YHR073W_190	YHR073W	Q2	OSH3	OSH3_YEAST	Oxysterol-binding protein homolog 3
R.SEGLNGTH(SSSS)phosVFTNNR.V	0.9965	0.9826	2.62478	2.31273	1	2	YHR073W_424 425 426 427_C	YHR073W	Q2	OSH3	OSH3_YEAST	Oxysterol-binding protein homolog 3
K.TNTphosNLTAGSLKGR.F	0.9961	0.9938	0.21297	2.83899	1	1	YHR080C_109	YHR080C	Q2	LAM4;LTC3	LAM4_YEAST	Membrane-anchored lipid-binding protein LAM4 (Lipid transfer at contact site protein 3) (Lipid transfer protein anchored at membrane contact sites 1)
K.VQANNENDEVSKATphosPGEVEESLR.L	0.9999	0.9997	1.49837	6.35466	3	3	YHR084W_29	YHR084W	Q2	STE12	STE12_YEAST	Protein STE12
R.YPYQLSVAPTFPVPPSphosSSR.Q	0.9986	0.9996	2.5579	0.884529	1	4	YHR084W_376	YHR084W	Q2	STE12	STE12_YEAST	Protein STE12
R.(SSSS)phosLNNENVDSR.F	1	0.9948	6.68947	4.78506	2	2	YHR086W_256 257 258 259_C	YHR086W	Q2	NAM8;MRE2	NAM8_YEAST	Protein NAM8
R.SSSphosSLNNENVDSR.F	0.9987	0.9993	1.20651	1.25071	1	1	YHR086W_258	YHR086W	Q2	NAM8;MRE2	NAM8_YEAST	Protein NAM8
R.SphosFQQGPPDTVLEMGAFLHPCEGDIVCR.S	0.9998	0.9997	0.629931	0.845848	4	4	YHR089C_28	YHR089C	Q2	GAR1	GAR1_YEAST	H/ACA ribonucleoprotein complex subunit GAR1 (snoRNP protein GAR1)
K.K(ST)phosLDEVFGR.E	0.9854	0.9973	3.46399	0.454509	2	3	YHR097C_188 189_C	YHR097C	Q2	YHR097C	YHP7_YEAST	Uncharacterized protein YHR097C
R.ETVDDDSETphosLNQLQDR.A	0.9998	0.9999	2.38355	3.75319	2	2	YHR097C_205	YHR097C	Q2	YHR097C	YHP7_YEAST	Uncharacterized protein YHR097C
R.VSPSEDRVSphosSR.D	0.9904	0.9887	0.954281	0.835566	2	4	YHR097C_32	YHR097C	Q2	YHR097C	YHP7_YEAST	Uncharacterized protein YHR097C
S.EASSPYGQSphosMLDMTAPQPTSHIVPTQR.F	0.9996	0.9997	1.20003	1.4062	5	7	YHR098C_110	YHR098C	Q2	SFB3;LST1	SFB3_YEAST	SED5-binding protein 3 (Lethal with SEC13 protein 1) (SEC24-related protein 3)
R.AYHNF(SS)phosGTVPTLGNSPYTTPQLNQQDGFQQPQAFTPK.Q	0.9931	0.9991	1.01226	1.19493	4	3	YHR098C_42 43_C	YHR098C	Q2	SFB3;LST1	SFB3_YEAST	SED5-binding protein 3 (Lethal with SEC13 protein 1) (SEC24-related protein 3)
K.SISphosSLNAGNSSR.D	0.9995	0.9996	1.52974	1.4091	1	2	YHR102W_511	YHR102W	Q2	KIC1;NRK1	KIC1_YEAST	Serine/threonine-protein kinase KIC1 (EC 2.7.11.1) (Kinase that interacts with CDC31) (N-rich kinase 1)
K.EQSphosEMNLR.N	0.9163	0.9955	0.771937	0.94117	1	1	YHR103W_305	YHR103W	Q2	SBE22	SBE22_YEAST	Protein SBE22
R.SIIGSHVQRPPSphosQTTLGR.S	0.9972	0.9883	0.801146	0.807468	4	2	YHR103W_45	YHR103W	Q2	SBE22	SBE22_YEAST	Protein SBE22
K.ISESphosDLAVLKPSNQLK.T	0.9977	0.9992	4.99873	6.35466	2	2	YHR108W_174	YHR108W	Q2	GGA2	GGA2_YEAST	ADP-ribosylation factor-binding protein GGA2 (Golgi-localized, gamma ear-containing, ARF-binding protein 2)
K.ISESDLAVLKPSphosNQLK.T	1	1	0.785403	0.916295	2	3	YHR108W_182	YHR108W	Q2	GGA2	GGA2_YEAST	ADP-ribosylation factor-binding protein GGA2 (Golgi-localized, gamma ear-containing, ARF-binding protein 2)
Q.NSSphosDDGKNK.V	0.9121	0.9882	6.68947	6.35466	1	1	YHR114W_493	YHR114W	Q2	BZZ1;LSB7	BZZ1_YEAST	Protein BZZ1 (LAS17-binding protein 7)
R.SESphosSMGSFSQR.F	0.9978	0.9961	0.960204	0.670718	2	1	YHR131C_342	YHR131C	Q2	YHR131C	YHT1_YEAST	PH domain-containing protein YHR131C
-.MSEDLSphosPTSSR.V	0.9965	0.9994	6.68947	6.35466	1	1	YHR132W-A_6	YHR132W-A	Q2	IGO2	IGO2_YEAST	mRNA stability protein IGO2 (Initiation of G zero protein 2)
K.ALLSNASphosQLEMVPPSATAR.H	0.9999	0.9999	1.39425	1.23986	12	10	YHR133C_76	YHR133C	Q2	NSG1	NSG1_YEAST	Protein NSG1 (INSIG homolog 1)
K.YICAEC(SS)phosKLSLSR.T	0.995	0.9953	0.902792	1.05663	4	2	YHR143W-A_35 36_C	YHR143W-A	Q2	RPC10;RPB12	RPAB4_YEAST	DNA-directed RNA polymerases I, II, and III subunit RPABC4 (RNA polymerases I, II, and III subunit ABC4) (ABC10-alpha)
K.KEEVPEPVAGPIVE(SS)phosVTEK.S	1	0.9947	0.439038	3.40459	3	2	YHR146W_265 266_C	YHR146W	Q2	CRP1	CRP1_YEAST	Cruciform DNA-recognizing protein 1 [Cleaved into: CRP1 short N-terminal subpeptide; CRP1 short C-terminal subpeptide]
K.TLQQPPSDPFVGSphosMHSSK.Y	0.9999	0.9981	1.09544	0.739337	4	4	YHR149C_157	YHR149C	Q2	SKG6	SKG6_YEAST	Protein SKG6 (Suppressor of lethality of KEX2-GAS1 double null mutant 6)
R.FASphosPTDR.L	1	1	0.893449	0.732579	2	2	YHR152W_118	YHR152W	Q2	SPO12	SPO12_YEAST	Sporulation-specific protein 12
K.LTFGSF(SSSST)phosNK.H	0.9988	0.9985	0.983044	1.8872	1	2	YHR154W_186 187 188 189 190_C	YHR154W	Q2	RTT107;ESC4	RT107_YEAST	Regulator of Ty1 transposition protein 107 (Establishes silent chromatin protein 4)
K.DGTPI(SS)phosFENSIDEK.L	0.9979	1	6.68947	3.4404	1	3	YHR154W_535 536_C	YHR154W	Q2	RTT107;ESC4	RT107_YEAST	Regulator of Ty1 transposition protein 107 (Establishes silent chromatin protein 4)
R.IP(SS)phosIYGDNLTPANQIK.N	1	0.9998	0.881531	0.633027	4	4	YHR158C_596 597_C	YHR158C	Q2	KEL1	KEL1_YEAST	Kelch repeat-containing protein 1
R.IPSSphosIYGDNLTPANQIK.N	0.9997	0.9999	1.2385	1.2779	2	2	YHR158C_597	YHR158C	Q2	KEL1	KEL1_YEAST	Kelch repeat-containing protein 1
R.KQVSphosESR.L	0.9612	0.9993	1.25736	1.12609	1	1	YHR158C_77	YHR158C	Q2	KEL1	KEL1_YEAST	Kelch repeat-containing protein 1
R.LDDLLERSphosQELTphosISKEK.L	0.936	0.9539	0.865047	1.11746	1	2	YHR158C_997 1001	YHR158C	Q2	KEL1	KEL1_YEAST	Kelch repeat-containing protein 1
R.LG(ST)phosHDLPLHNVPEYNIFER.A	1	0.9993	0.91341	0.832356	3	3	YHR177W_90 91_C	YHR177W	Q2	YHR177W	YHX7_YEAST	Uncharacterized protein YHR177W
K.GLPLNKYphosDRDTFYK.M	0.9596	0.9082	0.173799	1.05949	1	1	YHR179W_370	YHR179W	Q2	OYE2	OYE2_YEAST	NADPH dehydrogenase 2 (EC 1.6.99.1) (Old yellow enzyme 2)
K.LAAAQQQAQASphosGIMPSNEDVATK.S	0.9992	0.9993	0.348129	1.76777	2	1	YHR193C_88	YHR193C	Q2	EGD2	NACA_YEAST	Nascent polypeptide-associated complex subunit alpha (NAC-alpha) (Alpha-NAC) (GAL4 DNA-binding enhancer protein 2)
K.LAAAQQQAQASGIMPSphosNEDVATK.S	0.9997	0.9993	0.585524	0.977696	5	3	YHR193C_93	YHR193C	Q2	EGD2	NACA_YEAST	Nascent polypeptide-associated complex subunit alpha (NAC-alpha) (Alpha-NAC) (GAL4 DNA-binding enhancer protein 2)
K.SLNQP(SS)phosLLHIQVSPTK.S	0.9995	0.9986	1.67909	0.453862	4	2	YHR195W_290 291_C	YHR195W	Q2	NVJ1;VAB36	NVJ1_YEAST	Nucleus-vacuole junction protein 1
R.TLATphosGAPLDASK.L	0.9876	0.9929	1.43904	1.37914	1	1	YHR208W_19	YHR208W	Q2	BAT1;ECA39;TWT1	BCA1_YEAST	Branched-chain-amino-acid aminotransferase, mitochondrial (BCAT) (EC 2.6.1.42) (Protein ECA39) (Protein TWT1)
R.AASphosPETASVSPPIR.H	1	0.9999	0.672402	0.965623	7	7	YIL031W_788	YIL031W	Q2	ULP2;SMT4	ULP2_YEAST	Ubiquitin-like-specific protease 2 (EC 3.4.22.-)
K.SPFVNEDPHSphosNVFK.S	1	1	0.514139	1.43805	3	2	YIL033C_98	YIL033C	Q2	BCY1;REG1;SRA1	KAPR_YEAST	cAMP-dependent protein kinase regulatory subunit (cAPK regulatory subunit) (Bypass of cyclase mutations protein 1) (Protein kinase A regulatory subunit) (PKA regulatory subunit)
K.SQGSphosHLNLAANTQGNPIPGTTAWKR.A	0.9989	0.9976	2.50365	5.22634	3	2	YIL036W_407	YIL036W	Q2	CST6;ACA2	ACA2_YEAST	ATF/CREB activator 2 (Chromosome stability protein CST6)
K.NATGAAIPVAGPSSTPSphosPVIPVADASK.E	0.9997	0.9994	0.852692	0.757306	2	3	YIL038C_307	YIL038C	Q2	NOT3	NOT3_YEAST	General negative regulator of transcription subunit 3
K.YINESVNEFSphosRSVASK.L	0.9946	1	3.3549	0.230112	2	2	YIL041W_99	YIL041W	Q2	GVP36	GVP36_YEAST	Protein GVP36 (36 kDa Golgi vesicle protein)
R.LDQSphosSNSLQK.T	0.9998	0.9994	0.929177	0.903695	3	2	YIL044C_159	YIL044C	Q2	AGE2	AGE2_YEAST	ADP-ribosylation factor GTPase-activating protein effector protein 2 (ARF GAP effector protein 2)
K.TQTQPPSphosHLLSTSRSN(TS)phosLLNLQVSSLSK.T	0.9853	0.9644	1.15379	0.818998	2	1	YIL044C_172 182 183_C	YIL044C	Q2	AGE2	AGE2_YEAST	ADP-ribosylation factor GTPase-activating protein effector protein 2 (ARF GAP effector protein 2)
K.TQTQPPSHLLSTSRSphosN(TS)phosLLNLQVSSLSK.T	0.9942	0.9433	1.02767	1.663	1	2	YIL044C_179 180 183_C	YIL044C	Q2	AGE2	AGE2_YEAST	ADP-ribosylation factor GTPase-activating protein effector protein 2 (ARF GAP effector protein 2)
K.TQTQPPSHLLSTSRSNTphosSphosLLNLQVSSLSK.T	0.9436	0.9462	1.00553	0.778164	1	1	YIL044C_182 183	YIL044C	Q2	AGE2	AGE2_YEAST	ADP-ribosylation factor GTPase-activating protein effector protein 2 (ARF GAP effector protein 2)
K.SILSLYSKPSAQTQSphosQNSFFTS.T	0.9689	0.9391	2.48243	2.38369	1	1	YIL044C_245	YIL044C	Q2	AGE2	AGE2_YEAST	ADP-ribosylation factor GTPase-activating protein effector protein 2 (ARF GAP effector protein 2)
R.SKSphosLPITphosPK.S	0.9953	0.9987	2.51936	2.64445	1	1	YIL045W_162 166	YIL045W	Q2	PIG2	PIG2_YEAST	GSY2-interacting protein PIG2
R.LNSphosLEFLHKPR.R	1	1	0.856826	0.700162	1	3	YIL045W_52	YIL045W	Q2	PIG2	PIG2_YEAST	GSY2-interacting protein PIG2
R.VNSIDSDSRSphosVMYGSMPCTK.E	1	1	0.905461	0.463097	5	4	YIL047C_179	YIL047C	Q2	SYG1	SYG1_YEAST	Protein SYG1
K.FTNIA(SS)phosPPSSSNNIFSK.A	0.9999	1	1.14126	3.97451	4	2	YIL048W_114 115_C	YIL048W	Q2	NEO1	ATC7_YEAST	Probable phospholipid-transporting ATPase NEO1 (EC 7.6.2.1)
K.VSNTphosKNWSK.F	0.9996	0.9971	2.97724	3.59926	2	1	YIL048W_136	YIL048W	Q2	NEO1	ATC7_YEAST	Probable phospholipid-transporting ATPase NEO1 (EC 7.6.2.1)
K.ISTphosNPSLESPFSSK.S	0.9993	0.9993	2.89144	2.3446	1	1	YIL050W_52	YIL050W	Q2	PCL7;PAP1	PCL7_YEAST	PHO85 cyclin-7 (PHO85-associated protein 1)
K.ISTNPSLESphosPFSSK.S	1	1	0.938996	0.692187	2	2	YIL050W_58	YIL050W	Q2	PCL7;PAP1	PCL7_YEAST	PHO85 cyclin-7 (PHO85-associated protein 1)
K.NILAESN(SS)phosLDNIVK.V	0.9998	0.9983	1.26622	0.681938	2	2	YIL051C_85 86_C	YIL051C	Q2	MMF1;IBM1	MMF1_YEAST	Protein MMF1, mitochondrial (Isoleucine biosynthesis and maintenance of intact mitochondria 1) (Maintenance of mitochondrial function 1)
R.SPASphosFDSIQCITR.S	0.999	0.9983	2.79578	3.2766	1	1	YIL092W_579	YIL092W	Q2	YIL092W	YIJ2_YEAST	Uncharacterized protein YIL092W
R.EGSphosIKTPDLGGK.A	0.9971	0.9546	1.75434	0.0293978	3	4	YIL094C_348	YIL094C	Q2	LYS12;LYS10;LYS11	LYS12_YEAST	Homoisocitrate dehydrogenase, mitochondrial (HIcDH) (EC 1.1.1.87)
R.(YS)phosVPKQDPFLTK.L	0.9908	0.9926	0.640181	1.10972	2	3	YIL105C_345 346_C	YIL105C	Q2	SLM1;LIT2	SLM1_YEAST	Phosphatidylinositol 4,5-bisphosphate-binding protein SLM1 (Synthetic lethal with MSS4 protein 1) (TORC2 effector protein SLM1)
K.LNLNSphosDGKPK.L	1	1	1.04947	1.03659	3	3	YIL105C_600	YIL105C	Q2	SLM1;LIT2	SLM1_YEAST	Phosphatidylinositol 4,5-bisphosphate-binding protein SLM1 (Synthetic lethal with MSS4 protein 1) (TORC2 effector protein SLM1)
K.NADSTphosRLRDK.W	0.9984	0.9986	6.68947	6.35466	8	7	YIL107C_248	YIL107C	Q2	PFK26	6P21_YEAST	6-phosphofructo-2-kinase 1 (6PF-2-K 1) (EC 2.7.1.105) (Phosphofructokinase 2 I)
R.SNP(TS)phosASSSQSELSEQPK.N	0.9988	0.9962	0.790792	2.37459	2	1	YIL107C_670 671_C	YIL107C	Q2	PFK26	6P21_YEAST	6-phosphofructo-2-kinase 1 (6PF-2-K 1) (EC 2.7.1.105) (Phosphofructokinase 2 I)
R.TNSTGASphosPPIFPK.E	0.9985	0.9997	0.889431	1.39723	1	1	YIL108W_361	YIL108W	Q2	YIL108W	YIK8_YEAST	Putative zinc metalloproteinase YIL108W (EC 3.4.24.-)
K.I(SSSSSS)phosPNVR.N	0.9998	0.9976	1.04149	1.12279	6	2	YIL112W_129 130 131 132 133 134_C	YIL112W	Q2	HOS4	HOS4_YEAST	Protein HOS4
K.ALSENPFTSAN(TS)phosGFTFLK.T	0.9999	1	0.788388	1.11371	2	2	YIL115C_440 441_C	YIL115C	Q2	NUP159;NUP158;RAT7	NU159_YEAST	Nucleoporin NUP159 (Nuclear pore protein NUP159)
K.ALSENPFTSANTSphosGFTFLK.T	0.9999	0.9999	0.736532	0.825693	1	1	YIL115C_441	YIL115C	Q2	NUP159;NUP158;RAT7	NU159_YEAST	Nucleoporin NUP159 (Nuclear pore protein NUP159)
K.SPF(SS)phosFTKDDTENGSLSK.G	0.988	0.9676	1.87076	1.48866	2	1	YIL115C_748 749_C	YIL115C	Q2	NUP159;NUP158;RAT7	NU159_YEAST	Nucleoporin NUP159 (Nuclear pore protein NUP159)
R.EQDSphosVDTYSNIPVGR.E	0.9984	0.9985	0.66365	0.750285	2	3	YIL130W_223	YIL130W	Q2	ASG1	ASG1_YEAST	Activator of stress genes 1
K.SNSphosNSTITSMNPDTTK.-	0.9999	0.9999	1.5089	2.6752	3	2	YIL135C_423	YIL135C	Q2	VHS2	VHS2_YEAST	Protein VHS2 (Viable in a HAL3 SIT4 background protein 2)
R.(SSS)phosVYMDSEPAVNK.S	0.9997	0.9976	1.04224	0.992643	3	4	YIL140W_651 652 653_C	YIL140W	Q2	AXL2;BUD10;SRO4	AXL2_YEAST	Axial budding pattern protein 2 (Bud site selection protein 10) (Suppressor of RHO3 protein 4)
K.FKVDSphosTAK.L	0.917	0.945	1.09212	1.09871	1	1	YIL142W_254	YIL142W	Q2	CCT2;BIN3;TCP2	TCPB_YEAST	T-complex protein 1 subunit beta (TCP-1-beta) (CCT-beta)
K.FKVD(ST)phosAK.L	0.9777	0.9925	1.34225	1.19192	1	2	YIL142W_254 255_C	YIL142W	Q2	CCT2;BIN3;TCP2	TCPB_YEAST	T-complex protein 1 subunit beta (TCP-1-beta) (CCT-beta)
M.TphosDVEGYQPK.S	1	1	0.771937	0.805515	1	1	YIL143C_2	YIL143C	Q2	SSL2;LOM3;RAD25;UVS112	RAD25_YEAST	General transcription and DNA repair factor IIH helicase subunit XPB (TFIIH subunit XPB) (EC 3.6.4.12) (DNA repair helicase RAD25) (RNA polymerase II transcription factor B subunit SSL2) (TFB subunit SSL2) (Suppressor of stem-loop mutation 2)
R.NTISphosGTGIPTGGINK.N	0.9975	0.9992	0.942728	0.633047	2	1	YIL144W_56	YIL144W	Q2	NDC80;HEC1;TID3	NDC80_YEAST	Kinetochore protein NDC80 (80 kDa spindle component protein) (Nuclear division cycle protein 80) (Two-hybrid interaction with DMC1 protein 3)
K.ISMDGSLNHDLLGPHSphosLR.H	0.9993	1	1.99155	0.562658	2	1	YIL147C_483	YIL147C	Q2	SLN1;YPD2	SLN1_YEAST	Osmosensing histidine protein kinase SLN1 (EC 2.7.13.3) (Osmolarity two-component system protein SLN1) (Tyrosine phosphatase-dependent protein 2)
R.D(TST)phosIQEEITKR.N	0.9857	0.995	0.21297	2.2196	1	2	YIL147C_774 775 776_C	YIL147C	Q2	SLN1;YPD2	SLN1_YEAST	Osmosensing histidine protein kinase SLN1 (EC 2.7.13.3) (Osmolarity two-component system protein SLN1) (Tyrosine phosphatase-dependent protein 2)
R.NTVANESphosIYKK.V	0.9988	0.9953	2.02767	0.871821	1	2	YIL147C_791	YIL147C	Q2	SLN1;YPD2	SLN1_YEAST	Osmosensing histidine protein kinase SLN1 (EC 2.7.13.3) (Osmolarity two-component system protein SLN1) (Tyrosine phosphatase-dependent protein 2)
K.FSVAKSphosIK.S	0.9594	0.999	1.39997	0.750285	1	1	YIL147C_962	YIL147C	Q2	SLN1;YPD2	SLN1_YEAST	Osmosensing histidine protein kinase SLN1 (EC 2.7.13.3) (Osmolarity two-component system protein SLN1) (Tyrosine phosphatase-dependent protein 2)
K.QGTphosGSHIYMK.Q	0.9819	0.9795	1.39997	1.49707	1	1	YIL159W_57	YIL159W	Q2	BNR1	BNR1_YEAST	BNI1-related protein 1
R.LYDQPPSphosLASSNLSIAGSIIK.N	0.9991	0.9991	1.59544	1.28026	3	3	YIL159W_604	YIL159W	Q2	BNR1	BNR1_YEAST	BNI1-related protein 1
R.LYDQPPSLASSNLSphosIAGSIIK.N	0.9984	0.9816	0.775189	0.678135	2	1	YIL159W_611	YIL159W	Q2	BNR1	BNR1_YEAST	BNI1-related protein 1
K.SphosKDSLFQR.S	0.9215	0.9217	6.68947	6.35466	2	3	YIL159W_679	YIL159W	Q2	BNR1	BNR1_YEAST	BNI1-related protein 1
K.TSELFPLSGSphosESGDIKANSEPPTPAGTPNVPTR.R	0.9967	0.9435	0.312506	6.35466	1	1	YIR003W_27	YIR003W	Q2	AIM21	AIM21_YEAST	Altered inheritance of mitochondria protein 21
R.SphosVHAAVTPAAGK.N	1	1	2.99358	1.45628	2	2	YIR006C_1219	YIR006C	Q2	PAN1;DIM2;MDP3;MIP3	PAN1_YEAST	Actin cytoskeleton-regulatory complex protein PAN1 (Mitochondrial distribution of proteins protein 3)
R.APPVTAAPLPSVTphosPVPPAVPVPQANTSNEK.S	0.9997	0.9997	0.881849	0.760799	8	8	YIR006C_1321	YIR006C	Q2	PAN1;DIM2;MDP3;MIP3	PAN1_YEAST	Actin cytoskeleton-regulatory complex protein PAN1 (Mitochondrial distribution of proteins protein 3)
K.SphosGSSTPALAGGVLPPPPPLPTQQASTSEPIIAHVDNYNGAEK.G	0.9976	0.998	0.901132	0.562658	4	3	YIR006C_1387	YIR006C	Q2	PAN1;DIM2;MDP3;MIP3	PAN1_YEAST	Actin cytoskeleton-regulatory complex protein PAN1 (Mitochondrial distribution of proteins protein 3)
K.SGREDITGSLSphosVPAEQEK.L	0.9963	0.9588	0.91341	0.685515	1	1	YIR016W_154	YIR016W	Q2	YIR016W	YIT6_YEAST	Uncharacterized protein YIR016W
K.NVTINTphosRETPL.-	0.9627	0.9983	0.928985	0.74323	2	3	YIR023W_965	YIR023W	Q2	DAL81;DURL;UGA35	DAL81_YEAST	Transcriptional activator protein DAL81 (Regulatory protein UGA35)
K.LDPSphosGSELVSNSGMFK.D	0.9981	0.9994	5.88893	6.10078	1	1	YIR026C_196	YIR026C	Q2	YVH1	PVH1_YEAST	Tyrosine-protein phosphatase YVH1 (PTPase YVH1) (EC 3.1.3.48)
K.LDPSGSELVSNSGMFKDSphosESSQDLDKLTEAEK.S	0.999	0.9967	0.905461	0.983694	3	1	YIR026C_210	YIR026C	Q2	YVH1	PVH1_YEAST	Tyrosine-protein phosphatase YVH1 (PTPase YVH1) (EC 3.1.3.48)
R.TEAGLQSphosLQR.E	1	1	0.91341	4.96297	2	1	YIR036C_43	YIR036C	Q2	IRC24	BZRD_YEAST	Benzil reductase ((S)-benzoin forming) IRC24 (EC 1.1.1.320) (Increased recombination centers protein 24)
R.KVSphosSLVR.G	0.9997	0.9997	0.83227	0.750285	2	1	YJL005W_234	YJL005W	Q2	CYR1;CDC35;HSR1;SRA4	CYAA_YEAST	Adenylate cyclase (EC 4.6.1.1) (ATP pyrophosphate-lyase) (Adenylyl cyclase)
R.KV(SS)phosLVR.G	0.998	0.9988	0.936996	1.10972	1	3	YJL005W_234 235_C	YJL005W	Q2	CYR1;CDC35;HSR1;SRA4	CYAA_YEAST	Adenylate cyclase (EC 4.6.1.1) (ATP pyrophosphate-lyase) (Adenylyl cyclase)
R.G(SS)phosVHDINNGIADK.Q	1	0.999	0.767499	0.785034	6	6	YJL005W_240 241_C	YJL005W	Q2	CYR1;CDC35;HSR1;SRA4	CYAA_YEAST	Adenylate cyclase (EC 4.6.1.1) (ATP pyrophosphate-lyase) (Adenylyl cyclase)
R.GSSphosVHDINNGIADK.Q	0.9948	0.9974	0.789319	0.795315	5	4	YJL005W_241	YJL005W	Q2	CYR1;CDC35;HSR1;SRA4	CYAA_YEAST	Adenylate cyclase (EC 4.6.1.1) (ATP pyrophosphate-lyase) (Adenylyl cyclase)
K.TVPPTphosAVNSTLNSTHGTETASPK.T	0.9981	0.9934	0.980647	1.07643	6	9	YJL005W_404	YJL005W	Q2	CYR1;CDC35;HSR1;SRA4	CYAA_YEAST	Adenylate cyclase (EC 4.6.1.1) (ATP pyrophosphate-lyase) (Adenylyl cyclase)
K.TVPPTAVN(ST)phosLNSTHGTETASPK.T	0.9972	0.992	0.893405	1.25071	6	5	YJL005W_408 409_C	YJL005W	Q2	CYR1;CDC35;HSR1;SRA4	CYAA_YEAST	Adenylate cyclase (EC 4.6.1.1) (ATP pyrophosphate-lyase) (Adenylyl cyclase)
K.ENVPNDSphosKTALDTK.S	0.9915	0.9924	1.16938	1.52975	4	4	YJL005W_540	YJL005W	Q2	CYR1;CDC35;HSR1;SRA4	CYAA_YEAST	Adenylate cyclase (EC 4.6.1.1) (ATP pyrophosphate-lyase) (Adenylyl cyclase)
R.LKSphosNLAMSPPSIR.Y	1	1	1.04947	1.10972	11	13	YJL005W_554	YJL005W	Q2	CYR1;CDC35;HSR1;SRA4	CYAA_YEAST	Adenylate cyclase (EC 4.6.1.1) (ATP pyrophosphate-lyase) (Adenylyl cyclase)
R.STE(TS)phosDIISAVKPR.Q	0.9541	0.9028	1.07804	1.23571	1	1	YJL013C_465 466_C	YJL013C	Q2	MAD3	MAD3_YEAST	Spindle assembly checkpoint component MAD3 (Mitotic MAD3 protein)
R.SphosATSINLSSHPVSSR.S	0.9999	0.9998	1.1771	1.10419	12	14	YJL016W_23	YJL016W	Q2	YJL016W;J1320;J1326;YJL017W	YJB6_YEAST	Uncharacterized protein YJL016W
R.SATphosSINLSSHPVSSR.S	0.9992	0.9987	1.11986	0.210356	1	1	YJL016W_25	YJL016W	Q2	YJL016W;J1320;J1326;YJL017W	YJB6_YEAST	Uncharacterized protein YJL016W
R.SA(TS)phosINLSSHPVSSR.S	0.9997	1	1.6724	0.994407	11	8	YJL016W_25 26_C	YJL016W	Q2	YJL016W;J1320;J1326;YJL017W	YJB6_YEAST	Uncharacterized protein YJL016W
R.SATSphosINLSSHPVSSR.S	0.9992	0.9993	1.7173	1.49551	2	4	YJL016W_26	YJL016W	Q2	YJL016W;J1320;J1326;YJL017W	YJB6_YEAST	Uncharacterized protein YJL016W
R.N(SS)phosHVSSLTSR.S	0.9956	0.9965	0.952055	0.810695	2	2	YJL016W_350 351_C	YJL016W	Q2	YJL016W;J1320;J1326;YJL017W	YJB6_YEAST	Uncharacterized protein YJL016W
K.EFSLSDKSNV(SS)phosETTNMMNQLQVNAHEYK.S	0.9987	0.9989	1.5089	6.01628	1	2	YJL016W_527 528_C	YJL016W	Q2	YJL016W;J1320;J1326;YJL017W	YJB6_YEAST	Uncharacterized protein YJL016W
R.FGAPVGFNPFGMASGVGNKPSphosEEPK.K	0.9977	0.9938	1.00522	0.812729	4	2	YJL020C_451	YJL020C	Q2	BBC1;MTI1	BBC1_YEAST	Myosin tail region-interacting protein MTI1 (Protein BBC1)
R.NGSphosINSphosLTK.S	0.9995	0.9994	3.31816	3.83402	28	35	YJL020C_631 634	YJL020C	Q2	BBC1;MTI1	BBC1_YEAST	Myosin tail region-interacting protein MTI1 (Protein BBC1)
R.VPTphosSVLSGAEKESR.T	0.9971	0.9984	6.68947	6.35466	2	2	YJL020C_850	YJL020C	Q2	BBC1;MTI1	BBC1_YEAST	Myosin tail region-interacting protein MTI1 (Protein BBC1)
R.IVSphosTPQIQQQK.E	0.9996	0.9996	0.983044	0.980695	15	12	YJL029C_790	YJL029C	Q2	VPS53	VPS53_YEAST	Vacuolar protein sorting-associated protein 53
R.IV(ST)phosPQIQQQK.E	0.9998	0.9926	0.952427	0.973551	14	12	YJL029C_790 791_C	YJL029C	Q2	VPS53	VPS53_YEAST	Vacuolar protein sorting-associated protein 53
K.RIVTphosNNEEEVTVSK.T	1	1	0.889431	0.825693	9	11	YJL042W_577	YJL042W	Q2	MHP1	MHP1_YEAST	MAP-homologous protein 1
K.TSDVLSphosMETAK.L	0.9924	0.9972	0.960204	0.42227	1	2	YJL044C_422	YJL044C	Q2	GYP6	GYP6_YEAST	GTPase-activating protein GYP6 (GAP for YPT6)
K.LSSLDMVSDGGGGGGGDSMTPSAYTTphosPR.M	0.9996	0.9988	1.38289	2.14762	1	1	YJL048C_352	YJL048C	Q2	UBX6	UBX6_YEAST	UBX domain-containing protein 6
K.CSDCSKSphosFDDLGK.L	0.9992	0.9995	1.20651	1.02685	7	4	YJL056C_858	YJL056C	Q2	ZAP1	ZAP1_YEAST	Zinc-responsive transcriptional regulator ZAP1
R.SSSphosKIEAPSPSVNK.K	1	1	0.998072	1.07921	7	6	YJL076W_1026	YJL076W	Q2	NET1;CFI1;ESC5;SRM8	NET1_YEAST	Nucleolar protein NET1
K.EILPTIPHNDQPILASSDKSphosNGTLK.S	0.9975	0.9932	0.64402	0.953448	1	1	YJL076W_561	YJL076W	Q2	NET1;CFI1;ESC5;SRM8	NET1_YEAST	Nucleolar protein NET1
K.DLPSphosLGSNAAFANVK.V	0.997	0.9966	0.944774	0.845592	1	1	YJL080C_60	YJL080C	Q2	SCP160;HX	SC160_YEAST	Protein SCP160 (Protein HX)
K.DLPSLGSphosNAAFANVK.V	0.9986	0.9981	1.15381	0.986558	3	2	YJL080C_63	YJL080C	Q2	SCP160;HX	SC160_YEAST	Protein SCP160 (Protein HX)
R.TLSDNETphosITSRK.N	0.9961	0.9996	1.0991	1.62539	3	3	YJL084C_159	YJL084C	Q2	ALY2;ART3	ALY2_YEAST	Arrestin-related trafficking adapter 3 (Arrestin-like protein 2)
R.TLSDNETI(TS)phosR.K	0.9996	0.9996	0.936975	0.928786	4	1	YJL084C_161 162_C	YJL084C	Q2	ALY2;ART3	ALY2_YEAST	Arrestin-related trafficking adapter 3 (Arrestin-like protein 2)
R.KNSphosISphosGLSSLNLSPLGAPGNSSVNVK.D	0.9961	0.9975	1.58057	1.73365	4	4	YJL084C_166 168	YJL084C	Q2	ALY2;ART3	ALY2_YEAST	Arrestin-related trafficking adapter 3 (Arrestin-like protein 2)
R.KNSISphosGLSSLNLSPLGAPGNSSVNVK.D	0.9998	0.9995	0.624783	0.906852	5	4	YJL084C_168	YJL084C	Q2	ALY2;ART3	ALY2_YEAST	Arrestin-related trafficking adapter 3 (Arrestin-like protein 2)
R.NLSphosPINLLKR.A	1	1	1.1605	1.15029	17	22	YJL084C_213	YJL084C	Q2	ALY2;ART3	ALY2_YEAST	Arrestin-related trafficking adapter 3 (Arrestin-like protein 2)
H.SALGNLSphosNESLR.S	0.9999	0.9997	1.30647	0.520861	4	6	YJL084C_826	YJL084C	Q2	ALY2;ART3	ALY2_YEAST	Arrestin-related trafficking adapter 3 (Arrestin-like protein 2)
K.VNTQLNLLQH(SSS)phosNSNFLDASPYDFNK.L	0.9992	0.996	0.889431	1.48443	1	1	YJL089W_690 691 692_C	YJL089W	Q2	SIP4	SIP4_YEAST	Protein SIP4
R.QQSphosSSTLTPSLPK.T	0.9993	0.9993	0.427983	3.90674	3	2	YJL090C_262	YJL090C	Q2	DPB11	DPB11_YEAST	DNA replication regulator DPB11
R.QQ(SSST)phosLTPSLPK.T	0.9958	0.995	3.47029	0.401722	2	3	YJL090C_262 263 264 265_C	YJL090C	Q2	DPB11	DPB11_YEAST	DNA replication regulator DPB11
K.LLGSphosVSDFTSAADQLR.L	0.9997	0.9996	1.64402	1.51578	1	2	YJL092W_833	YJL092W	Q2	SRS2;HPR5;RADH	SRS2_YEAST	ATP-dependent DNA helicase SRS2 (EC 3.6.4.12)
R.SITphosDISPR.S	0.995	0.9929	2.05848	3.32937	2	1	YJL092W_935	YJL092W	Q2	SRS2;HPR5;RADH	SRS2_YEAST	ATP-dependent DNA helicase SRS2 (EC 3.6.4.12)
K.EVLSphosHEENAPK.M	1	0.9999	1.15381	1.64823	2	1	YJL095W_734	YJL095W	Q2	BCK1;LAS3;SLK1;SSP31	BCK1_YEAST	Serine/threonine-protein kinase BCK1/SLK1/SSP31 (EC 2.7.11.1)
R.GNSphosSLHLTNLLNSTK.S	0.9998	0.9997	0.982727	1.08203	2	3	YJL103C_273	YJL103C	Q2	GSM1	GSM1_YEAST	Glucose starvation modulator protein 1
R.GN(SS)phosLHLTNLLNSTK.S	0.9998	0.9952	0.802213	0.937789	6	4	YJL103C_273 274_C	YJL103C	Q2	GSM1	GSM1_YEAST	Glucose starvation modulator protein 1
K.KSphosDPIKR.D	0.9821	0.9951	6.68947	6.35466	1	1	YJL105W_195	YJL105W	Q2	SET4	SET4_YEAST	SET domain-containing protein 4
K.LHSphosASLIYNSK.T	0.9744	0.9702	6.68947	0.685515	1	1	YJL109C_30	YJL109C	Q2	UTP10	UTP10_YEAST	U3 small nucleolar RNA-associated protein 10 (U3 snoRNA-associated protein 10) (U three protein 10) (U3 protein 10 required for transcription) (t-UTP10)
K.(SS)phosENLNSLNQSEEEGHIGR.W	1	1	1.7094	2.0177	1	2	YJL110C_24 25_C	YJL110C	Q2	GZF3	GZF3_YEAST	Protein GZF3
R.SQFNAASFPLNASHSphosVTSK.T	0.9102	0.9995	1.41124	2.18455	1	3	YJL110C_330	YJL110C	Q2	GZF3	GZF3_YEAST	Protein GZF3
K.SF(STST)phosAGRMSPDTNSLHHILPK.N	0.9928	0.9792	1.8854	3.4062	1	1	YJL110C_84 85 86 87_C	YJL110C	Q2	GZF3	GZF3_YEAST	Protein GZF3
K.RV(ST)phosFDDLNPK.S	0.9824	0.9864	1.11297	0.663262	1	1	YJL129C_449 450_C	YJL129C	Q2	TRK1	TRK1_YEAST	High-affinity potassium transport protein
R.SRGESDDSphosLNRLAQNDGLLK.N	0.9963	0.9995	2.37954	1.43713	2	1	YJL136C_68	YJL136C	Q2	RPS21B;RPS25B;RPS26B	RS21B_YEAST	40S ribosomal protein S21-B (S26) (Small ribosomal subunit protein eS21-B) (YS25)
K.NVW(SYS)phosR.-	0.9854	0.9703	1.70482	1.58867	3	2	YJL136C_84 85 86_C	YJL136C	Q2	RPS21B;RPS25B;RPS26B	RS21B_YEAST	40S ribosomal protein S21-B (S26) (Small ribosomal subunit protein eS21-B) (YS25)
C.IGG(TS)phosFVEDAEGLRDAQIVVGTPGR.V	0.9998	1	0.700119	0.757289	12	8	YJL138C_128 129_C	YJL138C	Q2	TIF2;TIF41B	IF4A_YEAST	ATP-dependent RNA helicase eIF4A (EC 3.6.4.13) (Eukaryotic initiation factor 4A) (eIF-4A) (Stimulator factor I 37 kDa component) (Translation initiation factor 1/2) (p37)
R.LSAYPPSTphosSPPLQPPFK.Q	0.9915	0.9908	0.77748	6.35466	2	1	YJL141C_246	YJL141C	Q2	YAK1	YAK1_YEAST	Dual specificity protein kinase YAK1 (EC 2.7.12.1)
R.TVYTYIQSphosR.F	0.9983	0.9911	6.68947	6.35466	1	1	YJL141C_533	YJL141C	Q2	YAK1	YAK1_YEAST	Dual specificity protein kinase YAK1 (EC 2.7.12.1)
K.SIQNSphosQELIDQEMQNR.E	0.9976	0.9879	1.91853	0.934991	2	2	YJL141C_663	YJL141C	Q2	YAK1	YAK1_YEAST	Dual specificity protein kinase YAK1 (EC 2.7.12.1)
R.EKSphosDQQQQDYQLFK.H	0.9966	0.9947	0.514139	1.01332	1	1	YJL146W_87	YJL146W	Q2	IDS2	IDS2_YEAST	IME2-dependent-signaling protein
K.IMDDTDIESSLTQDNLSNMTLLVPSphosESKESLK.L	0.9773	0.9976	0.998072	0.401722	1	1	YJL148W_113	YJL148W	Q2	RPA34	RPA34_YEAST	DNA-directed RNA polymerase I subunit RPA34 (A34) (DNA-directed DNA-dependent RNA polymerase 34.5 kDa polypeptide) (A34.5)
K.GTSQVGELSQSphosSTK.L	0.9997	0.9999	0.691017	0.741495	5	4	YJL155C_435	YJL155C	Q2	FBP26	F26_YEAST	Fructose-2,6-bisphosphatase (EC 3.1.3.46)
K.GTSQVGELSQ(SST)phosK.L	0.9888	0.9992	1.55231	0.956924	4	2	YJL155C_435 436 437_C	YJL155C	Q2	FBP26	F26_YEAST	Fructose-2,6-bisphosphatase (EC 3.1.3.46)
R.NHSDSISphosASSLPK.F	0.9999	0.9997	0.907813	1.08761	4	3	YJL165C_277	YJL165C	Q2	HAL5	HAL5_YEAST	Serine/threonine-protein kinase HAL5 (EC 2.7.11.1) (Halotolerance protein 5)
R.NHSDSISA(SS)phosLPK.F	0.9656	0.9182	2.6822	1.54654	2	1	YJL165C_279 280_C	YJL165C	Q2	HAL5	HAL5_YEAST	Serine/threonine-protein kinase HAL5 (EC 2.7.11.1) (Halotolerance protein 5)
K.AFSphosIIPSQR.F	1	1	2.72302	3.60711	2	2	YJL165C_391	YJL165C	Q2	HAL5	HAL5_YEAST	Serine/threonine-protein kinase HAL5 (EC 2.7.11.1) (Halotolerance protein 5)
K.IGTphosDIQDNK.C	1	1	0.897468	1.025	1	1	YJL167W_257	YJL167W	Q2	ERG20;BOT3;FDS1;FPP1	FPPS_YEAST	Farnesyl pyrophosphate synthase (FPP synthase) (FPS) (EC 2.5.1.10) ((2E,6E)-farnesyl diphosphate synthase) (Dimethylallyltranstransferase) (EC 2.5.1.1) (Farnesyl diphosphate synthase) (Geranyltranstransferase)
R.SNTphosQVNSPSSSGIPK.T	0.9988	0.998	1.74546	1.55859	1	2	YJL168C_518	YJL168C	Q2	SET2;EZL1;KMT3	SET2_YEAST	Histone-lysine N-methyltransferase, H3 lysine-36 specific (EC 2.1.1.43) (Lysine N-methyltransferase 3) (SET domain-containing protein 2)
R.LSDVDID(SSS)phosR.S	0.9944	0.9966	0.624783	0.934991	1	1	YJL185C_248 249 250_C	YJL185C	Q2	ATG36	ATG36_YEAST	Autophagy-related protein 36
R.STGTLNLSphosLSNTALSEANSK.F	0.9397	0.9827	2.09791	1.65952	2	1	YJL187C_70	YJL187C	Q2	SWE1	SWE1_YEAST	Mitosis inhibitor protein kinase SWE1 (EC 2.7.11.1) (Wee1 homolog)
K.CGVISphosPR.F	0.9999	0.9986	1.06383	1.28026	3	3	YJL190C_76	YJL190C	Q2	RPS22A;RPS24;RPS24A	RS22A_YEAST	40S ribosomal protein S22-A (RP50) (S24) (Small ribosomal subunit protein uS8-A) (YP58) (YS22)
K.NNSGLG(SSSTS)phosEISEGCPENEVADLNLK.N	0.9999	0.9994	2.12329	0.678135	7	7	YJL197W_1224 1225 1226 1227 1228_C	YJL197W	Q2	UBP12	UBP12_YEAST	Ubiquitin carboxyl-terminal hydrolase 12 (EC 3.4.19.12) (Deubiquitinating enzyme 12) (Ubiquitin thioesterase 12) (Ubiquitin-specific-processing protease 12)
K.AVTRPQLSLTSNSphosNTDLALASSSTDTLSSPTK.T	0.9999	0.9999	0.956808	1.26252	4	4	YJL201W_461	YJL201W	Q2	ECM25	ECM25_YEAST	Protein ECM25 (Extracellular matrix protein 25)
K.EAISSTISphosPQQK.A	0.9999	0.9999	1.60832	0.419533	2	1	YJL207C_1981	YJL207C	Q2	LAA1	LAA1_YEAST	AP-1 accessory protein LAA1 (Large AP-1 accessory protein 1)
R.RFTphosNNDMDSIVVK.R	1	1	1.54368	0.245722	6	6	YJR001W_181	YJR001W	Q2	AVT1	AVT1_YEAST	Vacuolar amino acid transporter 1
R.GSAFSPDDSphosVSQFQSDGFMTR.R	0.9958	0.9794	0.987754	1.10972	2	1	YJR001W_35	YJR001W	Q2	AVT1	AVT1_YEAST	Vacuolar amino acid transporter 1
R.RQSphosILDHPVGSFK.G	1	1	1.76979	1.32347	4	3	YJR001W_50	YJR001W	Q2	AVT1	AVT1_YEAST	Vacuolar amino acid transporter 1
R.ESNE(ST)phosVSSLQTK.L	0.9964	0.982	0.348129	1.34693	1	1	YJR011C_10 11_C	YJR011C	Q2	YJR011C;J1438;YJR83.26	YJY1_YEAST	Uncharacterized protein YJR011C
K.TLITRLDDDSKTNSphosFEALAK.E	0.996	0.9985	4.46968	2.95192	1	3	YJR017C_109	YJR017C	Q2	ESS1;PIN1;PTF1	ESS1_YEAST	Peptidyl-prolyl cis-trans isomerase ESS1 (PPIase ESS1) (EC 5.2.1.8) (Parvulin ESS1) (Processing/termination factor 1)
K.VGEVSDIVESGSphosGVHVIK.R	0.9991	0.9999	0.513988	1.16605	2	2	YJR017C_161	YJR017C	Q2	ESS1;PIN1;PTF1	ESS1_YEAST	Peptidyl-prolyl cis-trans isomerase ESS1 (PPIase ESS1) (EC 5.2.1.8) (Parvulin ESS1) (Processing/termination factor 1)
K.KSphosHYphosGLK.Q	0.9982	0.9922	6.68947	6.35466	1	1	YJR027W_1380 1382	YJR027W	Q2	TY1B-JR1;YJRWTy1-1	YJ11B_YEAST	Transposon Ty1-JR1 Gag-Pol polyprotein (Gag-Pol-p199) (TY1A-TY1B) (Transposon Ty1 TYA-TYB polyprotein) (p190) [Cleaved into: Capsid protein (CA) (Gag-p45) (p54); Ty1 protease (PR) (EC 3.4.23.-) (Pol-p20) (p23); Integrase (IN) (Pol-p71) (p84) (p90); Reverse transcriptase/ribonuclease H (RT) (RT-RH) (EC 2.7.7.49) (EC 2.7.7.7) (EC 3.1.26.4) (Pol-p63) (p60)]
K.VQGSphosVIGIDLGTTNSAVAIMEGKVPK.L	0.9908	0.9881	1.11986	0.922554	3	1	YJR045C_31	YJR045C	Q2	SSC1;ENS1	HSP77_YEAST	Heat shock protein SSC1, mitochondrial (Endonuclease SceI 75 kDa subunit) (Endo.SceI 75 kDa subunit) (mtHSP70)
R.YLANSphosKENFMYK.E	0.9991	0.9753	1.1804	0.87816	2	1	YJR046W_466	YJR046W	Q2	TAH11;CDT1;SID2	CDT1_YEAST	Cell division cycle protein CDT1 (SIC1 indispensable protein 2) (Topoisomerase-A hypersensitive protein 11)
K.(SS)phosNTHFQYASTAYGVR.M	1	1	1.55536	1.35389	9	6	YJR049C_97 98_C	YJR049C	Q2	UTR1	UTR1_YEAST	NAD(+) kinase (EC 2.7.1.23) (Unknown transcript 1 protein)
K.(SSSS)phosLPLK.L	0.9937	0.9926	1.32743	1.24323	2	2	YJR053W_265 266 267 268_C	YJR053W	Q2	BFA1	BFA1_YEAST	Mitotic check point protein BFA1 (Cell cycle arrest protein BFA1)
K.KGSphosMIYNPK.T	0.9887	0.9998	0.967857	0.391323	1	2	YJR053W_346	YJR053W	Q2	BFA1	BFA1_YEAST	Mitotic check point protein BFA1 (Cell cycle arrest protein BFA1)
K.(STTS)phosMEFHGPLDSMPNTTNNIR.N	0.9956	0.9947	1.129	1.03659	2	1	YJR054W_415 416 417 418_C	YJR054W	Q2	YJR054W;J1669	YJ24_YEAST	Uncharacterized vacuolar membrane protein YJR054W
K.DKEVDKSPSphosVSTLK.L	0.9978	0.9595	1.6407	1.45018	2	3	YJR059W_15	YJR059W	Q2	PTK2;STK2	PTK2_YEAST	Serine/threonine-protein kinase PTK2/STK2 (EC 2.7.11.1)
K.GEVNENSphosAPDLQR.R	1	1	1.3943	1.31378	14	10	YJR072C_352	YJR072C	Q2	NPA3;EPA1;GPN1	GPN1_YEAST	GPN-loop GTPase 1 (EC 3.6.5.-) (Essential PCL1-interacting ATPase 1) (GPN-loop GTPase NPA3) (Nucleolar preribosomal-associated protein 3)
K.NANTTATAGENTphosPFLQR.L	0.9992	0.9998	1.40561	1.36082	1	1	YJR083C_239	YJR083C	Q2	ACF4	ACF4_YEAST	Assembly-complementing factor 4
R.YDVKTphosPK.K	1	1	2.27289	1.66791	1	2	YJR084W_28	YJR084W	Q2	CSN12	CSN12_YEAST	Cop9 signalosome complex subunit 12
R.DSSphosTNILIR.T	0.9841	0.9975	1.35981	0.230676	1	1	YJR089W_525	YJR089W	Q2	BIR1	BIR1_YEAST	Protein BIR1
K.ELDIPID(SST)phosVEIK.K	0.9945	0.9989	0.65298	0.843197	4	2	YJR089W_775 776 777_C	YJR089W	Q2	BIR1	BIR1_YEAST	Protein BIR1
R.QFINNVLSNPSphosNQNICTSVTR.R	0.9978	0.9981	5.35259	4.06798	2	1	YJR090C_300	YJR090C	Q2	GRR1;CAT80;COT2	GRR1_YEAST	SCF E3 ubiquitin ligase complex F-box protein GRR1 (F-box and leucine-rich repeat protein GRR1) (F-box/LRR-repeat protein GRR1)
R.QRSQSphosNASSIYTDAPLYEQPAR.A	0.9423	0.9999	0.427983	3.45667	3	3	YJR091C_275	YJR091C	Q2	JSN1;PUF1	JSN1_YEAST	Protein JSN1 (Pumilio homology domain family member 1)
R.TKSPEENIINGSphosEIGVDHGEAAEVNEPLAK.T	0.9986	0.9992	0.700236	0.778148	1	4	YJR092W_512	YJR092W	Q2	BUD4	BUD4_YEAST	Bud site selection protein 4
-.MHDAE(ST)phosVDSLLK.E	0.9995	0.9972	0.840243	3.90053	1	1	YJR092W_6 7_C	YJR092W	Q2	BUD4	BUD4_YEAST	Bud site selection protein 4
K.GVAGGSphosASADGSLNSK.A	0.999	0.9951	3.42382	6.35466	1	1	YJR125C_174	YJR125C	Q2	ENT3	ENT3_YEAST	Epsin-3
R.LNLPLESLCQPPIESDHIMEYphosENSPHMFSK.L	0.9966	0.9948	0.771937	0.916295	2	1	YJR127C_929	YJR127C	Q2	RSF2;ZMS1	RSF2_YEAST	Respiration factor 2 (Zinc finger protein ZMS1)
R.STphosSNLSSPSPVVLSNNEQESAR.T	0.9998	0.9999	1.08861	0.871705	2	1	YJR134C_26	YJR134C	Q2	SGM1	SGM1_YEAST	Protein SGM1 (Slow growth on galactose and mannose protein 1)
R.NSSphosPTLDNLR.Y	0.9992	0.9995	2.28534	6.35466	2	1	YJR140C_74	YJR140C	Q2	HIR3;HPC1	HIR3_YEAST	Histone transcription regulator 3
K.SPNPDEVVKYEIISphosQQPENVSNLSK.L	0.9991	0.9918	0.439038	0.934991	2	2	YKL035W_92	YKL035W	Q2	UGP1	UGPA1_YEAST	UTP--glucose-1-phosphate uridylyltransferase (EC 2.7.7.9) (UDP-glucose pyrophosphorylase) (UDPGP) (UGPase)
K.SIAAASphosPTVTATTR.T	0.9987	0.9991	1.50365	3.53826	1	2	YKL043W_165	YKL043W	Q2	PHD1	PHD1_YEAST	Putative transcription factor PHD1
K.(TY)phosQYLPRLNEDDR.L	0.9721	0.9239	2.15881	2.15029	2	1	YKL045W_274 275_C	YKL045W	Q2	PRI2	PRI2_YEAST	DNA primase large subunit (EC 2.7.7.-) (DNA polymerase alpha:primase complex p58 subunit) (DNA polymerase-primase complex p58 subunit) (Pol alpha-primase complex p58 subunit) (DNA primase 58 kDa subunit)
K.LILGELQEDASphosTNATCR.H	0.9999	0.9999	1.01238	0.736141	2	2	YKL047W_372	YKL047W	Q2	ANR2	ANR2_YEAST	Uncharacterized protein ANR2 (AVL9-related family protein 2)
K.LILGELQEDA(ST)phosNATCR.H	0.9997	0.9764	0.624783	1.32347	1	1	YKL047W_372 373_C	YKL047W	Q2	ANR2	ANR2_YEAST	Uncharacterized protein ANR2 (AVL9-related family protein 2)
K.SLETphosFRTTNTL.-	0.979	0.9964	6.68947	6.35466	1	1	YKL060C_352	YKL060C	Q2	FBA1	ALF_YEAST	Fructose-bisphosphate aldolase (FBP aldolase) (FBPA) (EC 4.1.2.13) (Fructose-1,6-bisphosphate aldolase)
K.I(YSS)phosVATPQALNDELK.N	0.9941	0.9688	2.13032	1.19493	2	3	YKL062W_137 138 139_C	YKL062W	Q2	MSN4	MSN4_YEAST	Zinc finger protein MSN4 (Multicopy suppressor of SNF1 protein 4)
K.IYSSVATphosPQALNDELK.N	1	1	1.71395	1.92567	7	7	YKL062W_142	YKL062W	Q2	MSN4	MSN4_YEAST	Zinc finger protein MSN4 (Multicopy suppressor of SNF1 protein 4)
K.VFSPMNPINDSHFNENIELSphosPHQHATSPK.T	0.9986	1	0.921315	0.443721	9	6	YKL062W_178	YKL062W	Q2	MSN4	MSN4_YEAST	Zinc finger protein MSN4 (Multicopy suppressor of SNF1 protein 4)
K.VFSPMNPINDSHFNENIELSPHQHA(TS)phosPK.T	0.9988	0.9985	1.41124	2.31877	5	2	YKL062W_184 185_C	YKL062W	Q2	MSN4	MSN4_YEAST	Zinc finger protein MSN4 (Multicopy suppressor of SNF1 protein 4)
K.VFSPMNPINDSHFNENIELSPHQHATSphosPK.T	0.9985	0.9978	1.34225	1.72186	1	1	YKL062W_185	YKL062W	Q2	MSN4	MSN4_YEAST	Zinc finger protein MSN4 (Multicopy suppressor of SNF1 protein 4)
R.R(YS)phosEVVTSSFPSMTDSR.N	1	0.95	0.645505	1.65952	2	1	YKL062W_262 263_C	YKL062W	Q2	MSN4	MSN4_YEAST	Zinc finger protein MSN4 (Multicopy suppressor of SNF1 protein 4)
R.RYSphosEVVTS.S	1	0.9999	0.83188	0.861964	9	8	YKL062W_263	YKL062W	Q2	MSN4	MSN4_YEAST	Zinc finger protein MSN4 (Multicopy suppressor of SNF1 protein 4)
R.YSEVV(TSS)phosFPSMTDSR.N	0.9916	0.9984	1.50365	0.250714	1	1	YKL062W_267 268 269_C	YKL062W	Q2	MSN4	MSN4_YEAST	Zinc finger protein MSN4 (Multicopy suppressor of SNF1 protein 4)
R.RG(ST)phosISPTTTINNSphosNPNFK.L	0.9992	0.9804	1.14708	1.21546	1	1	YKL062W_316 317 327_C	YKL062W	Q2	MSN4	MSN4_YEAST	Zinc finger protein MSN4 (Multicopy suppressor of SNF1 protein 4)
R.GSTISPTTTINNSphosNPNFK.L	1	1	0.967857	1.00154	8	6	YKL062W_327	YKL062W	Q2	MSN4	MSN4_YEAST	Zinc finger protein MSN4 (Multicopy suppressor of SNF1 protein 4)
K.LA(TS)phosGVDNITPTPAFQR.R	0.9635	0.9774	1.94865	0.884586	1	1	YKL062W_472 473_C	YKL062W	Q2	MSN4	MSN4_YEAST	Zinc finger protein MSN4 (Multicopy suppressor of SNF1 protein 4)
K.LATSGVDNITphosPTPAFQR.R	1	0.9999	0.952509	1.10972	7	8	YKL062W_479	YKL062W	Q2	MSN4	MSN4_YEAST	Zinc finger protein MSN4 (Multicopy suppressor of SNF1 protein 4)
R.TDATNTPILTATTNTTANNSphosLMNLK.D	0.9991	0.9993	1.05608	0.576156	2	2	YKL062W_91	YKL062W	Q2	MSN4	MSN4_YEAST	Zinc finger protein MSN4 (Multicopy suppressor of SNF1 protein 4)
R.TILGATNPLGSphosAPGTIR.G	0.9991	0.9997	2.02032	0.953448	1	1	YKL067W_100	YKL067W	Q2	YNK1;NDK1;YNK	NDK_YEAST	Nucleoside diphosphate kinase (NDK) (NDP kinase) (EC 2.7.4.6)
R.TILGATphosNPLGSAPGTIR.G	0.9994	0.9991	0.806494	0.668357	3	2	YKL067W_95	YKL067W	Q2	YNK1;NDK1;YNK	NDK_YEAST	Nucleoside diphosphate kinase (NDK) (NDP kinase) (EC 2.7.4.6)
K.VSSSSIA(TT)phosGSQESFVARPFKK.G	0.9985	0.9992	0.745465	1.41341	3	2	YKL079W_621 622_C	YKL079W	Q2	SMY1	SMY1_YEAST	Kinesin-related protein SMY1 (Suppressor protein SMY1)
K.TGDLSphosVR.S	1	1	0.819237	0.791904	2	3	YKL080W_171	YKL080W	Q2	VMA5;VAT3;VATC	VATC_YEAST	V-type proton ATPase subunit C (V-ATPase subunit C) (V-ATPase 42 kDa subunit) (Vacuolar proton pump subunit C)
R.ATSphosDLQR.L	0.9943	0.9962	0.605287	1.4062	3	1	YKL082C_278	YKL082C	Q2	RRP14	RRP14_YEAST	Ribosomal RNA-processing protein 14 (Ribosome biogenesis protein RRP14)
K.NGAGSphosATLSMAHAGAK.F	0.9979	0.996	1.3714	1.58256	3	1	YKL085W_240	YKL085W	Q2	MDH1	MDHM_YEAST	Malate dehydrogenase, mitochondrial (EC 1.1.1.37)
R.TNSphosDRNWIYPSEK.Q	0.9779	0.938	1.01346	0.640661	2	1	YKL087C_74	YKL087C	Q2	CYT2	CYT2_YEAST	Cytochrome c1 heme lyase (CC1HL) (EC 4.4.1.-)
K.YSTR(YS)phosLDTSESPSVR.L	0.9977	0.9928	0.83188	0.594367	1	1	YKL089W_153 154_C	YKL089W	Q2	MIF2	CENPC_YEAST	Inner kinetochore subunit MIF2 (CENP-C homolog) (Constitutive centromere-associated network protein MIF2) (Mitotic fidelity of chromosome transmission protein 2)
R.VQSphosSTGLAHVLK.K	0.9998	0.9998	1.11986	1.1152	1	1	YKL090W_195	YKL090W	Q2	CUE2	CUE2_YEAST	Ubiquitin-binding protein CUE2 (Coupling of ubiquitin conjugation to ER degradation protein 2)
R.VQ(SST)phosGLAHVLKK.G	0.9914	0.9945	1.02321	0.889839	2	4	YKL090W_195 196 197_C	YKL090W	Q2	CUE2	CUE2_YEAST	Ubiquitin-binding protein CUE2 (Coupling of ubiquitin conjugation to ER degradation protein 2)
K.YVSphosPGLDTLTADPEESIER.F	1	1	0.771937	0.871705	3	3	YKL093W_243	YKL093W	Q2	MBR1	MBR1_YEAST	Mitochondrial biogenesis regulation protein 1
K.AVSphosIDTMATTNVLTPATNVR.V	0.9999	0.999	0.667335	1.26315	4	2	YKL101W_1176	YKL101W	Q2	HSL1	HSL1_YEAST	Probable serine/threonine-protein kinase HSL1 (EC 2.7.11.1)
R.VSLYWNNN(SS)phosGIPR.E	0.9998	0.9998	0.0566488	1.36608	4	2	YKL101W_1202 1203_C	YKL101W	Q2	HSL1	HSL1_YEAST	Probable serine/threonine-protein kinase HSL1 (EC 2.7.11.1)
R.ETVHDNEMPLPQLPKSphosPSR.Y	0.943	0.9524	1.46631	1.23571	1	1	YKL101W_627	YKL101W	Q2	HSL1	HSL1_YEAST	Probable serine/threonine-protein kinase HSL1 (EC 2.7.11.1)
R.NHSphosLPTNLQVK.D	0.9963	1	0.936996	0.970648	1	2	YKL109W_288	YKL109W	Q2	HAP4	HAP4_YEAST	Transcriptional activator HAP4
R.QHLSphosDITLEER.N	0.9986	0.9692	2.03861	1.37459	1	1	YKL112W_630	YKL112W	Q2	ABF1;BAF1;OBF1;REB2;SBF1	ABF1_YEAST	ARS-binding factor 1 (Bidirectionally acting factor 1) (DNA replication enhancer-binding protein OBF1) (SFB-B)
R.SKSphosVFSLQEDDELTPSQINK.Q	0.9989	0.998	0.749849	0.664442	2	2	YKL119C_112	YKL119C	Q2	VPH2;CLS10;VMA12	VPH2_YEAST	Vacuolar ATPase assembly integral membrane protein VPH2 (Protein VMA12)
K.TphosQNDGEIDSphosDEEEVDSphosDEER.L	0.9123	1	1.61507	4.63209	1	1	YKL160W_109 117 124	YKL160W	Q2	ELF1	ELF1_YEAST	Transcription elongation factor 1
K.LVNEWQK(ST)phosEDLYEFR.S	0.9977	0.9118	0.11986	3.39499	3	1	YKL171W_149 150_C	YKL171W	Q2	NNK1	NNK1_YEAST	Nitrogen network kinase 1 (EC 2.7.11.1)
K.LRRDSphosFSQENSDSLSPEDSILSR.N	0.991	0.9974	1.9703	1.46573	2	2	YKL171W_193	YKL171W	Q2	NNK1	NNK1_YEAST	Nitrogen network kinase 1 (EC 2.7.11.1)
K.MNSphosNPLSGSAGGSARPDDK.G	0.9997	0.9983	0.772493	3.44654	6	2	YKL171W_426	YKL171W	Q2	NNK1	NNK1_YEAST	Nitrogen network kinase 1 (EC 2.7.11.1)
R.NDTphosFDENLSSGNSHR.K	0.9985	1	1.04224	0.758155	1	2	YKL171W_620	YKL171W	Q2	NNK1	NNK1_YEAST	Nitrogen network kinase 1 (EC 2.7.11.1)
K.GMVSSSSHSphosLK.H	0.9998	0.9998	0.21297	0.978597	3	2	YKL171W_689	YKL171W	Q2	NNK1	NNK1_YEAST	Nitrogen network kinase 1 (EC 2.7.11.1)
K.TTDFSNLEPEPSphosKYIGSLPYASPELLR.Y	0.996	0.9933	2.15381	1.07694	1	2	YKL171W_737	YKL171W	Q2	NNK1	NNK1_YEAST	Nitrogen network kinase 1 (EC 2.7.11.1)
K.TTDFSNLEPEPSKYphosIGSLPYASPELLR.Y	0.998	0.9951	0.555362	1.33861	2	2	YKL171W_739	YKL171W	Q2	NNK1	NNK1_YEAST	Nitrogen network kinase 1 (EC 2.7.11.1)
N.SIGSphosPNFHSLR.K	0.9767	0.9111	6.68947	6.35466	1	1	YKL176C_446	YKL176C	Q2	LST4	LST4_YEAST	Protein LST4 (Lethal with SEC30 protein 4)
K.SLATphosETK.K	0.9999	0.9462	1.56549	0.640661	1	1	YKL179C_48	YKL179C	Q2	COY1	CASP_YEAST	Protein CASP
K.VNTIESAPNV(SS)phosAKENAAK.K	0.9932	0.996	0.809292	1.57463	2	1	YKL195W_377 378_C	YKL195W	Q2	MIA40;TIM40	MIA40_YEAST	Mitochondrial intermembrane space import and assembly protein 40 (Mitochondrial import inner membrane translocase TIM40)
K.ILPPAGSphosSTSISR.G	0.9955	0.9705	1.02032	0.971672	1	1	YKL198C_99	YKL198C	Q2	PTK1;POT1;STK1	PTK1_YEAST	Serine/threonine-protein kinase PTK1/STK1 (EC 2.7.11.1)
K.ILPPAG(SSTS)phosISR.G	0.9992	0.9957	0.852692	0.861964	14	14	YKL198C_99 100 101 102_C	YKL198C	Q2	PTK1;POT1;STK1	PTK1_YEAST	Serine/threonine-protein kinase PTK1/STK1 (EC 2.7.11.1)
K.GISN(ST)phosAIAPR.E	0.9925	0.9034	0.64402	0.922554	1	1	YKL204W_255 256_C	YKL204W	Q2	EAP1	EAP1_YEAST	Protein EAP1 (eIF4E-associated protein 1)
R.ESASHETphosPTDLRPVIPR.G	0.9993	0.9984	0.716183	0.959356	2	2	YKL204W_268	YKL204W	Q2	EAP1	EAP1_YEAST	Protein EAP1 (eIF4E-associated protein 1)
R.GPSSphosITDFLNLK.R	0.9997	0.9996	0.771937	0.838989	23	23	YKL204W_282	YKL204W	Q2	EAP1	EAP1_YEAST	Protein EAP1 (eIF4E-associated protein 1)
K.SphosQQAISNLFQK.L	1	1	1.63923	1.32819	3	3	YKL204W_30	YKL204W	Q2	EAP1	EAP1_YEAST	Protein EAP1 (eIF4E-associated protein 1)
R.LMSFFKESphosR.S	1	1	1.04947	0.959548	3	4	YKL204W_387	YKL204W	Q2	EAP1	EAP1_YEAST	Protein EAP1 (eIF4E-associated protein 1)
R.SSTphosPNAESQLLSASDKDNGK.M	0.9998	0.9998	1.00551	1.00154	4	3	YKL204W_391	YKL204W	Q2	EAP1	EAP1_YEAST	Protein EAP1 (eIF4E-associated protein 1)
K.SE(TST)phosPPPPPPGLIAHQGPQFPVMGVPPNFPQR.M	0.9984	1	0.856237	0.919425	12	12	YKL204W_449 450 451_C	YKL204W	Q2	EAP1	EAP1_YEAST	Protein EAP1 (eIF4E-associated protein 1)
K.SDDSphosNSKPNVDEYK.S	0.9943	0.9664	1.48776	2.10423	1	1	YKL210W_749	YKL210W	Q2	UBA1	UBA1_YEAST	Ubiquitin-activating enzyme E1 1 (EC 6.2.1.45)
R.KAVTphosASILSER.R	0.9877	0.9963	0.789319	0.670718	1	1	YKL215C_1218	YKL215C	Q2	OXP1	OPLA_YEAST	5-oxoprolinase (EC 3.5.2.9) (5-oxo-L-prolinase) (5-OPase) (Pyroglutamase)
R.H(ST)phosGALINVGGK.N	0.9056	0.9631	4.15213	0.594367	1	1	YKL215C_1250 1251_C	YKL215C	Q2	OXP1	OPLA_YEAST	5-oxoprolinase (EC 3.5.2.9) (5-oxo-L-prolinase) (5-OPase) (Pyroglutamase)
K.APVMEEKSphosGFFGGFFSTK.N	1	1	1.52663	1.46302	6	6	YKR001C_579	YKR001C	Q2	VPS1;LAM1;SPO15	VPS1_YEAST	Vacuolar protein sorting-associated protein 1
R.SphosLLTEDYLLNPNNFKK.L	0.9997	0.9998	1.40561	1.15827	1	1	YKR008W_371	YKR008W	Q2	RSC4	RSC4_YEAST	Chromatin structure-remodeling complex subunit RSC4 (RSC complex subunit RSC4) (Remodel the structure of chromatin complex subunit 4)
K.LPVMN(ST)phosPGK.R	0.9971	0.9993	0.777822	0.838989	4	3	YKR010C_661 662_C	YKR010C	Q2	TOF2	TOF2_YEAST	Topoisomerase 1-associated factor 2
K.VLETPNLNGLLGIHSphosR.S	1	1	1.57052	0.669721	1	4	YKR019C_157	YKR019C	Q2	IRS4	IRS4_YEAST	Increased rDNA silencing protein 4
R.IPSphosDLPVVR.N	1	1	1.25111	0.505216	3	4	YKR021W_585	YKR021W	Q2	ALY1;ART6	ALY1_YEAST	Arrestin-related trafficking adapter 6 (Arrestin-like protein 1)
K.LQSphosLQEIDEAIK.M	1	1	0.889431	0.812272	2	1	YKR023W_154	YKR023W	Q2	YKR023W	YK03_YEAST	Uncharacterized protein YKR023W
K.FGQDYSIESphosPVSK.L	0.9999	0.9998	1.14708	1.30202	1	2	YKR028W_16	YKR028W	Q2	SAP190	SA190_YEAST	SIT4-associating protein SAP190
K.LSRTphosPSLSNFNK.E	0.9978	0.9995	3.47842	6.35466	1	1	YKR029C_682	YKR029C	Q2	SET3	SET3_YEAST	SET domain-containing protein 3
R.RESTphosPESIMHLSDFSSSQLHSK.K	0.9999	0.9995	1.13683	0.359519	2	2	YKR029C_719	YKR029C	Q2	SET3	SET3_YEAST	SET domain-containing protein 3
K.IFDSAGTphosPLNSK.A	0.9997	0.9997	1.34193	1.89098	2	1	YKR054C_2027	YKR054C	Q2	DYN1;DHC1	DYHC_YEAST	Dynein heavy chain, cytoplasmic (Dynein heavy chain, cytosolic) (DYHC)
R.SL(ST)phosIP(SY)phosEQMKR.T	0.9961	0.9942	1.14708	1.0538	3	3	YKR055W_54 55 58 59_C	YKR055W	Q2	RHO4	RHO4_YEAST	GTP-binding protein RHO4
S.NFSphosGDNLVNYDAEK.R	1	1	1.41124	1.36954	5	4	YKR063C_230	YKR063C	Q2	LAS1	LAS1_YEAST	Protein LAS1
S.(TT)phosPLVHVASVEK.G	0.9543	0.9447	0.736532	1.57463	1	1	YKR066C_68 69_C	YKR066C	Q2	CCP1;CCP;CPO	CCPR_YEAST	Cytochrome c peroxidase, mitochondrial (CCP) (EC 1.11.1.5)
R.GSphosLTDIPIFSDAK.Q	0.9993	0.9996	1.01835	0.296443	2	2	YKR067W_671	YKR067W	Q2	GPT2;GAT1	GPT2_YEAST	Glycerol-3-phosphate O-acyltransferase 2 (G-3-P acyltransferase 2) (EC 2.3.1.15) (Dihydroxyacetone phosphate acyltransferase 2) (DHAP-AT 2) (EC 2.3.1.42) (Glycerol-3-phosphate / dihydroxyacetone phosphate acyltransferase 2)
K.A(SSSTS)phosNLPSFK.K	0.9999	0.9999	1.14708	1.08203	17	15	YKR071C_156 157 158 159 160_C	YKR071C	Q2	DRE2	DRE2_YEAST	Fe-S cluster assembly protein DRE2 (Anamorsin homolog)
K.ASSSphosTSNLPSFK.K	0.9991	0.9999	1.07804	1.04808	1	1	YKR071C_158	YKR071C	Q2	DRE2	DRE2_YEAST	Fe-S cluster assembly protein DRE2 (Anamorsin homolog)
K.IIKSphosSEKLNK.M	0.9965	0.9886	0.789319	0.692857	3	5	YKR072C_320	YKR072C	Q2	SIS2;HAL3	SIS2_YEAST	Phosphopantothenoylcysteine decarboxylase subunit SIS2 (Halotolerance protein HAL3) (Sit4 suppressor 2)
R.QSISPTLSphosNATTTTTK.S	0.9983	0.998	0.831855	4.43731	2	2	YKR072C_60	YKR072C	Q2	SIS2;HAL3	SIS2_YEAST	Phosphopantothenoylcysteine decarboxylase subunit SIS2 (Halotolerance protein HAL3) (Sit4 suppressor 2)
M.V(YTT)phosPQQQQR.F	0.9967	0.9864	2.06933	0.858708	2	1	YKR077W_3 4 5_C	YKR077W	Q2	MSA2	MSA2_YEAST	Putative transcriptional activator MSA2 (MBF and SBF-associated protein 2)
R.SPSphosGFRPR.Y	0.9829	0.9944	1.91953	0.586505	2	3	YKR089C_715	YKR089C	Q2	TGL4;STC1	TGL4_YEAST	Lipase 4 (EC 3.1.1.3) (Triacylglycerol lipase 4)
R.YSITSASphosLNPR.H	0.9997	0.9996	0.975471	0.89097	3	2	YKR089C_727	YKR089C	Q2	TGL4;STC1	TGL4_YEAST	Lipase 4 (EC 3.1.1.3) (Triacylglycerol lipase 4)
K.IYPDDNFSphosGLESSKEQK.S	0.9966	0.9703	0.388778	3.66513	2	1	YKR090W_320	YKR090W	Q2	PXL1	PXL1_YEAST	Paxillin-like protein 1
K.SSAYLSGYPSMDIPVTQQTSIVQNSphosNTNLSR.Q	0.9998	0.9915	1.73653	1.03213	5	2	YKR090W_434	YKR090W	Q2	PXL1	PXL1_YEAST	Paxillin-like protein 1
K.NAEMFPSPTphosPPLVSPTAVIEEENDDSVR.E	0.9998	0.9998	1.34727	1.66139	4	2	YKR091W_100	YKR091W	Q2	SRL3	SRL3_YEAST	Protein SRL3 (RAD53 lethality suppressor protein 3)
R.VLTINELISphosPNLDTESNSLLATPAR.K	0.9945	0.995	2.24482	1.00744	1	2	YKR091W_27	YKR091W	Q2	SRL3	SRL3_YEAST	Protein SRL3 (RAD53 lethality suppressor protein 3)
R.VLTINELISPNLDTESNSphosLLATPAR.K	0.9923	1	1.07804	1.1152	1	1	YKR091W_36	YKR091W	Q2	SRL3	SRL3_YEAST	Protein SRL3 (RAD53 lethality suppressor protein 3)
K.QSphosAESPPKSVNNVQNPLLGLPR.K	1	0.9931	0.960204	0.865221	7	7	YKR095W_1675	YKR095W	Q2	MLP1	MLP1_YEAST	Protein MLP1 (Myosin-like protein 1)
K.RQNSphosNSVYDDINSSK.R	0.9774	0.9793	3.80329	3.28876	1	1	YKR096W_65	YKR096W	Q2	ESL2	ESL2_YEAST	EST/SMG-like protein 2
R.SDSTPNKEEQLQLSphosQQNNPSLIK.Q	0.9965	0.9911	0.844401	0.812272	2	1	YKR099W_268	YKR099W	Q2	BAS1	BAS1_YEAST	Myb-like DNA-binding protein BAS1
R.TPNYNAFSLEATSHNPADNANELGSphosQSNR.E	0.9999	1	0.312506	1.81227	3	3	YKR099W_549	YKR099W	Q2	BAS1	BAS1_YEAST	Myb-like DNA-binding protein BAS1
R.SphosPLLEQLR.N	1	0.9999	0.897468	0.445844	1	1	YLL013C_515	YLL013C	Q2	PUF3	PUF3_YEAST	mRNA-binding protein PUF3 (Pumilio homology domain family member 3)
R.HLASphosVEK.L	0.9977	0.9986	1.0851	1.05949	2	2	YLL013C_866	YLL013C	Q2	PUF3	PUF3_YEAST	mRNA-binding protein PUF3 (Pumilio homology domain family member 3)
R.QNSFLTDNLRNSphosLDLNQADNPLRPR.Q	0.9837	0.9812	0.856826	1.42395	1	1	YLL019C_66	YLL019C	Q2	KNS1	KNS1_YEAST	Dual specificity protein kinase KNS1 (EC 2.7.12.1)
K.SVEKTPSphosSATLK.K	0.9949	0.994	0.848558	0.910009	1	1	YLL021W_1062	YLL021W	Q2	SPA2;PEA1	SPA2_YEAST	Protein SPA2
K.TP(SS)phosATLKK.S	0.9939	0.9978	0.672402	0.845592	5	3	YLL021W_1062 1063_C	YLL021W	Q2	SPA2;PEA1	SPA2_YEAST	Protein SPA2
R.TSTN(SSS)phosVTQVAPNVSVQPSLVIPK.M	0.9993	0.9989	0.802061	0.785051	8	6	YLL021W_155 156 157_C	YLL021W	Q2	SPA2;PEA1	SPA2_YEAST	Protein SPA2
R.SDITphosNEISVKPTSSIADK.L	1	0.9647	4.59976	0.70743	1	1	YLL021W_705	YLL021W	Q2	SPA2;PEA1	SPA2_YEAST	Protein SPA2
R.SDITNEISVKP(TSS)phosIADKLK.Q	0.9977	0.9989	0.672402	0.808577	5	4	YLL021W_713 714 715_C	YLL021W	Q2	SPA2;PEA1	SPA2_YEAST	Protein SPA2
R.TTPSFVGFTDTphosER.L	0.9995	0.9913	0.503647	1.50126	1	1	YLL024C_45	YLL024C	Q2	SSA2	HSP72_YEAST	Heat shock protein SSA2
K.SNPCLIGEPGIGKTphosAIIEGVAQR.L	1	1	0.736086	0.692559	2	2	YLL026W_219	YLL026W	Q2	HSP104	HS104_YEAST	Heat shock protein 104 (Protein aggregation-remodeling factor HSP104)
K.DDAANILKPALSphosRGQLK.V	1	1	0.0638265	1.89072	1	2	YLL026W_306	YLL026W	Q2	HSP104	HS104_YEAST	Heat shock protein 104 (Protein aggregation-remodeling factor HSP104)
R.LSRSphosGLANPR.Q	0.9746	0.9839	0.815006	1.15295	1	1	YLL026W_599	YLL026W	Q2	HSP104	HS104_YEAST	Heat shock protein 104 (Protein aggregation-remodeling factor HSP104)
R.SSSSDMH(ST)phosGTTGTTGVEPVDFTGEGAK.Y	0.997	0.9936	1.49803	0.287989	2	2	YLL028W_29 30_C	YLL028W	Q2	TPO1	TPO1_YEAST	Polyamine transporter 1
R.TTTMNSphosAAESphosEVNITR.R	0.999	0.9999	1.96561	1.34451	2	4	YLL028W_72 76	YLL028W	Q2	TPO1	TPO1_YEAST	Polyamine transporter 1
R.(SSS)phosMLLNELK.G	0.9999	1	0.994266	1.06516	8	9	YLL029W_68 69 70_C	YLL029W	Q2	FRA1	FRA1_YEAST	Putative Xaa-Pro aminopeptidase FRA1 (EC 3.4.11.9) (Fe repressor of activation 1)
R.SSSphosMLLNELK.G	0.9995	0.9996	0.889431	0.778164	3	3	YLL029W_70	YLL029W	Q2	FRA1	FRA1_YEAST	Putative Xaa-Pro aminopeptidase FRA1 (EC 3.4.11.9) (Fe repressor of activation 1)
K.SSILSphosRANSSANLAAK.S	0.9984	0.997	0.691017	0.736141	9	12	YLL048C_940	YLL048C	Q2	YBT1;BAT1	YBT1_YEAST	ATP-dependent bile acid permease
K.SSVSPTphosAGSFGLSK.D	0.9973	0.9927	0.312506	5.32524	1	1	YLR006C_112	YLR006C	Q2	SSK1	SSK1_YEAST	Osmolarity two-component system protein SSK1
K.MRVSphosPTNTNPDFSK.L	0.9862	0.9997	0.823467	0.714373	2	2	YLR024C_394	YLR024C	Q2	UBR2	UBR2_YEAST	E3 ubiquitin-protein ligase UBR2 (EC 2.3.2.27) (RING-type E3 ubiquitin transferase UBR2) (Ubiquitin-protein ligase E3 component N-recognin-1 homolog)
K.TIHSphosGLDIDKVDETMDEIR.E	0.9996	0.9995	0.865047	0.791904	1	2	YLR025W_119	YLR025W	Q2	SNF7;DID1;VPS32	SNF7_YEAST	Vacuolar-sorting protein SNF7 (DOA4-independent degradation protein 1) (Sucrose nonfermenting protein 7) (Vacuolar protein-sorting-associated protein 32)
K.IVNNNVNAAPISphosENKVSLPSVPSNK.L	0.9124	0.9722	2.88943	0.631754	1	2	YLR025W_193	YLR025W	Q2	SNF7;DID1;VPS32	SNF7_YEAST	Vacuolar-sorting protein SNF7 (DOA4-independent degradation protein 1) (Sucrose nonfermenting protein 7) (Vacuolar protein-sorting-associated protein 32)
R.TQITphosNQENEAR.L	0.9989	0.9988	0.828801	0.753966	2	2	YLR025W_45	YLR025W	Q2	SNF7;DID1;VPS32	SNF7_YEAST	Vacuolar-sorting protein SNF7 (DOA4-independent degradation protein 1) (Sucrose nonfermenting protein 7) (Vacuolar protein-sorting-associated protein 32)
R.VLNSYWVNQD(STY)phosK.Y	0.9996	0.9956	0.952509	1.72544	2	1	YLR029C_125 126 127_C	YLR029C	Q2	RPL15A;RPL10A;RPL13A;YL10A	RL15A_YEAST	60S ribosomal protein L15-A (L13) (Large ribosomal subunit protein eL15-A) (RP15R) (YL10) (YP18)
R.QNTphosLSLWR.Y	1	0.995	0.0622691	1.30921	4	1	YLR029C_196	YLR029C	Q2	RPL15A;RPL10A;RPL13A;YL10A	RL15A_YEAST	60S ribosomal protein L15-A (L13) (Large ribosomal subunit protein eL15-A) (RP15R) (YL10) (YP18)
M.SphosGEEEVDYTTLPLEER.L	1	1	2.03132	1.27538	3	3	YLR045C_2	YLR045C	Q2	STU2	STU2_YEAST	Protein STU2 (Suppressor of tubulin 2)
R.MTQSphosPALSLER.G	0.999	0.9993	0.507518	1.00154	4	3	YLR055C_451	YLR055C	Q2	SPT8	SPT8_YEAST	Transcription factor SPT8
R.AVPDSphosKIR.L	0.9953	0.9995	0.998072	0.947322	5	5	YLR075W_29	YLR075W	Q2	RPL10;GRC5;QSR1	RL10_YEAST	60S ribosomal protein L10 (L9) (Large ribosomal subunit protein uL16) (Ubiquinol-cytochrome C reductase complex subunit VI-requiring protein)
R.LATphosLTQDLHDFTAK.F	0.9976	0.9965	2.65591	2.0465	1	2	YLR078C_77	YLR078C	Q2	BOS1	BOS1_YEAST	Protein transport protein BOS1 (Bet one suppressor 1)
R.NSphosMTGIAQILPTKPVK.L	0.9957	0.9955	1.48243	2.92411	1	1	YLR082C_62	YLR082C	Q2	SRL2	SRL2_YEAST	Protein SRL2 (Suppressor of RAD53 null lethality protein 2)
R.ELTESVSphosPPVFNNAFANMSSSTTPSIAAYEK.T	0.9757	0.9992	0.634434	2.15915	1	2	YLR095C_715	YLR095C	Q2	IOC2	IOC2_YEAST	ISWI one complex protein 2
K.TNPAINPAPNVNAAHPII(TYS)phosQQTGSK.T	0.9966	0.9963	0.754343	0.845592	2	1	YLR095C_758 759 760_C	YLR095C	Q2	IOC2	IOC2_YEAST	ISWI one complex protein 2
K.QHSLPSPKNESphosEILER.Q	1	0.9994	1.43164	0.757306	2	1	YLR096W_151	YLR096W	Q2	KIN2	KIN2_YEAST	Serine/threonine-protein kinase KIN2 (EC 2.7.11.1)
R.(TS)phosKGGSLSPTPEAFNDTR.V	0.9922	0.9826	0.718498	0.87816	5	5	YLR096W_17 18_C	YLR096W	Q2	KIN2	KIN2_YEAST	Serine/threonine-protein kinase KIN2 (EC 2.7.11.1)
R.TSKGGSphosLSPTPEAFNDTR.V	0.997	0.9835	0.263596	0.97727	3	2	YLR096W_22	YLR096W	Q2	KIN2	KIN2_YEAST	Serine/threonine-protein kinase KIN2 (EC 2.7.11.1)
R.YNPVSSNFSTVPEDSTTYSphosNDTNNR.L	0.9969	0.996	1.45001	1.62923	1	1	YLR096W_876	YLR096W	Q2	KIN2	KIN2_YEAST	Serine/threonine-protein kinase KIN2 (EC 2.7.11.1)
R.VKSphosFKDPG.-	0.9998	0.9753	1.43244	0.0594897	2	3	YLR097C_339	YLR097C	Q2	HRT3	HRT3_YEAST	F-box protein HRT3 (High level expression reduces Ty3 transposition protein 3)
R.IQDPQMTGYphosVSTR.Y	0.9996	0.9994	1.024	0.74323	20	21	YLR113W_176	YLR113W	Q2	HOG1;SSK3	HOG1_YEAST	Mitogen-activated protein kinase HOG1 (MAP kinase HOG1) (EC 2.7.11.24) (High osmolarity glycerol response protein 1)
K.KSVSphosQISVNPGK.N	0.9947	0.9979	1.04224	1.30635	1	2	YLR114C_521	YLR114C	Q2	AVL9	AVL9_YEAST	Late secretory pathway protein AVL9 (APL2 VPS1 synthetic lethal protein 9)
K.NTANEDVTphosESTEDLK.N	0.9997	0.9954	0.615068	1.05858	3	4	YLR114C_558	YLR114C	Q2	AVL9	AVL9_YEAST	Late secretory pathway protein AVL9 (APL2 VPS1 synthetic lethal protein 9)
R.YAPSphosPSPPASHISR.Q	0.9991	0.9981	1.02295	0.86167	6	4	YLR116W_376	YLR116W	Q2	MSL5;BBP;SF1	BBP_YEAST	Branchpoint-bridging protein (Mud synthetic-lethal 5 protein) (Splicing factor 1) (Zinc finger protein BBP)
R.QAQNVTPTphosPPPGLTSSSFSSGVPGIAPPPLQSPPESEQPK.F	0.9992	0.9859	0.9231	0.858708	2	2	YLR116W_394	YLR116W	Q2	MSL5;BBP;SF1	BBP_YEAST	Branchpoint-bridging protein (Mud synthetic-lethal 5 protein) (Splicing factor 1) (Zinc finger protein BBP)
K.LVSGATNSNSphosKPGSphosPVILK.T	0.9999	0.9988	0.90491	0.736141	6	5	YLR131C_249 253	YLR131C	Q2	ACE2	ACE2_YEAST	Metallothionein expression activator
R.(SYS)phosVGYQAR.S	0.9989	0.9958	3.82452	1.63686	1	1	YLR133W_12 13 14_C	YLR133W	Q2	CKI1;CKI	KICH_YEAST	Choline kinase (EC 2.7.1.32)
R.RASATDVTDSLG(STSS)phosEYIEIPFVK.E	0.9938	0.9667	1.88943	2.0904	1	1	YLR133W_95 96 97 98_C	YLR133W	Q2	CKI1;CKI	KICH_YEAST	Choline kinase (EC 2.7.1.32)
R.HLNTphosITLTK.T	0.9903	0.9939	0.780654	0.905607	1	2	YLR138W_445	YLR138W	Q2	NHA1	NAH1_YEAST	Na(+)/H(+) antiporter
R.TLTphosPAPPR.G	0.997	0.9981	1.33742	1.12507	4	6	YLR138W_876	YLR138W	Q2	NHA1	NAH1_YEAST	Na(+)/H(+) antiporter
K.GSSphosSSDVAHPYK.R	0.9992	0.9968	1.15964	1.29456	4	2	YLR149C_534	YLR149C	Q2	YLR149C	YL149_YEAST	Uncharacterized protein YLR149C
R.AFESFLRPPSphosTPDLPSDDDNFAANSR.N	0.9997	0.9997	1.52974	1.50126	1	1	YLR149C_645	YLR149C	Q2	YLR149C	YL149_YEAST	Uncharacterized protein YLR149C
R.AFESFLRPP(ST)phosPDLPSDDDNFAANSR.N	1	0.9999	1.58097	1.63141	4	2	YLR149C_645 646_C	YLR149C	Q2	YLR149C	YL149_YEAST	Uncharacterized protein YLR149C
R.IDGSSL(SYS)phosR.L	0.9697	0.9343	1.42242	1.71105	1	1	YLR152C_289 290 291_C	YLR152C	Q2	YLR152C;L9634.9	YL152_YEAST	Uncharacterized transporter YLR152C
K.SESphosPVPLGSPR.G	0.9976	0.9966	2.06948	1.54654	2	1	YLR163C_237	YLR163C	Q2	MAS1;MIF1	MPPB_YEAST	Mitochondrial-processing peptidase subunit beta (EC 3.4.24.64) (Beta-MPP) (PEP)
K.SESPVPLGSphosPR.G	1	0.9999	0.868439	0.758562	4	2	YLR163C_243	YLR163C	Q2	MAS1;MIF1	MPPB_YEAST	Mitochondrial-processing peptidase subunit beta (EC 3.4.24.64) (Beta-MPP) (PEP)
K.LSQFNSphosFLK.T	0.9999	0.9995	0.633279	0.791904	2	1	YLR166C_507	YLR166C	Q2	SEC10	SEC10_YEAST	Exocyst complex component SEC10
R.ADNQDLETQPLLRPNTphosEESQLLNDEVR.L	0.9999	0.9999	1.11297	0.989668	1	1	YLR173W_24	YLR173W	Q2	YLR173W	YL173_YEAST	Putative uncharacterized protein YLR173W
K.EYVPLDNAEQSphosTSSSQETK.E	0.9998	0.9996	2.2698	1.91635	1	2	YLR175W_395	YLR175W	Q2	CBF5	CBF5_YEAST	H/ACA ribonucleoprotein complex subunit CBF5 (EC 5.4.99.-) (Centromere-binding factor 5) (Centromere/microtubule-binding protein CBF5) (H/ACA snoRNP protein CBF5) (Small nucleolar RNP protein CBF5) (p64')
K.NNSphosGKSLADLPGK.M	0.9999	0.9984	0.815006	0.700162	11	9	YLR177W_31	YLR177W	Q2	YLR177W	YL177_YEAST	Uncharacterized protein YLR177W
K.NNSphosGKSphosLADLPGK.M	1	1	1.49275	1.3329	10	15	YLR177W_31 34	YLR177W	Q2	YLR177W	YL177_YEAST	Uncharacterized protein YLR177W
K.LLNEATHETSGATphosEFFASEFNTK.G	0.9978	0.9979	0.975471	0.852031	3	2	YLR178C_131	YLR178C	Q2	TFS1;DKA1;NSP1	CPYI_YEAST	Carboxypeptidase Y inhibitor (CPY inhibitor) (CDC25 suppressor 1) (I(C)) (Ic) (Protein DKA1) (Protein NSP1)
K.ALPSphosPVVNDNEQK.M	1	1	0.963787	1.78505	6	5	YLR182W_238	YLR182W	Q2	SWI6	SWI6_YEAST	Regulatory protein SWI6 (Cell-cycle box factor subunit SWI6) (MBF subunit P90) (Trans-acting activator of HO endonuclease gene)
K.FSSKL(SS)phosPSR.H	0.9922	0.9079	0.147082	1.28026	1	1	YLR183C_97 98_C	YLR183C	Q2	TOS4	TOS4_YEAST	Protein TOS4 (Target of SBF protein 4)
R.SLSphosASASR.L	0.9976	0.9958	0.873221	0.903695	3	3	YLR187W_42	YLR187W	Q2	SKG3	SKG3_YEAST	Protein SKG3 (Suppressor of lethality of KEX2-GAS1 double null mutant protein 3)
K.RIFSphosGVK.S	0.9119	0.994	1.32448	1.01332	1	1	YLR187W_6	YLR187W	Q2	SKG3	SKG3_YEAST	Protein SKG3 (Suppressor of lethality of KEX2-GAS1 double null mutant protein 3)
K.SEQLTPKLSphosPMSFCLDDQR.N	0.9992	0.9987	2.56203	2.45227	2	2	YLR190W_16	YLR190W	Q2	MMR1	MMR1_YEAST	Mitochondrial MYO2 receptor-related protein 1
R.NAGSphosFQNLLNSPTK.L	1	1	1.7094	1.60996	1	1	YLR190W_30	YLR190W	Q2	MMR1	MMR1_YEAST	Mitochondrial MYO2 receptor-related protein 1
R.NAGSFQNLLNSphosPTKLK.L	0.9992	0.9968	2.69102	0.5806	1	2	YLR190W_37	YLR190W	Q2	MMR1	MMR1_YEAST	Mitochondrial MYO2 receptor-related protein 1
K.ALTphosAAITPMNK.K	1	1	0.312506	0.955659	1	2	YLR192C_158	YLR192C	Q2	HCR1	EIF3J_YEAST	Eukaryotic translation initiation factor 3 subunit J (eIF3j) (Eukaryotic translation initiation factor 3 30 kDa subunit) (eIF-3 30 kDa)
R.LISHAGSphosLTNLSK.Q	0.9997	0.9996	2.16717	2.1342	3	3	YLR197W_321	YLR197W	Q2	NOP56;SIK1	NOP56_YEAST	Nucleolar protein 56 (Ribosome biosynthesis protein SIK1) (Suppressor of I kappa b protein 1)
R.NALGLDPPPSphosPEDPTPENR.F	0.9998	0.9999	0.409917	0.928786	2	3	YLR203C_51	YLR203C	Q2	MSS51	MSS51_YEAST	Protein MSS51, mitochondrial (Mitochondrial splicing suppressor protein 51)
R.IPAQHTphosKTGTFINSQGTGYK.Q	0.9987	0.9982	1.09196	1.04808	6	6	YLR206W_468	YLR206W	Q2	ENT2	ENT2_YEAST	Epsin-2
R.MNSphosMTSGANVRR.N	0.9993	0.999	0.771937	0.750285	6	4	YLR219W_127	YLR219W	Q2	MSC3	MSC3_YEAST	Meiotic sister-chromatid recombination protein 3
R.QVGVSHLG(ST)phosGSIPPNEQHYLGDSEIPVQSEVHEYEPIPLQK.T	0.992	0.9896	1.12671	0.928786	1	1	YLR219W_502 503_C	YLR219W	Q2	MSC3	MSC3_YEAST	Meiotic sister-chromatid recombination protein 3
R.SHSphosLVSHAPSIPR.Q	0.9994	0.9989	0.983044	0.852165	5	5	YLR219W_57	YLR219W	Q2	MSC3	MSC3_YEAST	Meiotic sister-chromatid recombination protein 3
R.SHSphosLVSHAPSphosIPR.Q	0.9942	0.9978	1.48776	2.25719	3	2	YLR219W_57 64	YLR219W	Q2	MSC3	MSC3_YEAST	Meiotic sister-chromatid recombination protein 3
K.AVSPTDSTphosPPSTHTEDSKPISEINLR.A	0.9977	0.9968	0.410704	1.07643	2	1	YLR227W-B_965	YLR227W-B	Q2	TY1B-LR3;YLRWTy1-3	YL13B_YEAST	Transposon Ty1-LR3 Gag-Pol polyprotein (Gag-Pol-p199) (TY1A-TY1B) (Transposon Ty1 TYA-TYB polyprotein) (p190) [Cleaved into: Capsid protein (CA) (Gag-p45) (p54); Ty1 protease (PR) (EC 3.4.23.-) (Pol-p20) (p23); Integrase (IN) (Pol-p71) (p84) (p90); Reverse transcriptase/ribonuclease H (RT) (RT-RH) (EC 2.7.7.49) (EC 2.7.7.7) (EC 3.1.26.4) (Pol-p63) (p60)]
K.VHSSphosPSSNSLK.S	0.9997	0.9995	1.11297	0.0594897	1	1	YLR256W_134	YLR256W	Q2	HAP1;CYP1	HAP1_YEAST	Heme-responsive zinc finger transcription factor HAP1 (CYP1 activatory protein) (Heme activator protein 1)
K.VHSSP(SS)phosNSLK.S	0.9986	0.9995	0.984841	0.865221	4	5	YLR256W_136 137_C	YLR256W	Q2	HAP1;CYP1	HAP1_YEAST	Heme-responsive zinc finger transcription factor HAP1 (CYP1 activatory protein) (Heme activator protein 1)
K.SINSESFSphosSPSLR.A	0.9997	0.9998	0.983044	0.854367	1	2	YLR257W_128	YLR257W	Q2	YLR257W	YL257_YEAST	Uncharacterized protein YLR257W
R.ASphosKSNSLITSTDPVEDHISK.Y	0.9824	0.9617	0.225794	1.99562	4	1	YLR257W_135	YLR257W	Q2	YLR257W	YL257_YEAST	Uncharacterized protein YLR257W
S.NYSphosISLVDLENGPK.L	0.9994	0.999	0.763167	0.778164	11	3	YLR257W_268	YLR257W	Q2	YLR257W	YL257_YEAST	Uncharacterized protein YLR257W
R.NVNDGNSLDFQYTNQFNEESEASphosRLLTPQTSSNHALSK.M	0.991	0.9891	0.427983	0.989668	2	1	YLR257W_40	YLR257W	Q2	YLR257W	YL257_YEAST	Uncharacterized protein YLR257W
R.SYTSphosVAELNR.E	0.9968	0.9987	0.827183	0.916281	2	2	YLR257W_69	YLR257W	Q2	YLR257W	YL257_YEAST	Uncharacterized protein YLR257W
M.VDARGSphosTPCLIGDSIR.N	0.997	0.9875	0.763167	0.791904	3	2	YLR257W_7	YLR257W	Q2	YLR257W	YL257_YEAST	Uncharacterized protein YLR257W
R.E(SSTSS)phosQLR.L	0.9983	0.9066	0.998072	2.07923	1	1	YLR265C_297 298 299 300 301_C	YLR265C	Q2	NEJ1;LIF2	NEJ1_YEAST	Non-homologous end-joining protein 1
K.TK(SSSS)phosLVEEYPQK.K	0.9992	0.9676	1.19352	1.28512	5	3	YLR265C_320 321 322 323_C	YLR265C	Q2	NEJ1;LIF2	NEJ1_YEAST	Non-homologous end-joining protein 1
R.ERQLTI(TS)phosGK.N	0.9982	0.9979	0.793626	0.845592	6	9	YLR305C_472 473_C	YLR305C	Q2	STT4	STT4_YEAST	Phosphatidylinositol 4-kinase STT4 (PI4-kinase) (PtdIns-4-kinase) (EC 2.7.1.67)
K.MADAIASASGYSANSphosETNSQIDLK.A	0.9989	0.9966	0.88539	0.842261	2	2	YLR310C_768	YLR310C	Q2	CDC25;CTN1	CDC25_YEAST	Cell division control protein 25
K.SETphosELFAR.H	0.9963	0.9963	0.106055	3.14995	8	4	YLR314C_468	YLR314C	Q2	CDC3	CDC3_YEAST	Cell division control protein 3
K.LTNQSTTEAAAAAGLM(TT)phosPSPSphosMLHLEETVRK.S	0.9979	0.9948	1.14032	1.67814	1	1	YLR319C_280 281 285_C	YLR319C	Q2	BUD6;AIP3	BUD6_YEAST	Bud site selection protein 6 (Actin-interacting protein 3)
R.AALEKNEAESGVSphosEDNDNGSLEK.V	0.9986	0.9946	1.14032	0.602186	1	1	YLR324W_45	YLR324W	Q2	PEX30	PEX30_YEAST	Peroxisomal membrane protein PEX30 (Peroxin-30)
Y.VLADAN(SS)phosIDAPFNIK.R	0.9078	0.916	1.23216	1.56266	3	3	YLR328W_44 45_C	YLR328W	Q2	NMA1	NMA1_YEAST	Nicotinamide/nicotinic acid mononucleotide adenylyltransferase 1 (NMN/NaMN adenylyltransferase 1) (EC 2.7.7.1) (EC 2.7.7.18) (NAD(+) diphosphorylase 1) (NAD(+) pyrophosphorylase 1) (Nicotinamide-nucleotide adenylyltransferase 1) (NMN adenylyltransferase 1) (NMNAT 1) (Nicotinate-nucleotide adenylyltransferase 1) (NaMN adenylyltransferase 1) (NaMNAT 1)
K.SGHETAPVSPVEDPLHA(ST)phosALENETTIETVNPSVR.S	0.9982	0.999	0.561631	1.76429	4	3	YLR330W_347 348_C	YLR330W	Q2	CHS5;CAL3	CHS5_YEAST	Chitin biosynthesis protein CHS5 (Protein CAL3)
K.SGHETAPVSPVEDPLHASTALENE(TT)phosIETVNPSVR.S	0.9769	0.9984	1.58054	1.75196	1	2	YLR330W_354 355_C	YLR330W	Q2	CHS5;CAL3	CHS5_YEAST	Chitin biosynthesis protein CHS5 (Protein CAL3)
K.SGHETAPVSPVEDPLHASTALENETTIETVNPSphosVR.S	0.9996	0.9929	1.52456	1.74323	5	1	YLR330W_362	YLR330W	Q2	CHS5;CAL3	CHS5_YEAST	Chitin biosynthesis protein CHS5 (Protein CAL3)
K.GSphosEAEDDINNVSK.E	1	1	0.160502	3.92645	1	1	YLR330W_590	YLR330W	Q2	CHS5;CAL3	CHS5_YEAST	Chitin biosynthesis protein CHS5 (Protein CAL3)
K.NETSKPVFSFGAATphosPSAK.E	0.9999	0.9995	2.60529	1.72902	5	5	YLR335W_392	YLR335W	Q2	NUP2	NUP2_YEAST	Nucleoporin NUP2 (Nuclear pore protein NUP2) (p95)
K.GIQGAENSphosGEIKGNSYEK.K	0.9979	0.9985	1.01006	0.245722	2	2	YLR336C_155	YLR336C	Q2	SGD1	SGD1_YEAST	Suppressor of glycerol defect protein 1
K.SSNISLPSVSAPPLPSASphosLPTHVSNPPQAPPPPPTPTIGLDSK.N	0.9762	0.9896	2.08437	0.522016	2	1	YLR337C_227	YLR337C	Q2	VRP1;END5;MDP2	VRP1_YEAST	Verprolin
R.LFSphosTGGSTLQHK.H	0.9994	0.9983	1.6724	0.901109	5	4	YLR337C_731	YLR337C	Q2	VRP1;END5;MDP2	VRP1_YEAST	Verprolin
R.LF(ST)phosGGSTLQHK.H	0.9939	0.985	0.084391	1.58447	4	6	YLR337C_731 732_C	YLR337C	Q2	VRP1;END5;MDP2	VRP1_YEAST	Verprolin
R.YTIGGSphosNSIVGAK.S	0.9996	0.9984	1.36562	0.49707	3	3	YLR337C_760	YLR337C	Q2	VRP1;END5;MDP2	VRP1_YEAST	Verprolin
D.SphosGNLFHAGR.L	0.9952	0.9052	1.58394	3.31755	2	1	YLR345W_75	YLR345W	Q2	YLR345W	YL345_YEAST	Putative 6-phosphofructo-2-kinase/fructose-2,6-bisphosphatase YLR345W [Includes: 6-phosphofructo-2-kinase (EC 2.7.1.105); Fructose-2,6-bisphosphatase (EC 3.1.3.46)]
R.DGLYWDRSphosVHDLR.E	1	1	1.59049	1.43713	6	1	YLR352W_665	YLR352W	Q2	YLR352W	YL352_YEAST	F-box protein YLR352W
R.ELSphosLQEQR.L	0.9997	0.9987	1.04947	0.906824	1	2	YLR352W_673	YLR352W	Q2	YLR352W	YL352_YEAST	F-box protein YLR352W
R.SphosQLHLFESSR.S	1	1	0.789319	0.953448	8	5	YLR352W_713	YLR352W	Q2	YLR352W	YL352_YEAST	F-box protein YLR352W
K.FQPQDSTTNPSphosLILAAAK.Q	0.9994	0.9999	1.13693	1.69651	2	2	YLR354C_49	YLR354C	Q2	TAL1	TAL1_YEAST	Transaldolase (EC 2.2.1.2)
K.QINFGGTphosVETVYER.A	0.9943	0.9559	6.68947	4.42836	1	1	YLR355C_56	YLR355C	Q2	ILV5	ILV5_YEAST	Ketol-acid reductoisomerase, mitochondrial (EC 1.1.1.86) (Acetohydroxy-acid reductoisomerase) (Alpha-keto-beta-hydroxylacyl reductoisomerase)
R.(STT)phosPSHSGTPQPLGPR.H	0.9999	0.9998	0.905461	0.791904	17	19	YLR357W_241 242 243_C	YLR357W	Q2	RSC2	RSC2_YEAST	Chromatin structure-remodeling complex subunit RSC2 (RSC complex subunit RSC2) (Remodel the structure of chromatin complex subunit 2)
K.TG(YSSS)phosKLSSLR.Y	0.9913	0.9708	1.41684	1.37459	3	3	YLR357W_647 648 649 650_C	YLR357W	Q2	RSC2	RSC2_YEAST	Chromatin structure-remodeling complex subunit RSC2 (RSC complex subunit RSC2) (Remodel the structure of chromatin complex subunit 2)
K.TGYSphosSSKLSSLR.Y	0.9964	0.9963	1.37428	1.41953	2	3	YLR357W_648	YLR357W	Q2	RSC2	RSC2_YEAST	Chromatin structure-remodeling complex subunit RSC2 (RSC complex subunit RSC2) (Remodel the structure of chromatin complex subunit 2)
M.PDDNSphosNSSTQNSSALYK.D	0.9831	0.9886	0.856826	0.736141	3	3	YLR357W_7	YLR357W	Q2	RSC2	RSC2_YEAST	Chromatin structure-remodeling complex subunit RSC2 (RSC complex subunit RSC2) (Remodel the structure of chromatin complex subunit 2)
R.TLSALSQVGPSphosSSNLLAQNK.G	0.9999	0.9998	1.36562	1.62923	5	1	YLR362W_241	YLR362W	Q2	STE11	STE11_YEAST	Serine/threonine-protein kinase STE11 (EC 2.7.11.25)
R.TLSALSQVGP(SSS)phosNLLAQNK.G	0.9989	0.9998	1.36562	1.38369	1	3	YLR362W_241 242 243_C	YLR362W	Q2	STE11	STE11_YEAST	Serine/threonine-protein kinase STE11 (EC 2.7.11.25)
K.EVPDTQSL(SS)phosADNTPVSSPK.K	0.9997	0.9873	0.371399	1.7903	3	2	YLR371W_117 118_C	YLR371W	Q2	ROM2	ROM2_YEAST	RHO1 GDP-GTP exchange protein 2
K.SphosMSHIYSTSNSASR.Q	0.9971	0.998	1.42798	1.16884	2	2	YLR371W_144	YLR371W	Q2	ROM2	ROM2_YEAST	RHO1 GDP-GTP exchange protein 2
K.NK(STT)phosAFVPK.R	0.9862	0.9983	2.02767	1.8089	3	3	YLR371W_182 183 184_C	YLR371W	Q2	ROM2	ROM2_YEAST	RHO1 GDP-GTP exchange protein 2
K.QSSphosFSTGSASTTPTQAR.K	0.9998	0.9999	0.718498	1.46312	3	2	YLR371W_207	YLR371W	Q2	ROM2	ROM2_YEAST	RHO1 GDP-GTP exchange protein 2
K.QSSFSTGSA(STT)phosPTQAR.K	1	0.9996	0.610178	6.35466	4	1	YLR371W_214 215 216_C	YLR371W	Q2	ROM2	ROM2_YEAST	RHO1 GDP-GTP exchange protein 2
R.SMSphosLNSSTLK.N	0.9984	0.9972	1.10605	1.21093	3	2	YLR371W_291	YLR371W	Q2	ROM2	ROM2_YEAST	RHO1 GDP-GTP exchange protein 2
R.VSSphosTSLALKR.Y	0.9572	0.976	1.42798	1.4802	1	1	YLR371W_373	YLR371W	Q2	ROM2	ROM2_YEAST	RHO1 GDP-GTP exchange protein 2
R.(YTS)phosVSG(TS)phosLSSPR.R	0.9976	0.9988	1.13904	0.965623	2	1	YLR371W_381 382 383 387 388_C	YLR371W	Q2	ROM2	ROM2_YEAST	RHO1 GDP-GTP exchange protein 2
R.YTSphosVSGTSLSSPR.R	0.9994	0.9992	1.16721	1.0958	2	2	YLR371W_383	YLR371W	Q2	ROM2	ROM2_YEAST	RHO1 GDP-GTP exchange protein 2
R.YTSVSGTSL(SS)phosPR.R	0.9998	1	1.48934	1.09317	2	3	YLR371W_390 391_C	YLR371W	Q2	ROM2	ROM2_YEAST	RHO1 GDP-GTP exchange protein 2
R.R(SS)phosMTphosPLSASRPVMSASSK.K	0.9993	0.9845	1.90546	2.76777	1	1	YLR371W_395 396 398_C	YLR371W	Q2	ROM2	ROM2_YEAST	RHO1 GDP-GTP exchange protein 2
R.R(SS)phosMTPLSASRPVMSASSK.K	0.9978	0.9788	1.51414	1.4802	1	1	YLR371W_395 396_C	YLR371W	Q2	ROM2	ROM2_YEAST	RHO1 GDP-GTP exchange protein 2
R.SSMTPLSphosASRPVMSASSK.K	0.9631	0.9969	1.58054	3.67072	1	1	YLR371W_401	YLR371W	Q2	ROM2	ROM2_YEAST	RHO1 GDP-GTP exchange protein 2
K.ESEVSphosGSVASGSSTGVK.T	0.9987	0.9673	6.68947	3.97092	1	1	YLR372W_322	YLR372W	Q2	ELO3;APA1;SRE1;SUR4;VBM1	ELO3_YEAST	Elongation of fatty acids protein 3 (EC 2.3.1.199) (3-keto acyl-CoA synthase ELO3) (Affecting plasma membrane ATPase activity protein 1) (Suppressor of RAD3 essential function protein 1) (Suppressor of Rvs161 and Rvs167 mutations protein 4) (Very-long-chain 3-oxoacyl-CoA synthase 3) (v-SNARE bypass mutant gene 1 protein)
K.SphosGVTLYPTKLPDSYMK.G	0.9996	0.9966	1.58698	1.86573	4	2	YLR376C_202	YLR376C	Q2	PSY3	PSY3_YEAST	Platinum sensitivity protein 3
R.EALASphosLK.A	0.9996	0.9998	0.482074	0.884586	2	1	YLR384C_218	YLR384C	Q2	IKI3;ELP1;TOT1	ELP1_YEAST	Elongator complex protein 1 (Gamma-toxin target 1) (Protein IKI3)
K.RPSphosVSNPPYHR.G	0.9931	0.9927	1.07804	1.17409	1	3	YLR403W_170	YLR403W	Q2	SFP1	SFP1_YEAST	Transcription factor SFP1 (Split finger protein 1)
R.GYSphosISPQIAYTAYLPNLEK.Q	0.9985	0.9972	1.81501	1.19493	1	1	YLR403W_181	YLR403W	Q2	SFP1	SFP1_YEAST	Transcription factor SFP1 (Split finger protein 1)
K.DYSCCGLSphosLPGLHDLLR.H	0.9982	0.9984	0.897468	0.696139	6	4	YLR403W_209	YLR403W	Q2	SFP1	SFP1_YEAST	Transcription factor SFP1 (Split finger protein 1)
K.TV(ST)phosRTIDESEFAR.M	0.9534	0.9565	1.51414	0.785051	1	1	YLR409C_664 665_C	YLR409C	Q2	UTP21	UTP21_YEAST	U3 small nucleolar RNA-associated protein 21 (U3 snoRNA-associated protein 21) (U three protein 21)
K.LPPPGIQDDHSphosEENLTVHDTLQR.T	0.9993	0.9994	0.754235	0.732544	14	12	YLR410W_77	YLR410W	Q2	VIP1	VIP1_YEAST	Inositol hexakisphosphate and diphosphoinositol-pentakisphosphate kinase (EC 2.7.4.21) (EC 2.7.4.24) (InsP6 and PP-IP5 kinase)
K.IIDSHSphosMNNSGK.N	0.9992	0.9997	0.763167	0.794153	3	4	YLR410W_884	YLR410W	Q2	VIP1	VIP1_YEAST	Inositol hexakisphosphate and diphosphoinositol-pentakisphosphate kinase (EC 2.7.4.21) (EC 2.7.4.24) (InsP6 and PP-IP5 kinase)
K.(SSS)phosQFDEPR.F	0.9871	0.9918	1.33043	3.22815	1	1	YLR410W_916 917 918_C	YLR410W	Q2	VIP1	VIP1_YEAST	Inositol hexakisphosphate and diphosphoinositol-pentakisphosphate kinase (EC 2.7.4.21) (EC 2.7.4.24) (InsP6 and PP-IP5 kinase)
R.TI(ST)phosALGNGNNTNTVTTSGLK.K	0.9613	0.9981	1.60529	3.82235	1	1	YLR410W_92 93_C	YLR410W	Q2	VIP1	VIP1_YEAST	Inositol hexakisphosphate and diphosphoinositol-pentakisphosphate kinase (EC 2.7.4.21) (EC 2.7.4.24) (InsP6 and PP-IP5 kinase)
K.VTPSphosDIDYDSIAPK.F	0.9967	0.9986	0.952509	0.832356	1	3	YLR412W_229	YLR412W	Q2	BER1	SRR1L_YEAST	SRR1-like protein BER1 (Benomyl resistant protein 1)
K.LLSEVDGPISphosR.Q	1	0.995	0.691017	0.965623	1	1	YLR419W_1313	YLR419W	Q2	YLR419W	YL419_YEAST	Putative ATP-dependent RNA helicase YLR419W (EC 3.6.4.13)
R.HMA(ST)phosIALYR.L	0.9276	0.966	1.62962	2.12337	1	1	YLR419W_140 141_C	YLR419W	Q2	YLR419W	YL419_YEAST	Putative ATP-dependent RNA helicase YLR419W (EC 3.6.4.13)
R.KTphosWYphosALDDFR.K	0.9039	0.9816	6.68947	6.35466	1	4	YLR419W_164 166	YLR419W	Q2	YLR419W	YL419_YEAST	Putative ATP-dependent RNA helicase YLR419W (EC 3.6.4.13)
K.SPFANGFSPNSphosPK.S	1	1	0.653542	1.36543	5	3	YLR425W_173	YLR425W	Q2	TUS1;SOP10	TUS1_YEAST	Rho1 guanine nucleotide exchange factor TUS1 (TOR unique function suppressor protein 1)
K.SPFANGFSPNSPKSphosPR.D	0.9994	0.9999	0.57554	0.965623	3	1	YLR425W_176	YLR425W	Q2	TUS1;SOP10	TUS1_YEAST	Rho1 guanine nucleotide exchange factor TUS1 (TOR unique function suppressor protein 1)
R.GHTphosAQVLDTDFDPFNDHR.L	0.9995	0.9996	3.34002	0.356207	2	1	YLR429W_81	YLR429W	Q2	CRN1	CORO_YEAST	Coronin-like protein
K.ITSphosFGTFQSSANAK.L	0.9984	0.998	1.15381	1.37001	1	1	YLR430W_994	YLR430W	Q2	SEN1	SEN1_YEAST	Helicase SEN1 (EC 3.6.4.-) (tRNA-splicing endonuclease positive effector)
K.KVTphosGFKDEVLETV.-	1	1	1.12896	1.48118	2	2	YLR441C_245	YLR441C	Q2	RPS1A;PLC1;RPS10A	RS3A1_YEAST	40S ribosomal protein S1-A (RP10A) (Small ribosomal subunit protein eS1-A)
S.ESphosEQEADVPK.R	1	1	6.68947	4.79581	3	4	YLR449W_82	YLR449W	Q2	FPR4	FKBP4_YEAST	FK506-binding protein 4 (EC 5.2.1.8) (Histone proline isomerase) (Peptidyl-prolyl cis-trans isomerase) (PPIase) (Rotamase)
K.SATphosIEFSETR.S	0.9982	0.9959	1.2194	1.27538	2	1	YLR450W_548	YLR450W	Q2	HMG2	HMDH2_YEAST	3-hydroxy-3-methylglutaryl-coenzyme A reductase 2 (HMG-CoA reductase 2) (EC 1.1.1.34)
R.APNGSphosTIDLDFTLR.G	0.9998	0.9999	1.20651	0.983694	5	3	YLR452C_380	YLR452C	Q2	SST2	SST2_YEAST	Protein SST2
R.APNG(ST)phosIDLDFTLR.G	0.9733	0.9994	2.21619	1.10369	1	2	YLR452C_380 381_C	YLR452C	Q2	SST2	SST2_YEAST	Protein SST2
K.NLSphosNENCSFKK.Q	1	1	0.700236	0.714661	28	26	YLR452C_587	YLR452C	Q2	SST2	SST2_YEAST	Protein SST2
K.NLSphosNENCSphosFKK.Q	1	1	1.95218	1.84888	2	1	YLR452C_587 592	YLR452C	Q2	SST2	SST2_YEAST	Protein SST2
R.KSphosATDSEIPLTPAALNINGK.R	0.9986	0.9995	0.858355	0.965623	4	3	YLR454W_1142	YLR454W	Q2	FMP27	FMP27_YEAST	Protein FMP27, mitochondrial (Found in mitochondrial proteome protein 27)
R.DGNIPEMQPLQENISPACPTphosPPYR.S	0.9994	0.9995	0.794345	1.22562	2	3	YLR457C_292	YLR457C	Q2	NBP1	NBP1_YEAST	NAP1-binding protein
R.MESphosNVTTAHR.S	0.9978	0.9994	2.51675	2.63108	1	2	YML006C_608	YML006C	Q2	GIS4	GIS4_YEAST	Protein GIS4
R.TVNSphosIGEWAFNR.H	0.9995	0.9988	1.19352	1.22562	3	2	YML006C_622	YML006C	Q2	GIS4	GIS4_YEAST	Protein GIS4
K.IKSphosSINAMSAVER.S	0.9986	0.9905	1.59049	1.62923	2	2	YML006C_707	YML006C	Q2	GIS4	GIS4_YEAST	Protein GIS4
R.SphosKSLPLPTLLK.S	0.9369	0.9061	1.6693	1.49355	2	2	YML006C_718	YML006C	Q2	GIS4	GIS4_YEAST	Protein GIS4
R.SKSphosLPLPTLLK.S	0.9989	0.9978	1.55536	1.4062	11	7	YML006C_720	YML006C	Q2	GIS4	GIS4_YEAST	Protein GIS4
K.SLSphosGIDNPTHATNK.D	0.9998	0.9998	1.30968	1.28141	14	16	YML006C_731	YML006C	Q2	GIS4	GIS4_YEAST	Protein GIS4
R.ETTLGNSLLQSphosK.S	0.9975	0.9998	0.624783	1.04235	1	1	YML015C_267	YML015C	Q2	TAF11;TAF40	TAF11_YEAST	Transcription initiation factor TFIID subunit 11 (TAFII-40) (TAFII40) (TBP-associated factor 11) (TBP-associated factor 40 kDa) (P40)
K.SphosLQQSDHNSQDLK.L	1	0.9987	0.889431	1.01917	2	1	YML015C_269	YML015C	Q2	TAF11;TAF40	TAF11_YEAST	Transcription initiation factor TFIID subunit 11 (TAFII-40) (TAFII40) (TBP-associated factor 11) (TBP-associated factor 40 kDa) (P40)
K.LDSphosPALELQSKPDK.S	1	1	0.672402	0.778164	7	7	YML017W_340	YML017W	Q2	PSP2;MRS15	PSP2_YEAST	Protein PSP2 (Mitochondrial regulator of splicing 15) (Polymerase suppressor protein 2)
K.STTIIQTVSPPSphosPPLDVHATPLASR.V	0.9999	0.9999	1.067	1.23135	6	6	YML027W_252	YML027W	Q2	YOX1	YOX1_YEAST	Homeobox protein YOX1
K.TLTphosPVKTSPNSR.V	0.9985	0.9982	0.595406	0.887785	4	2	YML027W_324	YML027W	Q2	YOX1	YOX1_YEAST	Homeobox protein YOX1
K.RPVSNPSGSphosPK.R	1	0.9993	0.624783	0.814474	1	2	YML027W_358	YML027W	Q2	YOX1	YOX1_YEAST	Homeobox protein YOX1
K.QAPTphosFKK.T	0.9999	0.9996	0.371399	1.63607	3	2	YML028W_11	YML028W	Q2	TSA1;TPX1;TSA;ZRG14	TSA1_YEAST	Peroxiredoxin TSA1 (Prx) (EC 1.11.1.15) (Cytoplasmic thiol peroxidase 1) (cTPx 1) (Protector protein) (PRP) (Thiol-specific antioxidant protein 1) (Thioredoxin peroxidase type Ia) (TPx type Ia) (Thioredoxin-dependent peroxide reductase)
R.SphosQSPVSFAPTQGR.S	0.9986	0.9994	0.936996	0.374586	1	1	YML029W_374	YML029W	Q2	USA1	USA1_YEAST	U1 SNP1-associating protein 1
R.VRTphosDDSVLLNR.G	0.9999	1	2.19324	0.947322	2	3	YML031W_409	YML031W	Q2	NDC1	NDC1_YEAST	Nucleoporin NDC1 (Nuclear division cycle protein 1) (Nuclear pore protein NDC1)
K.IENTVSRGTphosPMMAAPAEANSK.N	0.9987	0.9995	1.12671	1.8089	3	1	YML032C_229	YML032C	Q2	RAD52	RAD52_YEAST	DNA repair and recombination protein RAD52
R.LNDLSLEPAPSphosHDEQDGSGLVIDIDQR.K	0.9995	0.9993	0.905461	0.828563	5	4	YML035C_19	YML035C	Q2	AMD1;AMD	AMPD_YEAST	AMP deaminase (EC 3.5.4.6) (Myoadenylate deaminase)
R.L(YTS)phosRSEGDGNSISR.Q	0.9615	0.9269	0.498982	6.35466	2	1	YML041C_61 62 63_C	YML041C	Q2	VPS71;SWC6	VPS71_YEAST	Vacuolar protein sorting-associated protein 71 (SWR complex protein 6)
K.VSGFKDEVLETphosV.-	0.9949	0.9977	0.920733	0.562636	2	2	YML063W_254	YML063W	Q2	RPS1B;PLC2;RPS10B	RS3A2_YEAST	40S ribosomal protein S1-B (RP10B) (Small ribosomal subunit protein eS1-B)
K.SFEVTDPVN(SS)phosLK.G	0.9933	0.9992	0.516257	1.26556	2	5	YML070W_14 15_C	YML070W	Q2	DAK1	DAK1_YEAST	Dihydroxyacetone kinase 1 (DHA kinase 1) (EC 2.7.1.28) (EC 2.7.1.29) (Glycerone kinase 1) (Triokinase 1) (Triose kinase 1)
K.SSEKKSphosFDR.R	1	1	0.731925	3.6466	2	2	YML072C_1335	YML072C	Q2	TCB3	TCB3_YEAST	Tricalbin-3
K.SFDRRSphosPSNLN(STS)phosVTPR.A	0.9987	0.9981	0.112958	3.32714	2	2	YML072C_1340 1346 1347 1348_C	YML072C	Q2	TCB3	TCB3_YEAST	Tricalbin-3
R.SPSNLNSphosTSVTPR.A	1	0.9999	0.905461	0.480096	3	2	YML072C_1346	YML072C	Q2	TCB3	TCB3_YEAST	Tricalbin-3
R.SPSNLN(STS)phosVTphosPR.A	1	1	0.340797	1.51789	2	3	YML072C_1346 1347 1348 1350_C	YML072C	Q2	TCB3	TCB3_YEAST	Tricalbin-3
R.SASKFQSphosVSENISPR.E	0.9992	0.9895	2.4609	1.27288	3	2	YML081W_521	YML081W	Q2	TDA9	TDA9_YEAST	Probable transcription factor TDA9 (Topoisomerase I damage affected protein 9)
K.IGICYEPPTATphosPNSQLATVDR.A	0.9927	0.9993	0.534898	1.40172	1	1	YML085C_364	YML085C	Q2	TUB1	TBA1_YEAST	Tubulin alpha-1 chain
R.IASPIQHEHDSGSphosRIASPIQQQQQDPTTNLLK.N	0.988	0.9756	1.23216	1.28997	1	1	YML100W_157	YML100W	Q2	TSL1	TSL1_YEAST	Trehalose synthase complex regulatory subunit TSL1 (Alpha,alpha-trehalose-phosphate synthase [UDP-forming] 123 kDa subunit)
R.IASphosPIQQQQQDPTTNLLK.N	1	1	0.713947	0.70743	28	26	YML100W_161	YML100W	Q2	TSL1	TSL1_YEAST	Trehalose synthase complex regulatory subunit TSL1 (Alpha,alpha-trehalose-phosphate synthase [UDP-forming] 123 kDa subunit)
K.SLLVHSLLNN(TS)phosQTSLEGPNNHIVTPK.S	0.9998	0.9997	1.02032	0.977696	18	21	YML100W_191 192_C	YML100W	Q2	TSL1	TSL1_YEAST	Trehalose synthase complex regulatory subunit TSL1 (Alpha,alpha-trehalose-phosphate synthase [UDP-forming] 123 kDa subunit)
L.LNNTSphosQTSLEGPNNHIVTPK.S	0.9998	0.9997	0.983044	0.922554	7	5	YML100W_192	YML100W	Q2	TSL1	TSL1_YEAST	Trehalose synthase complex regulatory subunit TSL1 (Alpha,alpha-trehalose-phosphate synthase [UDP-forming] 123 kDa subunit)
K.SLLVHSLLNNTSQ(TS)phosLEGPNNHIVTPK.S	0.9988	0.9996	1.13354	1.21253	4	4	YML100W_194 195_C	YML100W	Q2	TSL1	TSL1_YEAST	Trehalose synthase complex regulatory subunit TSL1 (Alpha,alpha-trehalose-phosphate synthase [UDP-forming] 123 kDa subunit)
K.SLLVHSLLNNTSQTSphosLEGPNNHIVTPK.S	0.9997	0.9994	1.27598	1.24573	2	2	YML100W_195	YML100W	Q2	TSL1	TSL1_YEAST	Trehalose synthase complex regulatory subunit TSL1 (Alpha,alpha-trehalose-phosphate synthase [UDP-forming] 123 kDa subunit)
R.ALSphosNNISphosQESLVAPAPEQGVPPAISR.S	1	0.9961	0.950754	1.15176	14	20	YML100W_49 53	YML100W	Q2	TSL1	TSL1_YEAST	Trehalose synthase complex regulatory subunit TSL1 (Alpha,alpha-trehalose-phosphate synthase [UDP-forming] 123 kDa subunit)
R.ALSphosNNISQESphosLVAPAPEQGVPPAISR.S	0.9975	0.9976	0.889431	1.12507	13	10	YML100W_49 56	YML100W	Q2	TSL1	TSL1_YEAST	Trehalose synthase complex regulatory subunit TSL1 (Alpha,alpha-trehalose-phosphate synthase [UDP-forming] 123 kDa subunit)
R.ALSNNISphosQESphosLVAPAPEQGVPPAISR.S	1	0.9954	1.49308	1.64445	7	7	YML100W_53 56	YML100W	Q2	TSL1	TSL1_YEAST	Trehalose synthase complex regulatory subunit TSL1 (Alpha,alpha-trehalose-phosphate synthase [UDP-forming] 123 kDa subunit)
R.ALSNNISQESLVAPAPEQGVPPAISphosR.S	1	1	1.02767	0.995019	6	6	YML100W_71	YML100W	Q2	TSL1	TSL1_YEAST	Trehalose synthase complex regulatory subunit TSL1 (Alpha,alpha-trehalose-phosphate synthase [UDP-forming] 123 kDa subunit)
R.SphosATphosRSPSAFNR.A	0.9971	0.9961	1.14708	1.12317	1	4	YML100W_73 75	YML100W	Q2	TSL1	TSL1_YEAST	Trehalose synthase complex regulatory subunit TSL1 (Alpha,alpha-trehalose-phosphate synthase [UDP-forming] 123 kDa subunit)
R.SphosATRSphosPSAFNR.A	0.9997	0.9882	1.14694	1.14227	4	3	YML100W_73 77	YML100W	Q2	TSL1	TSL1_YEAST	Trehalose synthase complex regulatory subunit TSL1 (Alpha,alpha-trehalose-phosphate synthase [UDP-forming] 123 kDa subunit)
R.SATphosRSphosPSAFNR.A	1	0.9981	1.00553	0.480196	11	9	YML100W_75 77	YML100W	Q2	TSL1	TSL1_YEAST	Trehalose synthase complex regulatory subunit TSL1 (Alpha,alpha-trehalose-phosphate synthase [UDP-forming] 123 kDa subunit)
K.SVVITPSphosVVSSSESQPSKPTAPAVVEK.K	0.9874	0.9947	0.952509	0.570651	1	1	YML109W_616	YML109W	Q2	ZDS2;MCS1	ZDS2_YEAST	Protein ZDS2
K.SVSphosTEDNIHLLR.K	0.9996	0.9995	0.700236	0.756472	4	4	YML111W_21	YML111W	Q2	BUL2	BUL2_YEAST	Ubiquitin ligase-binding protein BUL2
K.AMDNGLSLPISphosR.N	1	0.9997	0.771937	0.771245	7	5	YML115C_25	YML115C	Q2	VAN1;VRG7	VAN1_YEAST	Mannan polymerase I complex VAN1 subunit (M-pol I subunit VAN1) (Vanadate resistance protein)
R.APSphosTLSYNHSK.N	0.9916	0.9903	1.18697	0.330132	1	2	YML117W_1057	YML117W	Q2	NAB6	NAB6_YEAST	RNA-binding protein NAB6 (Nucleic acid-binding protein 6)
R.AP(ST)phosLSYNHSK.N	0.9917	0.9577	0.616516	0.820261	4	2	YML117W_1057 1058_C	YML117W	Q2	NAB6	NAB6_YEAST	RNA-binding protein NAB6 (Nucleic acid-binding protein 6)
R.A(ST)phosAVESLDNHPPK.A	0.9989	0.9975	2.08861	1.32711	3	4	YML123C_316 317_C	YML123C	Q2	PHO84	PHO84_YEAST	Inorganic phosphate transporter PHO84
R.ASTphosAVESLDNHPPK.A	0.9998	0.9997	1.20651	1.14482	15	12	YML123C_317	YML123C	Q2	PHO84	PHO84_YEAST	Inorganic phosphate transporter PHO84
R.ASTAVESphosLDNHPPK.A	1	1	0.952509	0.884586	27	25	YML123C_321	YML123C	Q2	PHO84	PHO84_YEAST	Inorganic phosphate transporter PHO84
R.NKNNDIE(SSS)phosPSQLQHEA.-	0.9997	0.9995	0.736532	0.685496	7	6	YML123C_577 578 579_C	YML123C	Q2	PHO84	PHO84_YEAST	Inorganic phosphate transporter PHO84
R.LQTphosAALDTTPER.N	0.9999	0.9988	0.225794	1.15827	1	1	YMR012W_350	YMR012W	Q2	CLU1;TIF31	CLU_YEAST	Clustered mitochondria protein 1 (Translation initiation factor 31) (eIF3-associated protein p135)
K.QGPSphosESPSPTK.V	0.9959	0.9958	0.672371	1.71466	4	3	YMR029C_163	YMR029C	Q2	FAR8	FAR8_YEAST	Factor arrest protein 8
R.SGTphosPREEMYLAPNK.M	0.9845	0.9836	0.771937	0.865221	1	1	YMR030W_40	YMR030W	Q2	RSF1	RSF1_YEAST	Respiration factor 1
K.VYQTTGEPLSphosREALYK.A	0.9999	1	0.885118	0.87816	6	7	YMR031C_56	YMR031C	Q2	EIS1	EIS1_YEAST	Eisosome protein 1
K.YGVYQSphosPAQSYSIGVSDAHAASDK.A	0.9997	0.9997	1.74001	1.78862	2	2	YMR031C_72	YMR031C	Q2	EIS1	EIS1_YEAST	Eisosome protein 1
K.IISIGTGENQSphosVLSNNVPYTQPR.-	0.9868	0.9776	1.68174	1.60219	1	1	YMR034C_422	YMR034C	Q2	YMR034C;YM9973.08C	YMS4_YEAST	Uncharacterized membrane protein YMR034C
S.VGVKCFESphosCLAK.T	0.9801	0.9632	6.68947	6.35466	2	3	YMR036C_221	YMR036C	Q2	MIH1	MPIP_YEAST	M-phase inducer phosphatase (EC 3.1.3.48) (Mitosis initiation protein MIH1) (Mitotic inducer homolog)
K.LASPSphosNPNFFYR.D	0.9969	0.9976	1.15041	0.757306	2	3	YMR036C_417	YMR036C	Q2	MIH1	MPIP_YEAST	M-phase inducer phosphatase (EC 3.1.3.48) (Mitosis initiation protein MIH1) (Mitotic inducer homolog)
R.RRFSphosDVITNQFPSMTNSR.N	0.9999	0.9997	0.872645	0.818998	4	5	YMR037C_288	YMR037C	Q2	MSN2	MSN2_YEAST	Zinc finger protein MSN2 (Multicopy suppressor of SNF1 protein 2)
K.SACP(SS)phosFDANAMTK.L	0.9986	0.9984	1.48421	2.13624	2	2	YMR037C_397 398_C	YMR037C	Q2	MSN2	MSN2_YEAST	Zinc finger protein MSN2 (Multicopy suppressor of SNF1 protein 2)
K.QLTSSHNN(SST)phosNMK.S	0.9999	0.9999	1.59544	1.67814	3	3	YMR037C_432 433 434_C	YMR037C	Q2	MSN2	MSN2_YEAST	Zinc finger protein MSN2 (Multicopy suppressor of SNF1 protein 2)
K.SLNHPENEP(SS)phosVKDYSFLGVIAR.S	0.9991	0.9924	1.2636	0.299624	3	3	YMR038C_204 205_C	YMR038C	Q2	CCS1;LYS7	CCS1_YEAST	Superoxide dismutase 1 copper chaperone
R.ATphosNPEIEQEER.D	1	1	1.36033	1.20523	4	5	YMR054W_172	YMR054W	Q2	STV1	STV1_YEAST	V-type proton ATPase subunit a, Golgi isoform (V-ATPase a 2 subunit) (Similar to VPH1 protein 1) (V-ATPase 101 kDa subunit) (V-ATPase subunit AC115) (Vacuolar proton translocating ATPase subunit a 2)
R.RVSphosLLNIPISK.L	1	1	1.1267	1.02755	2	2	YMR068W_407	YMR068W	Q2	AVO2	AVO2_YEAST	Target of rapamycin complex 2 subunit AVO2 (TORC2 subunit AVO2) (Adheres voraciously to TOR2 protein 2)
K.TGLN(SSSST)phosIDFFK.N	0.9999	0.9998	2.27128	2.1342	2	3	YMR078C_673 674 675 676 677_C	YMR078C	Q2	CTF18;CHL12	CTF18_YEAST	Chromosome transmission fidelity protein 18
R.SphosNSAHSALNAR.N	0.9928	0.9823	0.348129	1.67609	1	2	YMR086W_215	YMR086W	Q2	SEG1	SEG1_YEAST	Eisosome protein SEG1 (Stability of eisosomes guaranteed protein 1)
R.SNSphosAHSALNAR.N	0.9902	0.9929	1.11297	0.832356	3	3	YMR086W_217	YMR086W	Q2	SEG1	SEG1_YEAST	Eisosome protein SEG1 (Stability of eisosomes guaranteed protein 1)
K.LIHENIELESphosFIEEK.G	1	1	0.823467	1.2498	3	2	YMR086W_339	YMR086W	Q2	SEG1	SEG1_YEAST	Eisosome protein SEG1 (Stability of eisosomes guaranteed protein 1)
-.MSphosDSEGGLASEVEHEKR.S	0.9996	0.9991	0.919395	0.771245	4	5	YMR091C_2	YMR091C	Q2	NPL6;RSC7	RSC7_YEAST	Chromatin structure-remodeling complex subunit RSC7 (Nuclear protein localization protein 6) (Remodel the structure of chromatin complex subunit 7)
D.SphosEGGLASEVEHEKR.S	0.9997	1	1.14018	0.20588	2	2	YMR091C_4	YMR091C	Q2	NPL6;RSC7	RSC7_YEAST	Chromatin structure-remodeling complex subunit RSC7 (Nuclear protein localization protein 6) (Remodel the structure of chromatin complex subunit 7)
K.APLLPQQ(TT)phosPEQR.Y	0.9985	0.9986	2.02032	1.5786	1	1	YMR093W_20 21_C	YMR093W	Q2	UTP15	UTP15_YEAST	U3 small nucleolar RNA-associated protein 15 (U3 snoRNA-associated protein 15) (U three protein 15) (U3 protein 15 required for transcription) (t-UTP15)
R.AKSphosNLAGQPAAAYTNTGK.G	1	1	0.771937	0.801641	5	6	YMR102C_726	YMR102C	Q2	YMR102C;YM6228.01C;YM6543.09C;YM9718.01C	YMZ2_YEAST	WD repeat-containing protein YMR102C
K.TLGSphosNAQPR.T	0.9999	1	0.727543	1.01332	3	3	YMR102C_765	YMR102C	Q2	YMR102C;YM6228.01C;YM6543.09C;YM9718.01C	YMZ2_YEAST	WD repeat-containing protein YMR102C
R.ESM(SS)phosIFSNAHGPTTPTSAMNLPIR.C	0.9753	0.9551	2.06383	2.35389	1	1	YMR102C_777 778_C	YMR102C	Q2	YMR102C;YM6228.01C;YM6543.09C;YM9718.01C	YMZ2_YEAST	WD repeat-containing protein YMR102C
R.NDASphosFKNPSGIGNDNSK.A	0.9938	0.9585	0.169537	1.35621	2	1	YMR104C_81	YMR104C	Q2	YPK2;YKR2	YPK2_YEAST	Serine/threonine-protein kinase YPK2/YKR2 (EC 2.7.11.1)
R.SSIGSQDSphosSDVEDVK.E	0.9999	0.9997	1.04586	0.574625	6	4	YMR107W_66	YMR107W	Q2	SPG4	SPG4_YEAST	Stationary phase protein 4
R.VTGNISphosKFAPEAR.R	0.998	0.9966	0.21297	1.24073	1	1	YMR108W_386	YMR108W	Q2	ILV2;SMR1	ILVB_YEAST	Acetolactate synthase catalytic subunit, mitochondrial (EC 2.2.1.6) (Acetohydroxy-acid synthase catalytic subunit) (AHAS) (ALS)
R.SphosFISNTLPLNIDSASESDNFVPHMDGSPSK.T	0.9997	0.9994	1.29436	1.09317	3	3	YMR124W_721	YMR124W	Q2	YMR124W;YM8564.06	YM11_YEAST	Uncharacterized protein YMR124W
R.LNGSphosSNNIGR.T	0.9982	0.9902	1.48776	6.35466	1	1	YMR126C_254	YMR126C	Q2	DLT1	DLT1_YEAST	Defect at low temperature protein 1
K.ITHI(SS)phosDQPINEK.M	0.9998	0.9995	0.93571	1.43543	4	2	YMR135C_348 349_C	YMR135C	Q2	GID8;DCR1	GID8_YEAST	Glucose-induced degradation protein 8 (Dosage-dependent cell cycle regulator 1)
M.TISphosTLSNETTK.S	0.9997	0.9996	0.306469	1.53211	2	2	YMR135C_4	YMR135C	Q2	GID8;DCR1	GID8_YEAST	Glucose-induced degradation protein 8 (Dosage-dependent cell cycle regulator 1)
R.SANATAIHISphosNR.L	0.9997	0.9885	6.68947	4.93189	1	1	YMR140W_419	YMR140W	Q2	SIP5	SIP5_YEAST	Protein SIP5 (SNF1-interacting protein 5)
K.(SS)phosERYEVLPSGK.L	0.9903	0.9989	1.43352	1.50286	3	4	YMR162C_1593 1594_C	YMR162C	Q2	DNF3	ATC8_YEAST	Probable phospholipid-transporting ATPase DNF3 (EC 7.6.2.1) (Aminophospholipid translocase) (APT) (Phospholipid translocase) (PLT)
K.DGNNDAQEVYTLP(SS)phosVVSSTAYLTK.S	0.9956	0.989	1.78931	1.7608	2	1	YMR162C_243 244_C	YMR162C	Q2	DNF3	ATC8_YEAST	Probable phospholipid-transporting ATPase DNF3 (EC 7.6.2.1) (Aminophospholipid translocase) (APT) (Phospholipid translocase) (PLT)
K.DGNNDAQEVYTLPSSphosVVSSTAYLTK.S	0.9988	0.9966	1.59544	1.98813	1	2	YMR162C_244	YMR162C	Q2	DNF3	ATC8_YEAST	Probable phospholipid-transporting ATPase DNF3 (EC 7.6.2.1) (Aminophospholipid translocase) (APT) (Phospholipid translocase) (PLT)
R.GRTphosDDEIELEDINESK.T	1	1	0.865047	1.47595	1	1	YMR162C_31	YMR162C	Q2	DNF3	ATC8_YEAST	Probable phospholipid-transporting ATPase DNF3 (EC 7.6.2.1) (Aminophospholipid translocase) (APT) (Phospholipid translocase) (PLT)
K.GN(SS)phosAIYTGRPSMR.S	0.974	0.9984	1.47708	1.8717	1	1	YMR162C_668 669_C	YMR162C	Q2	DNF3	ATC8_YEAST	Probable phospholipid-transporting ATPase DNF3 (EC 7.6.2.1) (Aminophospholipid translocase) (APT) (Phospholipid translocase) (PLT)
R.ASSAAA(TS)phosIDKEFKK.L	0.9992	0.9958	3.30144	0.104228	4	5	YMR165C_778 779_C	YMR165C	Q2	PAH1;PAP1;SMP2	PAH1_YEAST	Phosphatidic acid phosphohydrolase 1 (PAP1) (EC 3.1.3.4) (Protein SMP2)
-.MTphosPLLQAEAK.M	1	1	0.770983	0.729017	8	11	YMR181C_2	YMR181C	Q2	YMR181C;YM8010.11C	YM46_YEAST	Uncharacterized protein YMR181C
K.SPTSAVGN(SSSST)phosPPTLPPR.R	0.9226	0.9797	1.06383	0.559065	3	2	YMR192W_197 198 199 200 201_C	YMR192W	Q2	GYL1;APP2	GYL1_YEAST	Probable GTPase-activating protein GYL1 (GYP5-like protein 1)
K.LQLA(ST)phosIDLTR.K	0.9981	0.9449	1.43352	2.46955	1	1	YMR199W_385 386_C	YMR199W	Q2	CLN1	CG11_YEAST	G1/S-specific cyclin CLN1
K.TTDTphosYPSLPKPLNRPQK.A	0.9978	0.9993	1.30043	1.3305	21	14	YMR205C_184	YMR205C	Q2	PFK2	PFKA2_YEAST	ATP-dependent 6-phosphofructokinase subunit beta (EC 2.7.1.11) (ATP-dependent 6-phosphofructokinase) (ATP-PFK) (Phosphofructokinase 2) (Phosphohexokinase)
K.TTD(TY)phosPSLPKPLNRPQK.A	0.9908	1	1.23216	1.44149	5	13	YMR205C_184 185_C	YMR205C	Q2	PFK2	PFKA2_YEAST	ATP-dependent 6-phosphofructokinase subunit beta (EC 2.7.1.11) (ATP-dependent 6-phosphofructokinase) (ATP-PFK) (Phosphofructokinase 2) (Phosphohexokinase)
R.FVAEDARSphosWK.T	1	1	6.68947	6.35466	6	3	YMR212C_643	YMR212C	Q2	EFR3	EFR3_YEAST	Protein EFR3
M.G(SS)phosINYPGFVTK.S	0.9936	0.9977	6.68947	1.72554	1	2	YMR216C_3 4_C	YMR216C	Q2	SKY1	SKY1_YEAST	Serine/threonine-protein kinase SKY1 (SRPK) (EC 2.7.11.1)
R.HTIITGSQPLPSPISphosSSNFFEMR.A	0.9996	0.9997	1.2194	1.21546	3	3	YMR216C_396	YMR216C	Q2	SKY1	SKY1_YEAST	Serine/threonine-protein kinase SKY1 (SRPK) (EC 2.7.11.1)
K.NSNNSphosFLNSVPHSVTR.M	0.9997	0.9999	0.72302	0.728999	18	20	YMR216C_445	YMR216C	Q2	SKY1	SKY1_YEAST	Serine/threonine-protein kinase SKY1 (SRPK) (EC 2.7.11.1)
R.V(SSS)phosEIESVEPLKPESDR.S	0.9993	0.9989	0.952509	1.41498	11	6	YMR219W_1123 1124 1125_C	YMR219W	Q2	ESC1	ESC1_YEAST	Silent chromatin protein ESC1 (Establishes silent chromatin protein 1)
R.GGASALTphosPLELK.Q	1	1	0.709396	0.778164	5	5	YMR229C_47	YMR229C	Q2	RRP5;FMI1	RRP5_YEAST	rRNA biogenesis protein RRP5 (Ribosomal RNA-processing protein 5) (U3 small nucleolar RNA-associated protein RRP5) (U3 snoRNA-associated protein RRP5)
K.QVANEAASphosDVLFGNESVK.A	1	1	1.90944	1.50543	3	1	YMR229C_60	YMR229C	Q2	RRP5;FMI1	RRP5_YEAST	rRNA biogenesis protein RRP5 (Ribosomal RNA-processing protein 5) (U3 small nucleolar RNA-associated protein RRP5) (U3 snoRNA-associated protein RRP5)
R.FSIIAGGSP(SSS)phosQEAFDSHGNTEHGR.K	0.998	0.9986	1.17366	0.527811	4	6	YMR243C_395 396 397_C	YMR243C	Q2	ZRC1	ZRC1_YEAST	Zinc/cadmium resistance protein
K.RSPTAYGATTA(SS)phosNCIVDDAVNCNTSNCL.-	0.9855	0.9986	1.89346	1.35621	3	1	YMR243C_425 426_C	YMR243C	Q2	ZRC1	ZRC1_YEAST	Zinc/cadmium resistance protein
R.SSSKSphosAVITPVSK.S	0.9998	0.9997	1.14639	0.299624	4	3	YMR261C_195	YMR261C	Q2	TPS3	TPS3_YEAST	Trehalose synthase complex regulatory subunit TPS3 (Alpha,alpha-trehalose-phosphate synthase [UDP-forming] 115 kDa subunit)
K.FYNSGVSPTDNSphosR.L	0.9933	0.9974	1.19619	0.805292	2	4	YMR261C_965	YMR261C	Q2	TPS3	TPS3_YEAST	Trehalose synthase complex regulatory subunit TPS3 (Alpha,alpha-trehalose-phosphate synthase [UDP-forming] 115 kDa subunit)
K.K(TSSY)phosLK.E	0.9979	0.9507	0.797932	0.838989	1	1	YMR270C_283 284 285 286_C	YMR270C	Q2	RRN9	RRN9_YEAST	RNA polymerase I-specific transcription initiation factor RRN9
R.RSTphosANATPVETGR.S	0.9993	0.9991	0.840243	0.848429	3	2	YMR275C_107	YMR275C	Q2	BUL1;DAG1;RDS1;SMM2	BUL1_YEAST	Ubiquitin ligase-binding protein BUL1 (Respiration deficiency suppressor 1)
R.SPSphosLHSPK.S	0.9979	0.9985	0.815006	0.838989	7	9	YMR275C_58	YMR275C	Q2	BUL1;DAG1;RDS1;SMM2	BUL1_YEAST	Ubiquitin ligase-binding protein BUL1 (Respiration deficiency suppressor 1)
K.SN(SSS)phosFLNFSHFLNSSSSSMSSSSNAGK.N	0.9991	0.9972	1.18697	1.36543	3	1	YMR275C_619 620 621_C	YMR275C	Q2	BUL1;DAG1;RDS1;SMM2	BUL1_YEAST	Ubiquitin ligase-binding protein BUL1 (Respiration deficiency suppressor 1)
K.SSLFLPSG(SSSTS)phosLK.F	0.9997	0.9997	1.29436	1.3329	3	6	YMR275C_894 895 896 897 898_C	YMR275C	Q2	BUL1;DAG1;RDS1;SMM2	BUL1_YEAST	Ubiquitin ligase-binding protein BUL1 (Respiration deficiency suppressor 1)
K.SNYSphosLTK.L	0.9831	0.9572	0.856826	0.922554	1	1	YMR280C_1170	YMR280C	Q2	CAT8;MSP8	CAT8_YEAST	Regulatory protein CAT8
K.DAPLNLSphosSTNIYLLNQTVNK.Q	0.9998	0.9994	1.25736	2.02098	1	2	YMR280C_173	YMR280C	Q2	CAT8;MSP8	CAT8_YEAST	Regulatory protein CAT8
K.DAPLNL(SST)phosNIYLLNQTVNK.Q	0.9974	0.9999	1.03492	1.25303	4	4	YMR280C_173 174 175_C	YMR280C	Q2	CAT8;MSP8	CAT8_YEAST	Regulatory protein CAT8
K.TASphosPTPLSTPIYR.L	0.9997	0.9994	1.73204	2.46955	1	1	YMR280C_55	YMR280C	Q2	CAT8;MSP8	CAT8_YEAST	Regulatory protein CAT8
K.VV(TYTT)phosVTLAK.K	0.9892	0.9859	5.33154	6.35466	3	5	YMR288W_503 504 505 506_C	YMR288W	Q2	HSH155	SF3B1_YEAST	U2 snRNP component HSH155
K.FEPDSphosDTQTVTSSENTQDAVVPR.K	0.9928	0.9748	0.782014	0.953448	2	1	YMR288W_77	YMR288W	Q2	HSH155	SF3B1_YEAST	U2 snRNP component HSH155
K.FEPDSDTQTV(TSS)phosENTQDAVVPR.K	0.9753	0.9859	0.0494712	1.24073	1	1	YMR288W_83 84 85_C	YMR288W	Q2	HSH155	SF3B1_YEAST	U2 snRNP component HSH155
R.V(SST)phosASphosMHTLR.S	0.9868	0.9977	1.00744	1.06516	2	3	YMR291W_379 380 381 383_C	YMR291W	Q2	TDA1	TDA1_YEAST	Serine/threonine-protein kinase TDA1 (Topoisomerase I damage affected protein 1) (EC 2.7.11.1)
N.MDGG(SS)phosETSTAFSSK.M	0.9994	0.9998	1.20651	1.32347	6	9	YMR291W_408 409_C	YMR291W	Q2	TDA1	TDA1_YEAST	Serine/threonine-protein kinase TDA1 (Topoisomerase I damage affected protein 1) (EC 2.7.11.1)
L.NMDGGSSphosETSTAFSSK.M	1	1	1.21297	1.55796	5	2	YMR291W_409	YMR291W	Q2	TDA1	TDA1_YEAST	Serine/threonine-protein kinase TDA1 (Topoisomerase I damage affected protein 1) (EC 2.7.11.1)
K.KTphosLSMTSLKPAGTFDYLHANK.N	0.9929	0.9912	1.00553	1.26961	1	2	YMR291W_447	YMR291W	Q2	TDA1	TDA1_YEAST	Serine/threonine-protein kinase TDA1 (Topoisomerase I damage affected protein 1) (EC 2.7.11.1)
K.TLSphosMTSLKPAGTFDYLHANKNGTSLSSSK.S	0.9999	0.9997	0.952509	0.965623	25	21	YMR291W_449	YMR291W	Q2	TDA1	TDA1_YEAST	Serine/threonine-protein kinase TDA1 (Topoisomerase I damage affected protein 1) (EC 2.7.11.1)
K.NGTSL(SSS)phosKSGLVK.K	0.997	0.9968	1.74348	1.49076	6	4	YMR291W_472 473 474_C	YMR291W	Q2	TDA1	TDA1_YEAST	Serine/threonine-protein kinase TDA1 (Topoisomerase I damage affected protein 1) (EC 2.7.11.1)
K.NGTSLSSSKSphosGLVK.K	0.9947	0.9968	1.68639	1.49287	3	1	YMR291W_476	YMR291W	Q2	TDA1	TDA1_YEAST	Serine/threonine-protein kinase TDA1 (Topoisomerase I damage affected protein 1) (EC 2.7.11.1)
K.KN(ST)phosFVLDPKPPK.N	1	1	1.29424	1.22307	8	6	YMR291W_483 484_C	YMR291W	Q2	TDA1	TDA1_YEAST	Serine/threonine-protein kinase TDA1 (Topoisomerase I damage affected protein 1) (EC 2.7.11.1)
K.NSTphosFVLDPKPPK.N	0.9993	0.9966	6.06047	2.18194	1	1	YMR291W_484	YMR291W	Q2	TDA1	TDA1_YEAST	Serine/threonine-protein kinase TDA1 (Topoisomerase I damage affected protein 1) (EC 2.7.11.1)
R.SphosNFNTPK.T	1	1	1.02396	0.93808	2	4	YMR291W_509	YMR291W	Q2	TDA1	TDA1_YEAST	Serine/threonine-protein kinase TDA1 (Topoisomerase I damage affected protein 1) (EC 2.7.11.1)
R.SphosNFNTphosPK.T	1	1	1.37576	1.56866	2	2	YMR291W_509 513	YMR291W	Q2	TDA1	TDA1_YEAST	Serine/threonine-protein kinase TDA1 (Topoisomerase I damage affected protein 1) (EC 2.7.11.1)
R.SNFNTphosPK.T	1	1	0.881348	0.890984	9	11	YMR291W_513	YMR291W	Q2	TDA1	TDA1_YEAST	Serine/threonine-protein kinase TDA1 (Topoisomerase I damage affected protein 1) (EC 2.7.11.1)
K.KYVNEVDLLLTphosPR.T	1	1	0.735474	0.791904	2	3	YMR291W_538	YMR291W	Q2	TDA1	TDA1_YEAST	Serine/threonine-protein kinase TDA1 (Topoisomerase I damage affected protein 1) (EC 2.7.11.1)
M.TTASSSphosASQLQQR.L	0.9995	0.9996	2.11297	2.02986	1	2	YMR291W_7	YMR291W	Q2	TDA1	TDA1_YEAST	Serine/threonine-protein kinase TDA1 (Topoisomerase I damage affected protein 1) (EC 2.7.11.1)
M.SphosPLNVGIVGTGIFAR.D	1	1	1.0851	0.721857	1	2	YMR315W_2	YMR315W	Q2	YMR315W;YM9924.07	YM94_YEAST	Uncharacterized protein YMR315W
K.QYEEFGDSphosNDYKNDDVVR.V	0.9974	0.9929	0.700236	0.721857	1	2	YMR319C_35	YMR319C	Q2	FET4	FET4_YEAST	Low-affinity Fe(2+) transport protein (Low-affinity Fe(II) transport protein)
R.SQTphosISGLETSTPISSTR.E	0.9996	0.9999	6.68947	6.35466	4	4	YNL053W_170	YNL053W	Q2	MSG5	MSG5_YEAST	Tyrosine-protein phosphatase MSG5 (EC 3.1.3.48)
K.SYSphosSASFR.S	0.9937	0.9961	1.18557	1.21546	2	1	YNL053W_406	YNL053W	Q2	MSG5	MSG5_YEAST	Tyrosine-protein phosphatase MSG5 (EC 3.1.3.48)
K.SSLLVASNPAFASphosDVELSK.K	1	0.9996	1.11297	1.69193	3	2	YNL054W_164	YNL054W	Q2	VAC7	VAC7_YEAST	Vacuolar segregation protein 7
K.KSLSphosNSTLR.H	0.9986	0.9994	1.07804	0.383688	1	1	YNL054W_646	YNL054W	Q2	VAC7	VAC7_YEAST	Vacuolar segregation protein 7
M.SphosPPVYSDISR.N	1	1	1.14708	1.54248	5	3	YNL055C_2	YNL055C	Q2	POR1;OMP2;VDAC1	VDAC1_YEAST	Mitochondrial outer membrane protein porin 1 (Voltage-dependent anion-selective channel protein 1) (VDAC-1)
M.SPPV(YS)phosDISR.N	0.9983	0.9986	6.68947	2.3685	2	2	YNL055C_6 7_C	YNL055C	Q2	POR1;OMP2;VDAC1	VDAC1_YEAST	Mitochondrial outer membrane protein porin 1 (Voltage-dependent anion-selective channel protein 1) (VDAC-1)
R.SNSphosIYTEDIEMYPTHNEQHLTR.E	0.9961	0.9981	1.93168	2.3446	2	3	YNL065W_6	YNL065W	Q2	AQR1	AQR1_YEAST	Probable transporter AQR1
R.QSPNNALVSphosFTNACANSK.L	0.9972	0.9926	0.806494	0.812272	3	3	YNL068C_596	YNL068C	Q2	FKH2	FKH2_YEAST	Fork head protein homolog 2
R.GFSphosINPDIK.A	1	1	0.763167	0.774704	2	2	YNL068C_799	YNL068C	Q2	FKH2	FKH2_YEAST	Fork head protein homolog 2
R.F(YSY)phosVDMLNDEK.L	0.9861	0.9832	0.73795	0.897354	2	3	YNL074C_227 228 229_C	YNL074C	Q2	MLF3;YMK1	MLF3_YEAST	Protein MLF3 (Multicopy suppressor of leflunomide sensitivity 3)
K.TTELPATSPYphosVSPQQSAR.Q	0.9997	0.9981	1.31251	0.989668	5	3	YNL074C_295	YNL074C	Q2	MLF3;YMK1	MLF3_YEAST	Protein MLF3 (Multicopy suppressor of leflunomide sensitivity 3)
K.(STTS)phosGLFSNFADKYQK.M	0.9981	1	0.704059	0.76414	6	4	YNL076W_164 165 166 167_C	YNL076W	Q2	MKS1;LYS80	MKS1_YEAST	Negative regulator of RAS-cAMP pathway
R.SphosYKNDQNGQLSLSK.T	0.9801	0.9522	1.25736	0.328193	1	1	YNL076W_264	YNL076W	Q2	MKS1;LYS80	MKS1_YEAST	Negative regulator of RAS-cAMP pathway
R.SYKNDQNGQLSphosLSK.T	0.9845	0.9986	0.460897	3.52613	1	1	YNL076W_274	YNL076W	Q2	MKS1;LYS80	MKS1_YEAST	Negative regulator of RAS-cAMP pathway
R.SNTphosSPSphosVLYHPK.R	0.9997	0.9997	1.07908	0.356207	2	3	YNL078W_299 302	YNL078W	Q2	NIS1;JIP1	NIS1_YEAST	Protein NIS1 (Jumonji domain-interacting protein 1) (Neck protein interacting with septins protein 1)
R.SNTphosESVLLQR.S	0.9993	0.9959	6.68947	6.35466	1	1	YNL085W_123	YNL085W	Q2	MKT1	MKT1_YEAST	Protein MKT1
K.AG(ST)phosVFALGTNVVSTGLGTIDKVK.A	0.9982	0.9807	1.17283	1.21546	4	3	YNL087W_1136 1137_C	YNL087W	Q2	TCB2	TCB2_YEAST	Tricalbin-2
K.LESphosFQAVYNK.L	0.9982	0.9995	1.97926	0.953448	1	1	YNL096C_168	YNL096C	Q2	RPS7B	RS7B_YEAST	40S ribosomal protein S7-B (Small ribosomal subunit protein eS7-B)
R.KYSM(ST)phosLTPR.D	0.9482	0.9653	1.22579	0.953448	1	1	YNL101W_50 51_C	YNL101W	Q2	AVT4	AVT4_YEAST	Vacuolar amino acid transporter 4
R.SNPSTSPFVTAPGTphosPIGIK.G	1	1	0.983044	0.818998	5	5	YNL102W_313	YNL102W	Q2	POL1;CDC17	DPOA_YEAST	DNA polymerase alpha catalytic subunit A (EC 2.7.7.7) (DNA polymerase I subunit A) (DNA polymerase alpha:primase complex p180 subunit) (DNA polymerase-primase complex p180 subunit) (Pol alpha-primase complex p180 subunit)
K.SLQSphosNTDVATLAVNVK.K	0.9999	0.9994	1.5349	1.54248	3	3	YNL102W_328	YNL102W	Q2	POL1;CDC17	DPOA_YEAST	DNA polymerase alpha catalytic subunit A (EC 2.7.7.7) (DNA polymerase I subunit A) (DNA polymerase alpha:primase complex p180 subunit) (DNA polymerase-primase complex p180 subunit) (Pol alpha-primase complex p180 subunit)
R.IDDANISphosTFNENHTNSTENR.D	0.9997	0.9993	1.06383	1.36082	1	1	YNL115C_222	YNL115C	Q2	YNL115C;N1929	YNL5_YEAST	Uncharacterized vacuolar membrane protein YNL115C
K.RGETFASphosLANDKK.A	0.9962	0.998	1.04687	0.818748	4	2	YNL118C_713	YNL118C	Q2	DCP2;PSU1	DCP2_YEAST	m7GpppN-mRNA hydrolase (EC 3.6.1.62) (Protein PSU1) (mRNA-decapping enzyme subunit 2)
K.AFDSSSNVSphosSSK.D	0.9998	0.9985	0.848987	0.925024	4	2	YNL118C_728	YNL118C	Q2	DCP2;PSU1	DCP2_YEAST	m7GpppN-mRNA hydrolase (EC 3.6.1.62) (Protein PSU1) (mRNA-decapping enzyme subunit 2)
K.QPYNVD(SYS)phosQKNSAK.G	0.9726	0.981	0.493039	1.00143	4	2	YNL118C_817 818 819_C	YNL118C	Q2	DCP2;PSU1	DCP2_YEAST	m7GpppN-mRNA hydrolase (EC 3.6.1.62) (Protein PSU1) (mRNA-decapping enzyme subunit 2)
R.TEGGP(SS)phosEMSTSMK.R	0.9704	0.9621	1.25044	1.12065	2	1	YNL118C_847 848_C	YNL118C	Q2	DCP2;PSU1	DCP2_YEAST	m7GpppN-mRNA hydrolase (EC 3.6.1.62) (Protein PSU1) (mRNA-decapping enzyme subunit 2)
M.TphosISLSNIK.K	0.9805	0.9802	0.844353	1.10963	2	2	YNL123W_2	YNL123W	Q2	NMA111;YNM3	NM111_YEAST	Pro-apoptotic serine protease NMA111 (EC 3.4.21.-) (111 kDa nuclear mediator of apoptosis)
R.NSSphosFKGNLK.Y	0.9951	0.9699	0.897468	0.903695	5	3	YNL127W_27	YNL127W	Q2	FAR11	FAR11_YEAST	Factor arrest protein 11
R.DRESphosFTR.L	0.996	0.9842	1.17123	1.00154	4	3	YNL133C_78	YNL133C	Q2	FYV6	FYV6_YEAST	Protein FYV6 (Function required for yeast viability protein 6)
K.TVAVAGNPTphosDWK.H	1	1	1.12671	0.983694	1	1	YNL134C_47	YNL134C	Q2	YNL134C;N1214;N1847	YNN4_YEAST	Uncharacterized protein YNL134C
K.STESICSphosLTKPQLYSLYDDDVVR.S	0.9959	0.9976	3.31712	6.35466	2	1	YNL156C_18	YNL156C	Q2	NSG2	NSG2_YEAST	Protein NSG2 (INSIG homolog 2)
K.KSTESICSLTphosKPQLYSLYDDDVVR.S	0.9604	0.9933	2.54004	2.78677	1	1	YNL156C_20	YNL156C	Q2	NSG2	NSG2_YEAST	Protein NSG2 (INSIG homolog 2)
K.YFDSphosGDYALQK.A	0.9999	1	1.32657	1.20779	4	6	YNL157W_64	YNL157W	Q2	IGO1	IGO1_YEAST	mRNA stability protein IGO1 (Initiation of G zero protein 1)
R.ATNANTADSphosPFTAR.Q	1	0.9998	0.64402	2.02791	3	1	YNL159C_105	YNL159C	Q2	ASI2	ASI2_YEAST	Protein ASI2 (Amino acid sensor-independent protein 2)
Q.MINTphosPPPSMGGLYR.H	1	1	0.628963	0.828655	12	10	YNL161W_109	YNL161W	Q2	CBK1	CBK1_YEAST	Serine/threonine-protein kinase CBK1 (EC 2.7.11.1) (Cell wall biosynthesis kinase)
K.SEGYVTphosDGLGKTQSSESR.L	0.9807	0.9544	0.405615	2.025	1	1	YNL173C_216	YNL173C	Q2	MDG1	MDG1_YEAST	Signal transduction protein MDG1 (Multicopy suppressor of defective G-protein 1)
R.TKSphosSVALATAQR.G	0.9986	0.9946	2.05845	1.99858	6	7	YNL175C_378	YNL175C	Q2	NOP13	NOP13_YEAST	Nucleolar protein 13
R.TK(SS)phosVALATAQR.G	0.9973	0.9994	0.411141	2.04808	2	3	YNL175C_378 379_C	YNL175C	Q2	NOP13	NOP13_YEAST	Nucleolar protein 13
R.LSTTSH(TS)phosGR.A	0.9969	0.9988	3.50496	2.54856	1	1	YNL183C_158 159_C	YNL183C	Q2	NPR1	NPR1_YEAST	Nitrogen permease reactivator protein (EC 2.7.11.1) (Serine/threonine-protein kinase NPR1)
R.ARQ(SS)phosIYSASR.Q	0.9785	0.9883	1.0349	0.166026	2	4	YNL183C_316 317_C	YNL183C	Q2	NPR1	NPR1_YEAST	Nitrogen permease reactivator protein (EC 2.7.11.1) (Serine/threonine-protein kinase NPR1)
R.NGEMVDPYDYENSphosLR.H	1	1	0.348129	1.08128	5	4	YNL192W_270	YNL192W	Q2	CHS1	CHS1_YEAST	Chitin synthase 1 (EC 2.4.1.16) (Chitin-UDP acetyl-glucosaminyl transferase 1)
K.ESDIIVSphosNDNLTANR.A	0.9988	0.9992	1.81076	1.44584	1	1	YNL192W_358	YNL192W	Q2	CHS1	CHS1_YEAST	Chitin synthase 1 (EC 2.4.1.16) (Chitin-UDP acetyl-glucosaminyl transferase 1)
R.DNSFASphosINGQPEQELQYK.E	0.9998	0.9935	0.828482	1.10103	4	2	YNL206C_411	YNL206C	Q2	RTT106	RT106_YEAST	Histone chaperone RTT106 (Regulator of Ty1 transposition protein 106)
R.IIEAL(SS)phosGVENLK.M	0.9984	0.9978	3.50099	0.570651	2	1	YNL207W_408 409_C	YNL207W	Q2	RIO2	RIO2_YEAST	Serine/threonine-protein kinase RIO2 (EC 2.7.11.1)
K.RRTphosFTTVSDNQTTVQFPVYQGER.V	0.9992	0.9976	1.07095	0.365426	5	3	YNL209W_431	YNL209W	Q2	SSB2;YG103	SSB2_YEAST	Ribosome-associated molecular chaperone SSB2 (EC 3.6.4.10) (Heat shock protein SSB2) (Hsp70 chaperone Ssb)
K.SSLTASphosADDLKEIEHR.S	0.9975	0.9795	0.669934	0.89952	4	2	YNL212W_170	YNL212W	Q2	VID27	VID27_YEAST	Vacuolar import and degradation protein 27
R.DADAHDSphosLNDIDQLAR.L	1	1	0.771937	1.45451	2	1	YNL216W_142	YNL216W	Q2	RAP1;GRF1;TUF1	RAP1_YEAST	DNA-binding protein RAP1 (Repressor/activator site-binding protein) (SBF-E) (TUF)
K.VLQEAGYNVSSYGTphosGSAVR.L	1	0.9999	1.10605	1.41953	1	1	YNL222W_41	YNL222W	Q2	SSU72	SSU72_YEAST	RNA polymerase II subunit A C-terminal domain phosphatase SSU72 (CTD phosphatase SSU72) (EC 3.1.3.16) (Suppressor of SUA7 protein 2)
K.MGGLRPGNRYDSphosSTDLQAGR.A	0.9996	0.9992	0.81075	0.736141	6	7	YNL224C_105	YNL224C	Q2	SQS1	SQS1_YEAST	Protein SQS1 (Squelch of splicing suppression protein 1)
K.MGGLRPGNRYD(SST)phosDLQAGR.A	0.9997	0.9968	0.806494	0.826805	14	6	YNL224C_105 106 107_C	YNL224C	Q2	SQS1	SQS1_YEAST	Protein SQS1 (Squelch of splicing suppression protein 1)
R.HNSphosRADNNLLPSPSphosPQLTEDIK.C	0.9985	0.9896	0.755184	1.07643	2	1	YNL224C_334 345	YNL224C	Q2	SQS1	SQS1_YEAST	Protein SQS1 (Squelch of splicing suppression protein 1)
K.DVTQPITphosPVKK.R	1	1	0.88539	0.983384	4	8	YNL230C_269	YNL230C	Q2	ELA1	ELOA1_YEAST	Elongin-A
K.QDTEQIIDAASVL(ST)phosESPLLR.K	0.9998	0.9565	1.71156	0.621998	2	2	YNL233W_397 398_C	YNL233W	Q2	BNI4	BNI4_YEAST	Protein BNI4
R.MNTSphosFIDSMTPDSPVK.S	0.9997	0.9997	0.983044	1.10698	1	2	YNL233W_800	YNL233W	Q2	BNI4	BNI4_YEAST	Protein BNI4
R.NLDGEIQGVQNSphosFSDVSK.V	0.9992	0.9992	1.60037	1.12609	1	1	YNL242W_1113	YNL242W	Q2	ATG2;APG2;AUT8;SPO72	ATG2_YEAST	Autophagy-related protein 2 (Sporulation-specific protein 72)
R.SphosFMAIGSGVK.T	1	0.9973	1.03497	0.865221	1	1	YNL242W_1351	YNL242W	Q2	ATG2;APG2;AUT8;SPO72	ATG2_YEAST	Autophagy-related protein 2 (Sporulation-specific protein 72)
R.AATTISASGAA(TS)phosISSQK.K	0.9942	0.9848	1.07095	2.08203	1	1	YNL245C_125 126_C	YNL245C	Q2	CWC25	CWC25_YEAST	Pre-mRNA-splicing factor CWC25 (Complexed with CEF1 protein 25)
K.KGSphosGDNLLLMK.R	0.9999	1	2.19678	1.10972	1	1	YNL254C_23	YNL254C	Q2	RTC4	RTC4_YEAST	Restriction of telomere capping protein 4
K.LFSTVNSARHSphosVPLGGMR.D	1	0.9949	1.05752	0.480196	2	1	YNL256W_14	YNL256W	Q2	FOL1	FOL1_YEAST	Folic acid synthesis protein FOL1 [Includes: Dihydroneopterin aldolase (DHNA) (EC 4.1.2.25) (7,8-dihydroneopterin aldolase) (FASA) (FASB); 6-hydroxymethyl-7,8-dihydropterin pyrophosphokinase (HPPK) (EC 2.7.6.3) (2-amino-4-hydroxy-6-hydroxymethyldihydropteridine pyrophosphokinase) (7,8-dihydro-6-hydroxymethylpterin-pyrophosphokinase) (PPPK) (FASC); Dihydropteroate synthase (DHPS) (EC 2.5.1.15) (Di…
R.SphosNGSELELDSSDLLQR.E	0.9981	0.9968	0.64402	0.812272	3	3	YNL258C_29	YNL258C	Q2	DSL1	DSL1_YEAST	Protein transport protein DSL1 (Dependent on SLY1-20 protein 1)
R.FSHTphosPQQQRPMQIPR.N	0.9791	0.9802	0.929177	1.08203	1	1	YNL263C_23	YNL263C	Q2	YIF1	YIF1_YEAST	Protein transport protein YIF1 (YIP1-interacting factor 1)
R.SphosAMKDFTK.N	1	1	4.0188	4.13548	2	2	YNL267W_200	YNL267W	Q2	PIK1	PIK1_YEAST	Phosphatidylinositol 4-kinase PIK1 (PI4-kinase) (PtdIns-4-kinase) (EC 2.7.1.67)
K.QNNIGEQSphosMQELPEDQIEHEMEAIDPSNK.T	1	1	1.37716	1.59588	3	2	YNL268W_24	YNL268W	Q2	LYP1	LYP1_YEAST	Lysine-specific permease
R.LQVVSphosHETphosDINEDEEEAHYEDK.H	0.9995	1	1.0195	1.02488	4	4	YNL268W_87 90	YNL268W	Q2	LYP1	LYP1_YEAST	Lysine-specific permease
K.ESHSphosNSSSGIFQNLKR.L	0.9964	0.9946	1.2698	1.4792	1	2	YNL271C_17	YNL271C	Q2	BNI1;PPF3;SHE5	BNI1_YEAST	Protein BNI1 (Pointed projection formation protein 3) (Sensitive to high expression protein 5) (Synthetic lethal 39)
K.ESHSN(SSS)phosGIFQNLK.R	0.9998	0.9987	1.37568	1.81409	4	4	YNL271C_19 20 21_C	YNL271C	Q2	BNI1;PPF3;SHE5	BNI1_YEAST	Protein BNI1 (Pointed projection formation protein 3) (Sensitive to high expression protein 5) (Synthetic lethal 39)
K.LTTQNITphosKEDLEKFSEVTK.H	0.999	0.9987	0.700236	0.728857	7	6	YNL272C_409	YNL272C	Q2	SEC2	SEC2_YEAST	Rab guanine nucleotide exchange factor SEC2 (GDP-GTP exchange factor SEC2)
K.KLSphosVESDLSAIYEK.Y	0.9999	0.9998	0.231981	0.977796	2	2	YNL278W_634	YNL278W	Q2	CAF120	CA120_YEAST	CCR4-NOT transcriptional complex subunit CAF120 (120 kDa CCR4-associated factor)
R.ASVHSphosESNYNSR.K	0.998	0.9872	0.653542	1.89417	1	2	YNL278W_675	YNL278W	Q2	CAF120	CA120_YEAST	CCR4-NOT transcriptional complex subunit CAF120 (120 kDa CCR4-associated factor)
R.APGGRDSphosIITGDAHNISK.R	0.9996	0.9963	1.42242	0.655768	3	1	YNL283C_421	YNL283C	Q2	WSC2	WSC2_YEAST	Cell wall integrity and stress response component 2
R.KFTphosEDEMK.A	1	1	1.00522	5.11144	2	1	YNL287W_610	YNL287W	Q2	SEC21	COPG_YEAST	Coatomer subunit gamma (Gamma-coat protein) (Gamma-COP)
K.SPSphosVPNFHDK.M	0.9989	0.999	1.14318	0.605194	6	6	YNL293W_33	YNL293W	Q2	MSB3;GYP3	GYP3_YEAST	GTPase-activating protein GYP3 (Multicopy suppressor of bud emergence 3) (Protein MSB3)
K.TYGELLGN(STS)phosEADLPINDNTDNK.G	0.9991	0.9907	1.10258	0.959548	2	3	YNL293W_570 571 572_C	YNL293W	Q2	MSB3;GYP3	GYP3_YEAST	GTPase-activating protein GYP3 (Multicopy suppressor of bud emergence 3) (Protein MSB3)
R.YDPEDQISphosVGR.S	1	1	0.881348	1.34227	2	1	YNL294C_409	YNL294C	Q2	RIM21;PAL2	PALH_YEAST	pH-response regulator protein palH/RIM21 (Regulator of IME2 protein 21)
R.SphosIADSAQNK.E	0.9996	1	1.89673	1.95034	2	2	YNL297C_582	YNL297C	Q2	MON2;YSL2	MON2_YEAST	Protein MON2
K.CPLLSGV(SS)phosPTNFTHK.V	0.9987	0.998	0.0349716	1.80551	1	1	YNL298W_185 186_C	YNL298W	Q2	CLA4	CLA4_YEAST	Serine/threonine-protein kinase CLA4 (EC 2.7.11.1)
K.CPLLSGVSSphosPTNFTHK.V	0.9998	1	0.503647	3.43603	1	1	YNL298W_186	YNL298W	Q2	CLA4	CLA4_YEAST	Serine/threonine-protein kinase CLA4 (EC 2.7.11.1)
K.VHVGFDPETphosGSFVGMPTNWEK.L	1	0.9913	0.579702	0.988843	2	2	YNL298W_202	YNL298W	Q2	CLA4	CLA4_YEAST	Serine/threonine-protein kinase CLA4 (EC 2.7.11.1)
R.FSHIKPSphosASSPQSTFK.S	0.9824	0.9671	1.16534	0.655748	2	2	YNL309W_250	YNL309W	Q2	STB1	STB1_YEAST	Protein STB1 (SIN3-binding protein 1)
K.CHSphosIASGMMK.Q	0.9978	0.9925	0.848558	1.02025	1	2	YNL312W_175	YNL312W	Q2	RFA2;BUF1	RFA2_YEAST	Replication factor A protein 2 (RF-A protein 2) (DNA-binding protein BUF1) (Replication protein A 36 kDa subunit)
R.VNTLTphosPVTIK.Q	0.9999	0.9999	0.545166	3.02458	3	2	YNL312W_40	YNL312W	Q2	RFA2;BUF1	RFA2_YEAST	Replication factor A protein 2 (RF-A protein 2) (DNA-binding protein BUF1) (Replication protein A 36 kDa subunit)
R.FYGAMGEETphosPVAK.Q	1	0.9992	0.691017	0.74323	2	1	YNL315C_284	YNL315C	Q2	ATP11	ATP11_YEAST	Protein ATP11, mitochondrial
K.SHSphosVPDLNTATPSSPK.R	0.9998	0.9999	0.944774	1.01917	19	15	YNL321W_110	YNL321W	Q2	VNX1	VNX1_YEAST	Low affinity vacuolar monovalent cation/H(+) antiporter (Vacuolar Na(+)/H(+) exchanger)
R.LVFHQSphosQAK.F	1	0.999	0.780654	0.729017	1	2	YNL321W_336	YNL321W	Q2	VNX1	VNX1_YEAST	Low affinity vacuolar monovalent cation/H(+) antiporter (Vacuolar Na(+)/H(+) exchanger)
K.AQEQLTphosPSVSR.A	0.9991	0.9983	6.68947	6.35466	1	1	YNL329C_1009	YNL329C	Q2	PEX6;PAS8	PEX6_YEAST	Peroxisomal ATPase PEX6 (Peroxin-6) (Peroxisomal assembly protein 8) (Peroxisome biosynthesis protein PAS8)
K.LTLSphosNSPTAMFDSK.T	0.9997	0.9994	0.797932	0.865089	3	4	YNR006W_155	YNR006W	Q2	VPS27;DID7;GRD11;SSV17;VPL23;VPT27	VPS27_YEAST	Vacuolar protein sorting-associated protein 27 (Golgi retention defective protein 11)
R.LPLGEF(SSS)phosK.L	0.9986	0.9345	1.5089	1.4802	6	5	YNR009W_14 15 16_C	YNR009W	Q2	NRM1	NRM1_YEAST	Transcription factor NRM1 (Negative regulator of MBF targets 1)
K.SNYTAASphosCLTSDPTSPSLLPSSR.R	0.9869	0.9931	5.74263	0.323463	2	2	YNR014W_96	YNR014W	Q2	YNR014W;N2060	YN87_YEAST	Uncharacterized protein YNR014W
K.DTWDRPVDFTphosPTNDETYDVR.W	0.9997	0.9963	6.68947	6.35466	1	1	YNR016C_1834	YNR016C	Q2	ACC1;ABP2;FAS3;MTR7	ACAC_YEAST	Acetyl-CoA carboxylase (ACC) (EC 6.4.1.2) (Fatty acid synthetase 3) (mRNA transport-defective protein 7) [Includes: Biotin carboxylase (EC 6.3.4.14)]
R.SVGHHGG(STTS)phosLR.T	0.9969	0.9841	1.03497	0.602186	2	1	YNR031C_241 242 243 244_C	YNR031C	Q2	SSK2	SSK2_YEAST	MAP kinase kinase kinase SSK2 (EC 2.7.11.25) (Suppressor of sensor kinase 2)
R.AVGSLTphosFDENYNLLDTSGVAK.V	0.9998	0.9994	1.8527	1.14762	1	2	YNR034W-A_19	YNR034W-A	Q2	YNR034W-A	YN034_YEAST	Uncharacterized protein YNR034W-A
R.SSMTLDSPFNFTTSTLQPHQQTphosPPSSAASR.T	0.9982	0.9997	0.671306	0.798725	2	3	YNR039C_167	YNR039C	Q2	ZRG17	ZRG17_YEAST	Protein ZRG17 (Zinc-regulated gene 17 protein)
K.LYQLPQ(STS)phosEISR.L	0.9985	0.9982	6.68947	6.35466	1	1	YNR043W_141 142 143_C	YNR043W	Q2	MVD1;ERG19;MPD	MVD1_YEAST	Diphosphomevalonate decarboxylase (EC 4.1.1.33) (Ergosterol biosynthesis protein 19) (Mevalonate pyrophosphate decarboxylase) (Mevalonate-5-diphosphate decarboxylase) (MDD) (MDDase)
R.AASphosEPNGLQLASATSPTSSSAR.K	1	1	0.784675	0.798469	16	8	YNR047W_414	YNR047W	Q2	FPK1	FPK1_YEAST	Flippase kinase 1 (EC 2.7.11.1)
K.TSGSSNINDKIPGQSVPPPNSFFPQEPSphosPK.L	0.999	0.9151	0.766752	0.858708	2	1	YNR047W_462	YNR047W	Q2	FPK1	FPK1_YEAST	Flippase kinase 1 (EC 2.7.11.1)
R.TKSphosFSNK.F	0.9987	0.9983	0.877055	0.780522	4	2	YNR047W_481	YNR047W	Q2	FPK1	FPK1_YEAST	Flippase kinase 1 (EC 2.7.11.1)
K.SphosFQDIYNNHTSSSSATPR.R	1	0.9505	1.14215	0.570651	2	1	YNR049C_133	YNR049C	Q2	MSO1	MSO1_YEAST	Protein MSO1
R.VISphosQDALQHFR.S	1	1	0.780654	0.838989	5	4	YNR053C_85	YNR053C	Q2	NOG2	NOG2_YEAST	Nucleolar GTP-binding protein 2
R.STSTYSVIESphosESGLKNGSVSNNYVR.N	0.9832	0.9929	0.985984	0.890984	2	1	YOL019W_315	YOL019W	Q2	YOL019W	YOL19_YEAST	Uncharacterized membrane protein YOL019W
E.KPEETAIPKEEATphosAK.E	0.9274	0.9542	6.68947	6.35466	5	2	YOL027C_452	YOL027C	Q2	MDM38	MDM38_YEAST	Mitochondrial distribution and morphology protein 38
R.RA(SS)phosALLR.K	0.9839	0.9761	0.565486	1.38063	1	2	YOL036W_424 425_C	YOL036W	Q2	YOL036W	YO036_YEAST	Uncharacterized protein YOL036W
R.ILSDSNNSphosKEILTLSPK.S	1	0.9998	0.672402	0.825693	5	6	YOL036W_540	YOL036W	Q2	YOL036W	YO036_YEAST	Uncharacterized protein YOL036W
K.SMVTTGPTELSFSSLSTVGGHP(TT)phosPVSK.E	0.9982	0.9457	4.57992	3.1056	1	1	YOL036W_572 573_C	YOL036W	Q2	YOL036W	YO036_YEAST	Uncharacterized protein YOL036W
K.IDSphosHVVLSFSGLNADSR.L	1	1	4.97498	6.35466	2	4	YOL038W_69	YOL038W	Q2	PRE6	PSA4_YEAST	Proteasome subunit alpha type-4 (EC 3.4.25.1) (Macropain subunit PRE6) (Multicatalytic endopeptidase complex subunit PRE6) (Proteasome component PRE6) (Proteinase YSCE subunit PRE6)
K.VPVSphosAAATPSLNK.T	0.9999	0.9999	1.1638	0.934991	4	3	YOL051W_746	YOL051W	Q2	GAL11;ABE1;MED15;RAR3;SDS4;SPT13	MED15_YEAST	Mediator of RNA polymerase II transcription subunit 15 (Autonomous replication regulatory protein 3) (Basal expression activator protein 1) (Defective silencing suppressor protein 4) (Mediator complex subunit 15) (Transcription regulatory protein GAL11) (Ty insertion suppressor protein 13)
K.VPVSAAATphosPSLNK.T	0.9994	0.9965	0.921315	0.785051	1	1	YOL051W_750	YOL051W	Q2	GAL11;ABE1;MED15;RAR3;SDS4;SPT13	MED15_YEAST	Mediator of RNA polymerase II transcription subunit 15 (Autonomous replication regulatory protein 3) (Basal expression activator protein 1) (Defective silencing suppressor protein 4) (Mediator complex subunit 15) (Transcription regulatory protein GAL11) (Ty insertion suppressor protein 13)
K.LSISphosNAASQQPTPR.S	0.9998	0.9991	0.801705	0.934991	6	7	YOL051W_785	YOL051W	Q2	GAL11;ABE1;MED15;RAR3;SDS4;SPT13	MED15_YEAST	Mediator of RNA polymerase II transcription subunit 15 (Autonomous replication regulatory protein 3) (Basal expression activator protein 1) (Defective silencing suppressor protein 4) (Mediator complex subunit 15) (Transcription regulatory protein GAL11) (Ty insertion suppressor protein 13)
K.LSISNAASphosQQPTPR.S	0.9999	0.9998	1.25111	2.19676	3	2	YOL051W_789	YOL051W	Q2	GAL11;ABE1;MED15;RAR3;SDS4;SPT13	MED15_YEAST	Mediator of RNA polymerase II transcription subunit 15 (Autonomous replication regulatory protein 3) (Basal expression activator protein 1) (Defective silencing suppressor protein 4) (Mediator complex subunit 15) (Transcription regulatory protein GAL11) (Ty insertion suppressor protein 13)
K.LSISNAASQQPTphosPR.S	1	0.9999	0.881348	0.812272	7	7	YOL051W_793	YOL051W	Q2	GAL11;ABE1;MED15;RAR3;SDS4;SPT13	MED15_YEAST	Mediator of RNA polymerase II transcription subunit 15 (Autonomous replication regulatory protein 3) (Basal expression activator protein 1) (Defective silencing suppressor protein 4) (Mediator complex subunit 15) (Transcription regulatory protein GAL11) (Ty insertion suppressor protein 13)
K.MLSphosDECFTASDVIPK.K	0.9953	0.9884	0.909479	0.543618	2	2	YOL055C_306	YOL055C	Q2	THI20	THI20_YEAST	Hydroxymethylpyrimidine/phosphomethylpyrimidine kinase THI20 (EC 2.7.1.49) (EC 2.7.4.7) (Hydroxymethylpyrimidine kinase) (HMP kinase) (Hydroxymethylpyrimidine phosphate kinase) (HMP-P kinase) (HMP-phosphate kinase) (HMPP kinase)
K.NVSphosLGNILSAAAK.S	0.9989	0.998	0.727543	0.832341	1	2	YOL057W_417	YOL057W	Q2	YOL057W;O1232	DPP3_YEAST	Probable dipeptidyl peptidase 3 (EC 3.4.14.4) (Dipeptidyl aminopeptidase III) (Dipeptidyl arylamidase III) (Dipeptidyl peptidase III) (DPP III)
R.(SS)phosAELSSIHAK.A	0.9945	0.9981	1.09212	1.20522	1	2	YOL068C_137 138_C	YOL068C	Q2	HST1	HST1_YEAST	NAD-dependent protein deacetylase HST1 (EC 2.3.1.286) (Homologous to SIR2 protein 1) (Regulatory protein SIR2 homolog 1)
R.SSIGSphosGNLASESGSSTYNTK.F	0.9999	0.997	1.82347	1.47595	1	1	YOL070C_208	YOL070C	Q2	NBA1	NBA1_YEAST	Protein NBA1 (NAP1 and bud neck-associated protein 1)
K.TVSphosDLGGHESTNDGTAVMNR.D	0.9978	0.9937	1.40279	0.530237	4	3	YOL078W_407	YOL078W	Q2	AVO1	AVO1_YEAST	Target of rapamycin complex 2 subunit AVO1 (TORC2 subunit AVO1) (Adheres voraciously to TOR2 protein 1)
K.STIQSphosISDSEVVLCK.V	0.9988	0.9977	0.754343	0.865221	2	1	YOL078W_766	YOL078W	Q2	AVO1	AVO1_YEAST	Target of rapamycin complex 2 subunit AVO1 (TORC2 subunit AVO1) (Adheres voraciously to TOR2 protein 1)
R.LNSAAAAAAAAASphosPSNSTPTGYTAEQQSR.A	0.9998	0.9995	0.147082	1.59828	2	1	YOL081W_529	YOL081W	Q2	IRA2;CCS1;GLC4	IRA2_YEAST	Inhibitory regulator protein IRA2
K.NL(SS)phosDPYLSHLVAPR.A	1	1	0.815006	0.959548	11	9	YOL081W_933 934_C	YOL081W	Q2	IRA2;CCS1;GLC4	IRA2_YEAST	Inhibitory regulator protein IRA2
R.NKIP(TT)phosLTSPPGTEK.S	0.9682	0.9852	5.98914	5.38652	4	3	YOL081W_963 964_C	YOL081W	Q2	IRA2;CCS1;GLC4	IRA2_YEAST	Inhibitory regulator protein IRA2
R.NKIPTTL(TS)phosPPGTEK.S	0.9974	1	6.68947	6.35466	4	3	YOL081W_966 967_C	YOL081W	Q2	IRA2;CCS1;GLC4	IRA2_YEAST	Inhibitory regulator protein IRA2
R.TQSSphosGSLLSR.K	0.9993	0.9986	0.736504	0.808893	4	4	YOL087C_669	YOL087C	Q2	YOL087C;O0944	YO087_YEAST	Uncharacterized WD repeat-containing protein YOL087C
R.ATTGLNTphosPEEPKGILPDTPHVINDDSAFPQAINTTQQSK.D	1	0.9999	2.21297	2.23888	10	8	YOL087C_693	YOL087C	Q2	YOL087C;O0944	YO087_YEAST	Uncharacterized WD repeat-containing protein YOL087C
K.LSAI(SS)phosQDLPSNNTHNK.L	0.9998	0.9991	0.990577	0.87816	5	5	YOL087C_748 749_C	YOL087C	Q2	YOL087C;O0944	YO087_YEAST	Uncharacterized WD repeat-containing protein YOL087C
-.MSphosNDETVEK.V	0.9976	0.9075	0.718498	0.897354	1	1	YOL097C_2	YOL097C	Q2	WRS1	SYWC_YEAST	Tryptophan--tRNA ligase, cytoplasmic (EC 6.1.1.2) (Tryptophanyl-tRNA synthetase) (TrpRS)
R.STSphosNRNVGDLLLEKR.T	0.9887	0.9912	2.88741	2.44802	1	1	YOL100W_51	YOL100W	Q2	PKH2	PKH2_YEAST	Serine/threonine-protein kinase PKH2 (EC 2.7.11.1) (PKB-activating kinase homolog 2)
R.SSSphosPATTSRPGTYK.R	0.9989	0.9898	0.59996	1.01917	2	1	YOL100W_595	YOL100W	Q2	PKH2	PKH2_YEAST	Serine/threonine-protein kinase PKH2 (EC 2.7.11.1) (PKB-activating kinase homolog 2)
K.QQD(YS)phosDTAIAAPKPCISK.Q	0.9969	0.996	1.35014	1.26556	6	5	YOL100W_663 664_C	YOL100W	Q2	PKH2	PKH2_YEAST	Serine/threonine-protein kinase PKH2 (EC 2.7.11.1) (PKB-activating kinase homolog 2)
K.ALTphosNTDNFIEMYHNQQR.K	0.9999	1	1.16717	1.17146	9	6	YOL100W_74	YOL100W	Q2	PKH2	PKH2_YEAST	Serine/threonine-protein kinase PKH2 (EC 2.7.11.1) (PKB-activating kinase homolog 2)
K.YGTphosVTDLK.L	0.9998	0.998	1.14361	1.12065	2	3	YOL123W_184	YOL123W	Q2	HRP1;NAB4;NAB5	HRP1_YEAST	Nuclear polyadenylated RNA-binding protein 4 (Cleavage factor IB) (CFIB)
K.AGSGTSQLDQLAALQAL(SSS)phosLNK.L	0.9998	0.9998	0.874739	0.685515	2	1	YOL123W_49 50 51_C	YOL123W	Q2	HRP1;NAB4;NAB5	HRP1_YEAST	Nuclear polyadenylated RNA-binding protein 4 (Cleavage factor IB) (CFIB)
K.AGSGTSQLDQLAALQALSSSphosLNK.L	0.9997	0.9998	1.01295	1.86522	1	3	YOL123W_51	YOL123W	Q2	HRP1;NAB4;NAB5	HRP1_YEAST	Nuclear polyadenylated RNA-binding protein 4 (Cleavage factor IB) (CFIB)
R.VNSphosMPDVPVIGGHSGETIIPLFSQSNFLSR.L	0.9978	0.9677	0.686319	1.44584	2	1	YOL126C_251	YOL126C	Q2	MDH2	MDHC_YEAST	Malate dehydrogenase, cytoplasmic (EC 1.1.1.37)
M.PHSphosVTPSIEQDSLK.L	0.9912	0.9869	0.619926	0.825693	6	9	YOL126C_50	YOL126C	Q2	MDH2	MDHC_YEAST	Malate dehydrogenase, cytoplasmic (EC 1.1.1.37)
K.LSASSSphosASPITK.V	0.9992	0.9993	2.1771	1.27048	1	1	YOL130W_174	YOL130W	Q2	ALR1	ALR1_YEAST	Magnesium transporter ALR1 (Aluminum resistance protein 1)
K.SDADDDTphosLERKPVR.M	1	1	0.936996	1.14762	2	1	YOL130W_242	YOL130W	Q2	ALR1	ALR1_YEAST	Magnesium transporter ALR1 (Aluminum resistance protein 1)
R.YphosNSHVDVGSVPSR.G	0.9892	0.9913	1.14957	0.764292	2	1	YOL130W_77	YOL130W	Q2	ALR1	ALR1_YEAST	Magnesium transporter ALR1 (Aluminum resistance protein 1)
K.GFSphosHTGLTSFTPERPPTLK.A	0.9323	0.9887	0.771937	1.43758	1	2	YOL138C_598	YOL138C	Q2	RTC1;SEA2	RTC1_YEAST	Restriction of telomere capping protein 1 (SEH-associated protein 2)
-.MLETDHSphosRNDNLDDK.S	0.9952	0.9819	0.872852	0.49707	2	1	YOL158C_7	YOL158C	Q2	ENB1;ARN4	ENB1_YEAST	Siderophore iron transporter ENB1 (Enterobactin permease) (Siderophore iron transporter ARN4)
R.SLNEAADEGVDTphosDTGEFQDKWEVR.A	0.995	0.9986	1.05667	1.52613	1	1	YOR018W_326	YOR018W	Q2	ROD1	ROD1_YEAST	Protein ROD1 (Resistance to o-dinitrobenzene protein 1)
R.YNNIINAGLNSphosPSLTPSFAHLSphosR.R	1	1	0.983044	0.741217	1	2	YOR018W_602 613	YOR018W	Q2	ROD1	ROD1_YEAST	Protein ROD1 (Resistance to o-dinitrobenzene protein 1)
R.YNNIINAGLNSPSLTPSFAHLSphosR.R	0.9993	0.9999	0.815006	0.822345	1	2	YOR018W_613	YOR018W	Q2	ROD1	ROD1_YEAST	Protein ROD1 (Resistance to o-dinitrobenzene protein 1)
K.(STSS)phosLLPLPGSSK(SS)phosNNLKR.S	0.9973	0.9916	3.10084	2.03081	1	1	YOR018W_684 685 686 687 697 698_C	YOR018W	Q2	ROD1	ROD1_YEAST	Protein ROD1 (Resistance to o-dinitrobenzene protein 1)
K.STSSLLPLPG(SS)phosKSSNNLKR.S	0.9771	0.9877	1.13354	1.27048	1	3	YOR018W_694 695_C	YOR018W	Q2	ROD1	ROD1_YEAST	Protein ROD1 (Resistance to o-dinitrobenzene protein 1)
K.STSSLLPLPGSSK(SS)phosNNLK.R	0.9773	0.9968	1.06383	0.587086	3	2	YOR018W_697 698_C	YOR018W	Q2	ROD1	ROD1_YEAST	Protein ROD1 (Resistance to o-dinitrobenzene protein 1)
K.QFN(TS)phosNDSIPR.K	0.9939	0.996	1.00157	0.953448	2	1	YOR019W_462 463_C	YOR019W	Q2	YOR019W;OR26.09	YO019_YEAST	Uncharacterized protein YOR019W
R.RN(YSST)phosCLTSNSGIIGK.T	0.9987	0.9969	0.998072	1.00744	1	3	YOR023C_281 282 283 284_C	YOR023C	Q2	AHC1	AHC1_YEAST	Protein AHC1 (ADA HAT complex component 1)
R.NYSphosSTCLTSNSGIIGK.T	0.9996	0.9997	2.20975	2.1152	3	3	YOR023C_282	YOR023C	Q2	AHC1	AHC1_YEAST	Protein AHC1 (ADA HAT complex component 1)
K.IATLEEPGYESphosR.T	0.9997	0.9994	0.763167	0.80212	3	4	YOR028C_85	YOR028C	Q2	CIN5;HAL6;SDS15;YAP4	YAP4_YEAST	AP-1-like transcription factor YAP4 (Chromosome instability protein 5) (Transcription activator CIN5)
K.TIQSTSMEFNTphosPSYTVPR.D	0.9999	0.9993	0.251105	1.91316	1	1	YOR038C_443	YOR038C	Q2	HIR2	HIR2_YEAST	Protein HIR2 (Histone transcription regulator 2)
R.AGRSphosLQDTANK.V	1	1	0.839206	0.988658	2	2	YOR042W_244	YOR042W	Q2	CUE5	CUE5_YEAST	Ubiquitin-binding protein CUE5 (Coupling of ubiquitin conjugation to ER degradation protein 5)
R.TKSphosGE(ST)phosGKVVAETTYIDTPDTETK.K	0.9991	0.9991	0.615068	0.953448	1	1	YOR042W_348 351 352_C	YOR042W	Q2	CUE5	CUE5_YEAST	Ubiquitin-binding protein CUE5 (Coupling of ubiquitin conjugation to ER degradation protein 5)
K.FFDRP(SSS)phosFVSNAK.G	1	0.9996	1.10258	1.07081	14	11	YOR043W_129 130 131_C	YOR043W	Q2	WHI2	WHI2_YEAST	Growth regulation protein
K.TKQEDSphosNLISSEYEVK.V	0.9977	0.9995	1.11676	1.84888	2	1	YOR046C_64	YOR046C	Q2	DBP5;RAT8	DBP5_YEAST	ATP-dependent RNA helicase DBP5 (EC 3.6.4.13) (DEAD box protein 5) (Helicase CA5/6) (Ribonucleic acid-trafficking protein 8)
K.LADIQADPNSPLYSAKSphosFDELGLAPELLK.G	0.997	0.995	1.50626	1.07643	2	1	YOR046C_93	YOR046C	Q2	DBP5;RAT8	DBP5_YEAST	ATP-dependent RNA helicase DBP5 (EC 3.6.4.13) (DEAD box protein 5) (Helicase CA5/6) (Ribonucleic acid-trafficking protein 8)
R.LLSAETASphosKER.L	0.9977	0.9948	0.555362	0.925482	1	2	YOR057W_307	YOR057W	Q2	SGT1	SGT1_YEAST	Protein SGT1 (Suppressor of G2 allele of SKP1)
K.AVIAGSLPFSphosPSSK.S	1	1	0.889431	0.897354	3	3	YOR066W_167	YOR066W	Q2	MSA1	MSA1_YEAST	G1-specific transcription factors activator MSA1 (MBF and SBF-associated protein 1)
R.NNNILLSQPPQSphosPPSSAQLKPPSTPK.S	0.9968	0.9964	0.88907	1.16356	2	3	YOR066W_268	YOR066W	Q2	MSA1	MSA1_YEAST	G1-specific transcription factors activator MSA1 (MBF and SBF-associated protein 1)
R.NNNILLSQPPQSPPSSAQLKPP(ST)phosPK.S	0.9923	0.9987	1.11297	2.22815	1	1	YOR066W_279 280_C	YOR066W	Q2	MSA1	MSA1_YEAST	G1-specific transcription factors activator MSA1 (MBF and SBF-associated protein 1)
K.VGQ(SS)phosPSPNKR.R	0.9975	0.9976	1.0991	0.965623	1	1	YOR066W_51 52_C	YOR066W	Q2	MSA1	MSA1_YEAST	G1-specific transcription factors activator MSA1 (MBF and SBF-associated protein 1)
R.GVLL(ST)phosPTKK.S	0.9988	0.9996	0.493078	0.890984	3	3	YOR066W_83 84_C	YOR066W	Q2	MSA1	MSA1_YEAST	G1-specific transcription factors activator MSA1 (MBF and SBF-associated protein 1)
K.(STSSS)phosINSISNMGTSAVR.N	0.9994	0.9996	0.206152	1.1315	8	5	YOR070C_193 194 195 196 197_C	YOR070C	Q2	GYP1	GYP1_YEAST	GTPase-activating protein GYP1 (GAP for YPT1)
S.SNDIKPPVTphosPTEPR.V	0.9704	0.9347	0.196274	1.08097	12	6	YOR070C_528	YOR070C	Q2	GYP1	GYP1_YEAST	GTPase-activating protein GYP1 (GAP for YPT1)
K.K(SS)phosNLDPSSSNSFK.V	0.9872	0.9938	0.754343	2.0538	1	1	YOR076C_306 307_C	YOR076C	Q2	SKI7	SKI7_YEAST	Superkiller protein 7
K.KSSphosNLDPSSSNSFK.V	0.9989	0.9984	2.38575	1.62155	1	1	YOR076C_307	YOR076C	Q2	SKI7	SKI7_YEAST	Superkiller protein 7
R.DGSphosFNVMAR.H	0.9969	1	6.68947	6.35466	1	1	YOR080W_407	YOR080W	Q2	DIA2	DIA2_YEAST	Protein DIA2 (Digs into agar protein 2)
K.MDMLSphosPSPSPSTSPQR.S	0.9996	0.9998	3.97163	1.87816	4	7	YOR081C_618	YOR081C	Q2	TGL5;STC2	TGL5_YEAST	Lipase 5 (EC 3.1.1.3) (Triacylglycerol lipase 5)
K.NGFGTPSPPSphosPPGITK.S	0.9999	1	0.901664	0.748481	6	4	YOR083W_62	YOR083W	Q2	WHI5	WHI5_YEAST	G1-specific transcriptional repressor WHI5
K.VGDIASphosKGLGTGLK.A	0.9999	0.9993	0.736532	0.707411	11	10	YOR086C_1135	YOR086C	Q2	TCB1	TCB1_YEAST	Tricalbin-1
K.AGTphosTVIGGGVGAIGK.L	0.9998	0.9998	1.43904	1.4151	1	1	YOR086C_1146	YOR086C	Q2	TCB1	TCB1_YEAST	Tricalbin-1
R.TNHVDAQSVSphosELNDPTYR.T	0.9945	0.995	0.336352	1.53024	1	1	YOR092W_280	YOR092W	Q2	ECM3	ECM3_YEAST	Protein ECM3 (Extracellular mutant protein 3)
K.SSI(SS)phosQGAPSVLQADGTISphosPNLTR.T	0.986	0.9996	1.33635	0.250714	1	1	YOR092W_352 353 367_C	YOR092W	Q2	ECM3	ECM3_YEAST	Protein ECM3 (Extracellular mutant protein 3)
K.SSISSQGAPSphosVLQADGTISphosPNLTR.T	0.9578	0.9971	0.848558	1.07081	1	1	YOR092W_358 367	YOR092W	Q2	ECM3	ECM3_YEAST	Protein ECM3 (Extracellular mutant protein 3)
K.SDEGGSYLC(TSST)phosPSPIK.N	0.9999	0.9999	0.681739	1.98668	9	7	YOR098C_156 157 158 159_C	YOR098C	Q2	NUP1	NUP1_YEAST	Nucleoporin NUP1 (Nuclear pore protein NUP1)
K.KPTphosFTFGQSTSENK.L	0.966	0.9547	0.797523	1.59005	2	2	YOR098C_570	YOR098C	Q2	NUP1	NUP1_YEAST	Nucleoporin NUP1 (Nuclear pore protein NUP1)
K.STSphosNLASphosPMSSK.V	0.9978	0.9983	1.07804	1.16356	1	1	YOR109W_1031 1035	YOR109W	Q2	INP53;SJL3;SOP2	INP53_YEAST	Polyphosphatidylinositol phosphatase INP53 (Suppressor of PMA1 protein 2) (Synaptojanin-like protein 3) [Includes: SAC1-like phosphoinositide phosphatase (EC 3.1.3.-); Phosphatidylinositol 4,5-bisphosphate 5-phosphatase (EC 3.1.3.36)]
K.STSNLASphosPMSSK.V	1	1	0.975471	0.965623	22	21	YOR109W_1035	YOR109W	Q2	INP53;SJL3;SOP2	INP53_YEAST	Polyphosphatidylinositol phosphatase INP53 (Suppressor of PMA1 protein 2) (Synaptojanin-like protein 3) [Includes: SAC1-like phosphoinositide phosphatase (EC 3.1.3.-); Phosphatidylinositol 4,5-bisphosphate 5-phosphatase (EC 3.1.3.36)]
K.SSSESSLLDIDPIMAQPTA(SS)phosVASSSPVSSASASLQPVR.T	0.9859	0.9901	0.732681	1.37914	2	1	YOR109W_928 929_C	YOR109W	Q2	INP53;SJL3;SOP2	INP53_YEAST	Polyphosphatidylinositol phosphatase INP53 (Suppressor of PMA1 protein 2) (Synaptojanin-like protein 3) [Includes: SAC1-like phosphoinositide phosphatase (EC 3.1.3.-); Phosphatidylinositol 4,5-bisphosphate 5-phosphatase (EC 3.1.3.36)]
K.SPTphosPQTSTASLSSVTK.N	0.9999	0.9999	0.924989	0.663262	12	13	YOR109W_988	YOR109W	Q2	INP53;SJL3;SOP2	INP53_YEAST	Polyphosphatidylinositol phosphatase INP53 (Suppressor of PMA1 protein 2) (Synaptojanin-like protein 3) [Includes: SAC1-like phosphoinositide phosphatase (EC 3.1.3.-); Phosphatidylinositol 4,5-bisphosphate 5-phosphatase (EC 3.1.3.36)]
R.GFSphosIVNNLFPQQQQLQNQHR.Q	1	1	0.700236	1.12609	1	1	YOR113W_128	YOR113W	Q2	AZF1	AZF1_YEAST	Asparagine-rich zinc finger protein AZF1
R.NNSphosLKFNPEDFDFQFKR.R	1	1	1.1804	0.785051	1	3	YOR113W_286	YOR113W	Q2	AZF1	AZF1_YEAST	Asparagine-rich zinc finger protein AZF1
R.LNSphosLSVNNK.A	1	1	0.856826	0.791888	3	2	YOR113W_325	YOR113W	Q2	AZF1	AZF1_YEAST	Asparagine-rich zinc finger protein AZF1
R.NESphosISYYTNFNQPR.Y	0.9994	0.9995	0.986496	1.07081	2	5	YOR113W_61	YOR113W	Q2	AZF1	AZF1_YEAST	Asparagine-rich zinc finger protein AZF1
R.KQSphosQILR.D	0.9994	0.9996	0.763167	0.764023	5	4	YOR123C_339	YOR123C	Q2	LEO1	LEO1_YEAST	RNA polymerase-associated protein LEO1
K.NYSphosSDYLK.K	0.9967	0.9998	3.36947	0.0820323	2	3	YOR141C_205	YOR141C	Q2	ARP8	ARP8_YEAST	Actin-like protein ARP8
R.AGVSphosQVLNR.Y	0.9988	0.9987	3.51545	3.04522	1	1	YOR151C_480	YOR151C	Q2	RPB2;RPB150;RPO22	RPB2_YEAST	DNA-directed RNA polymerase II subunit RPB2 (RNA polymerase II subunit 2) (EC 2.7.7.6) (B150) (DNA-directed RNA polymerase II 140 kDa polypeptide)
R.TLTAQSphosMQNSTQSAPNK.S	0.9986	0.9963	0.823467	2.05665	2	1	YOR153W_54	YOR153W	Q2	PDR5;LEM1;STS1;YDR1	PDR5_YEAST	Pleiotropic ABC efflux transporter of multiple drugs (Pleiotropic drug resistance protein 5) (Suppressor of toxicity of sporidesmin)
D.VPTphosPIEKFFTphosLLK.G	0.9269	0.9529	6.68947	6.35466	1	1	YOR162C_334 341	YOR162C	Q2	YRR1;PDR2	YRR1_YEAST	Zinc finger transcription factor YRR1 (Pleiotropic drug-resistance protein 2)
R.(SSS)phosVSLVAEATSNTNSEDKLSK.V	0.9997	0.9997	1.11271	0.245722	4	8	YOR174W_18 19 20_C	YOR174W	Q2	MED4	MED4_YEAST	Mediator of RNA polymerase II transcription subunit 4 (Mediator complex subunit 4)
K.MSFSGYSphosPKPISK.K	1	1	1.00551	0.816747	2	2	YOR175C_610	YOR175C	Q2	ALE1;LCA1;LPT1;SLC4	ALE1_YEAST	Lysophospholipid acyltransferase (LPLAT) (EC 2.3.1.23) (EC 2.3.1.51) (1-acyl-sn-glycerol-3-phosphate acyltransferase) (AGPAT) (Lysophosphatidic acid acyltransferase) (LPAAT) (Lysophosphatidylcholine acyltransferase) (LPCAT) (Lysophosphatidylethanolamine acyltransferase) (LPEAT)
R.FV(SS)phosNPTLSR.F	0.9807	0.9766	1.07594	0.852165	2	1	YOR178C_399 400_C	YOR178C	Q2	GAC1	GAC1_YEAST	Serine/threonine-protein phosphatase 1 regulatory subunit GAC1
R.FVSSphosNPTLSR.F	0.9619	0.9781	1.00553	0.858708	1	1	YOR178C_400	YOR178C	Q2	GAC1	GAC1_YEAST	Serine/threonine-protein phosphatase 1 regulatory subunit GAC1
K.SQVVHGPRGESphosLIDNQR.K	1	0.9999	0.624783	0.995618	3	1	YOR181W_160	YOR181W	Q2	LAS17	LAS17_YEAST	Proline-rich protein LAS17
R.(TTT)phosEGSGVRLPAPPPPPR.R	0.9976	0.9953	1.29436	1.30682	7	6	YOR181W_332 333 334_C	YOR181W	Q2	LAS17	LAS17_YEAST	Proline-rich protein LAS17
R.TTTphosEGSGVRLPAPPPPPR.R	0.9981	0.9941	1.32142	1.16721	4	2	YOR181W_334	YOR181W	Q2	LAS17	LAS17_YEAST	Proline-rich protein LAS17
R.TFSphosQTTTSYAAAFDR.S	0.9976	0.9996	2.27289	1.77816	1	1	YOR187W_32	YOR187W	Q2	TUF1;TUFM	EFTU_YEAST	Elongation factor Tu, mitochondrial (tufM)
K.SGSphosNSSSSSFEEK.S	0.9696	0.998	0.382895	1.60219	1	1	YOR188W_586	YOR188W	Q2	MSB1	MSB1_YEAST	Morphogenesis-related protein MSB1 (Multicopy suppressor of bud emergence 1)
K.LNLNNKPSphosQQQFSDPETK.D	0.9952	0.9993	0.724125	0.692857	2	3	YOR191W_204	YOR191W	Q2	ULS1;DIS1;RIS1;TID4	ULS1_YEAST	ATP-dependent helicase ULS1 (EC 3.6.4.-) (Role in silencing protein 1) (Ubiquitin ligase for SUMO conjugates protein 1)
R.VEMNSphosSEKR.S	0.9955	0.9951	1.68185	1.45882	2	1	YOR195W_136	YOR195W	Q2	SLK19	SLK19_YEAST	Kinetochore protein SLK19 (Synthetic lethal KAR3 protein 19)
R.TFNSEPD(SS)phosFNSPGSSQFVIHPHEPLEK.E	0.9987	0.9993	0.763167	0.979047	3	2	YOR195W_41 42_C	YOR195W	Q2	SLK19	SLK19_YEAST	Kinetochore protein SLK19 (Synthetic lethal KAR3 protein 19)
R.TFNSEPDSSFNSphosPGSSQFVIHPHEPLEK.E	0.9979	0.9992	1.47963	0.910009	2	1	YOR195W_45	YOR195W	Q2	SLK19	SLK19_YEAST	Kinetochore protein SLK19 (Synthetic lethal KAR3 protein 19)
K.NTENEQPASphosIFNK.V	0.9996	0.9986	4.91065	6.35466	2	1	YOR198C_369	YOR198C	Q2	BFR1	BFR1_YEAST	Nuclear segregation protein BFR1 (Brefeldin A resistance protein 1)
K.TGPSPQPESphosQGSFYQR.K	0.9987	1	1.14528	0.825693	6	5	YOR204W_215	YOR204W	Q2	DED1;SPP81	DED1_YEAST	ATP-dependent RNA helicase DED1 (EC 3.6.4.13) (DEAD box protein 1)
R.VGSphosTSENITQK.V	0.9997	0.9984	0.745025	0.865221	4	3	YOR204W_369	YOR204W	Q2	DED1;SPP81	DED1_YEAST	ATP-dependent RNA helicase DED1 (EC 3.6.4.13) (DEAD box protein 1)
K.DAMMSphosAPGSR.S	0.999	0.9967	0.736532	0.842291	11	14	YOR204W_535	YOR204W	Q2	DED1;SPP81	DED1_YEAST	ATP-dependent RNA helicase DED1 (EC 3.6.4.13) (DEAD box protein 1)
K.DAMMSAPGSphosR.S	0.9993	1	0.615068	0.798725	32	19	YOR204W_539	YOR204W	Q2	DED1;SPP81	DED1_YEAST	ATP-dependent RNA helicase DED1 (EC 3.6.4.13) (DEAD box protein 1)
R.SRDNSphosFR.G	0.9957	0.9674	1.32708	1.28997	8	3	YOR204W_576	YOR204W	Q2	DED1;SPP81	DED1_YEAST	ATP-dependent RNA helicase DED1 (EC 3.6.4.13) (DEAD box protein 1)
R.TESphosFVSLWTNYLEKESEKD.-	0.9995	0.9991	0.905461	0.897354	7	5	YOR216C_468	YOR216C	Q2	RUD3;GRP1	RUD3_YEAST	GRIP domain-containing protein RUD3 (Golgin-related protein 1) (Relieves USO1-1 transport defect protein 3)
N.TphosDPGVTGVDSSSLNK.G	1	1	0.806494	0.739686	19	20	YOR220W_132	YOR220W	Q2	RCN2;WSP1	RCN2_YEAST	Regulator of calcineurin 2 (Weak suppressor of PAT1 ts protein 1)
K.ADNSphosFPNIGDSTVSANYNDGIRPSLK.H	0.9995	0.9994	0.971423	1.13577	6	4	YOR227W_1013	YOR227W	Q2	HER1	HER1_YEAST	HMG2-induced ER-remodeling protein 1
K.VGLESLYGDELNSRSPSNDSphosLQESQQK.A	1	0.9794	2.32149	0.971672	3	1	YOR227W_1207	YOR227W	Q2	HER1	HER1_YEAST	HMG2-induced ER-remodeling protein 1
R.LHPSphosDSSMTLNTMK.K	0.9337	0.991	1.59049	2.28997	2	3	YOR231W_71	YOR231W	Q2	MKK1;SSP32	MKK1_YEAST	MAP kinase kinase MKK1/SSP32 (EC 2.7.12.2)
K.D(SS)phosQTSFTQEEFHR.L	0.9886	0.9935	1.01295	1.03081	5	4	YOR233W_481 482_C	YOR233W	Q2	KIN4;KIN3;KIN31	KIN4_YEAST	Serine/threonine-protein kinase KIN4 (EC 2.7.11.1)
K.DSSQ(TS)phosFTQEEFHR.L	0.9994	0.9935	1.20651	0.87816	2	1	YOR233W_484 485_C	YOR233W	Q2	KIN4;KIN3;KIN31	KIN4_YEAST	Serine/threonine-protein kinase KIN4 (EC 2.7.11.1)
R.NTADNSphosLADIPVNK.L	0.9945	0.9991	2.10605	1.46741	1	3	YOR233W_521	YOR233W	Q2	KIN4;KIN3;KIN31	KIN4_YEAST	Serine/threonine-protein kinase KIN4 (EC 2.7.11.1)
R.TSGSphosMTQNPHEVAR.V	0.998	0.9955	0.589049	0.916295	4	1	YOR244W_153	YOR244W	Q2	ESA1	ESA1_YEAST	Histone acetyltransferase ESA1 (EC 2.3.1.48)
T.NFEHENAIPTphosASSSHNLLMSQR.F	0.9979	0.9803	1.20003	1.22562	3	1	YOR256C_21	YOR256C	Q2	TRE2	TRE2_YEAST	Putative zinc metalloprotease TRE2 (EC 3.-.-.-) (Transferrin receptor-like protein 2)
Y.VVCPDDTETLF(SSTT)phosPK.L	0.9996	0.9697	0.503647	1.24573	3	1	YOR264W_262 263 264 265_C	YOR264W	Q2	DSE3	DSE3_YEAST	Protein DSE3 (Daughter specific expression protein 3)
R.FFRPSphosVNK.K	0.9525	0.9403	0.841952	1.03081	2	1	YOR267C_133	YOR267C	Q2	HRK1	HRK1_YEAST	Serine/threonine-protein kinase HRK1 (EC 2.7.11.1) (Hygromycin resistance kinase 1)
R.(SS)phosKSphosFLNFIGR.K	1	0.9967	1.4663	1.22562	2	1	YOR267C_34 35 37_C	YOR267C	Q2	HRK1	HRK1_YEAST	Serine/threonine-protein kinase HRK1 (EC 2.7.11.1) (Hygromycin resistance kinase 1)
R.(SS)phosKSFLNFIGR.K	0.9872	1	0.952509	1.01331	7	8	YOR267C_34 35_C	YOR267C	Q2	HRK1	HRK1_YEAST	Serine/threonine-protein kinase HRK1 (EC 2.7.11.1) (Hygromycin resistance kinase 1)
R.FLNHSphosDCSAINQQQPAHESNLK.T	0.9998	0.9995	0.745465	1.27123	3	4	YOR267C_469	YOR267C	Q2	HRK1	HRK1_YEAST	Serine/threonine-protein kinase HRK1 (EC 2.7.11.1) (Hygromycin resistance kinase 1)
R.M(TT)phosLRTphosMETDPSTR.E	0.9788	0.9485	1.09909	1.30907	4	2	YOR273C_582 583 586_C	YOR273C	Q2	TPO4	TPO4_YEAST	Polyamine transporter 4
R.M(TT)phosLRTMETDPSTR.E	0.9963	0.9916	1.05638	0.986681	2	4	YOR273C_582 583_C	YOR273C	Q2	TPO4	TPO4_YEAST	Polyamine transporter 4
R.MTTLRTphosMETDPSTR.E	0.9959	0.9828	1.02767	1.04808	6	3	YOR273C_586	YOR273C	Q2	TPO4	TPO4_YEAST	Polyamine transporter 4
R.MTTLRTphosMETphosDPSTR.E	0.9859	0.992	1.56294	1.30921	2	3	YOR273C_586 589	YOR273C	Q2	TPO4	TPO4_YEAST	Polyamine transporter 4
K.AVMNAWNGTphosESQSKNVSNIQSYSFEDMKR.L	0.9995	0.9798	0.106055	1.20009	1	1	YOR285W_12	YOR285W	Q2	RDL1	RDL1_YEAST	Thiosulfate:glutathione sulfurtransferase (TST) (EC 2.8.1.-) (Rhodanese-like protein 1)
R.LTESEPLVLSSAEQSphosR.S	0.9997	0.9991	0.0921155	1.15827	3	3	YOR291W_108	YOR291W	Q2	YPK9	YPK9_YEAST	Vacuolar cation-transporting ATPase YPK9 (EC 3.6.3.-) (PARK9 homolog)
R.(SS)phosLSLNNANVNHEK.S	0.9993	0.9994	0.877147	0.832356	6	3	YOR296W_758 759_C	YOR296W	Q2	YOR296W	YO296_YEAST	Uncharacterized protein YOR296W
R.SSLSphosLNNANVNHEK.S	0.9965	0.9868	1.97926	0.953448	3	1	YOR296W_761	YOR296W	Q2	YOR296W	YO296_YEAST	Uncharacterized protein YOR296W
R.SNIFVMEEEYphosQKSSSSLPK.D	0.9964	0.9343	1.28465	0.947322	2	1	YOR299W_532	YOR299W	Q2	BUD7	BUD7_YEAST	Bud site selection protein 7
R.TSATphosREDTPLSQNESTR.A	0.9989	0.9916	0.672402	0.86715	1	2	YOR304W_1075	YOR304W	Q2	ISW2	ISW2_YEAST	ISWI chromatin-remodeling complex ATPase ISW2 (EC 3.6.4.-) (Imitation switch protein 2)
S.NISphosPSTSSTSISHSPTPANLR.L	0.9999	1	1.11986	1.29481	3	3	YOR322C_113	YOR322C	Q2	LDB19	LDB19_YEAST	Protein LDB19 (Low dye-binding protein 19)
R.NSF(SS)phosGHSTPR.K	0.9936	0.9996	0.802823	0.9247	2	6	YOR322C_240 241_C	YOR322C	Q2	LDB19	LDB19_YEAST	Protein LDB19 (Low dye-binding protein 19)
R.SL(TT)phosVQSPPLESVVSVQGSVPFR.G	0.9809	0.9961	0.707312	0.798725	2	5	YOR322C_770 771_C	YOR322C	Q2	LDB19	LDB19_YEAST	Protein LDB19 (Low dye-binding protein 19)
R.KSTphosFGSALSSR.L	0.9962	0.9848	3.34002	0.771245	2	3	YOR322C_93	YOR322C	Q2	LDB19	LDB19_YEAST	Protein LDB19 (Low dye-binding protein 19)
R.SLEMTSphosLPVLGSTK.T	0.9997	0.9997	0.771937	0.764292	1	1	YOR324C_134	YOR324C	Q2	FRT1;HPH1	HPH1_YEAST	Protein HPH1 (Functionally related to TCP1 protein 1) (High pH protein 1)
R.LPVIAVNDNPVVPRPSphosTEVNLGSLLQK.E	0.9997	0.9992	0.944774	0.640661	1	1	YOR324C_86	YOR324C	Q2	FRT1;HPH1	HPH1_YEAST	Protein HPH1 (Functionally related to TCP1 protein 1) (High pH protein 1)
R.SHSphosDTTLSYR.N	0.9996	0.9995	0.771937	0.757306	6	5	YOR329C_57	YOR329C	Q2	SCD5;FTB1	SCD5_YEAST	Protein SCD5 (Protein FTB1)
R.AEALNLANTDSQYLTP(TS)phosGSPVR.G	0.9995	0.9997	1.87729	1.72374	1	2	YOR341W_661 662_C	YOR341W	Q2	RPA190;RPA1;RRN1	RPA1_YEAST	DNA-directed RNA polymerase I subunit RPA190 (EC 2.7.7.6) (DNA-directed RNA polymerase I 190 kDa polypeptide) (A190) (DNA-directed RNA polymerase I largest subunit)
K.NISphosCDELHADLGGGEDSPIAR.S	1	1	1.23086	1.71267	2	2	YOR346W_91	YOR346W	Q2	REV1	REV1_YEAST	DNA repair protein REV1 (EC 2.7.7.-) (Reversionless protein 1)
K.KGSphosSASLSTFASSK.N	0.9997	0.999	1.2636	1.37914	3	1	YOR355W_368	YOR355W	Q2	GDS1	GDS1_YEAST	Protein GDS1
K.KG(SS)phosASLSTFASSK.N	0.9993	0.9992	1.07352	1.28505	2	2	YOR355W_368 369_C	YOR355W	Q2	GDS1	GDS1_YEAST	Protein GDS1
K.ALQSTLSphosSTSMYLDSFQR.S	0.9999	0.9996	1.55536	1.5157	3	2	YOR359W_137	YOR359W	Q2	VTS1	VTS1_YEAST	Protein VTS1 (VTI1-2 suppressor protein 1)
K.ALQSTL(SSTS)phosMYLDSFQR.S	0.9999	0.9998	1.57804	1.63686	4	5	YOR359W_137 138 139 140_C	YOR359W	Q2	VTS1	VTS1_YEAST	Protein VTS1 (VTI1-2 suppressor protein 1)
R.GAHPGAVLLSphosPQSSAINK.N	0.999	0.999	1.05667	0.714661	3	3	YOR359W_30	YOR359W	Q2	VTS1	VTS1_YEAST	Protein VTS1 (VTI1-2 suppressor protein 1)
K.SphosAEPHVNSSPNLIPVQK.Q	0.9997	0.9994	0.88539	0.878146	6	6	YOR359W_311	YOR359W	Q2	VTS1	VTS1_YEAST	Protein VTS1 (VTI1-2 suppressor protein 1)
R.RPSphosMAER.R	0.9982	1	0.534898	1.14762	1	3	YOR370C_9	YOR370C	Q2	MRS6;MSI4	RAEP_YEAST	Rab proteins geranylgeranyltransferase component A (Rab escort protein) (REP)
R.QGSVISphosSSDSSTGFTER.T	0.9998	0.9998	1.66475	0.808893	2	2	YOR371C_94	YOR371C	Q2	GPB1;KRH2	GPB1_YEAST	Guanine nucleotide-binding protein subunit beta 1 (Gbeta mimic kelch protein 1)
R.QGSVI(SSS)phosDSSTGFTER.T	0.9944	0.9998	0.956316	6.35466	4	3	YOR371C_94 95 96_C	YOR371C	Q2	GPB1;KRH2	GPB1_YEAST	Guanine nucleotide-binding protein subunit beta 1 (Gbeta mimic kelch protein 1)
S.SD(SST)phosGFTER.T	0.9999	0.9997	0.675194	0.963531	4	2	YOR371C_98 99 100_C	YOR371C	Q2	GPB1;KRH2	GPB1_YEAST	Guanine nucleotide-binding protein subunit beta 1 (Gbeta mimic kelch protein 1)
K.DNENKQDIYG(SS)phosPTTIQLNSSITK.S	0.9991	0.9881	1.10605	1.39723	1	1	YOR372C_356 357_C	YOR372C	Q2	NDD1	NDD1_YEAST	Nuclear division defective protein 1
K.SphosISKLDNSR.L	0.9159	0.9886	1.55027	0.210356	1	3	YOR372C_370	YOR372C	Q2	NDD1	NDD1_YEAST	Nuclear division defective protein 1
K.GANIASphosFIK.V	1	1	1.45001	1.25071	1	1	YOR375C_439	YOR375C	Q2	GDH1;URE1	DHE4_YEAST	NADP-specific glutamate dehydrogenase 1 (NADP-GDH 1) (EC 1.4.1.4) (NADP-dependent glutamate dehydrogenase 1)
R.N(TS)phosLTSLPPPPPPQFSEMLR.V	1	1	0.789319	0.736141	17	15	YPL014W_216 217_C	YPL014W	Q2	YPL014W	YP014_YEAST	Uncharacterized protein YPL014W
R.NTSL(TS)phosLPPPPPPQFSEMLR.V	0.9747	0.9983	0.952509	1.22562	1	1	YPL014W_219 220_C	YPL014W	Q2	YPL014W	YP014_YEAST	Uncharacterized protein YPL014W
R.NLSTPVFTPVMTPINNSphosSSNQAK.S	0.9909	0.9993	1.11986	1.5096	1	1	YPL014W_78	YPL014W	Q2	YPL014W	YP014_YEAST	Uncharacterized protein YPL014W
K.AANFIQNQSphosPQFNSPYDSNNSNTNLNSLSPQAILAK.N	0.999	0.9991	0.899469	0.764292	2	1	YPL016W_140	YPL016W	Q2	SWI1;ADR6;GAM3	SWI1_YEAST	SWI/SNF chromatin-remodeling complex subunit SWI1 (Regulatory protein GAM3) (SWI/SNF complex subunit SWI1) (Transcription regulatory protein ADR6) (Transcription regulatory protein SWI1)
K.AANFIQNQSPQFNSPYDSphosNNSNTNLNSLSPQAILAK.N	0.9877	0.9455	0.3943	3.35042	1	1	YPL016W_149	YPL016W	Q2	SWI1;ADR6;GAM3	SWI1_YEAST	SWI/SNF chromatin-remodeling complex subunit SWI1 (Regulatory protein GAM3) (SWI/SNF complex subunit SWI1) (Transcription regulatory protein ADR6) (Transcription regulatory protein SWI1)
R.LNIGSKSphosNSLSSDGNSNQDVEIGK.S	0.9973	0.9989	0.998072	0.832356	1	1	YPL019C_265	YPL019C	Q2	VTC3;PHM2	VTC3_YEAST	Vacuolar transporter chaperone 3 (Phosphate metabolism protein 2)
R.RIESphosEGVGTPSTSPISSLASQK.S	0.969	0.9786	2.13013	1.5096	1	1	YPL020C_174	YPL020C	Q2	ULP1	ULP1_YEAST	Ubiquitin-like-specific protease 1 (EC 3.4.22.68)
R.IESEGVGTphosPSTSPISSLASQK.S	0.9985	0.9918	1.5349	0.304417	1	2	YPL020C_179	YPL020C	Q2	ULP1	ULP1_YEAST	Ubiquitin-like-specific protease 1 (EC 3.4.22.68)
R.GASphosQVAAVEK.L	1	0.9996	0.960204	0.30921	1	1	YPL022W_579	YPL022W	Q2	RAD1	RAD1_YEAST	DNA repair protein RAD1
K.ATphosGTPNLRDIEDMALYSVNYGDSPVR.S	0.9991	0.9992	0.624751	0.962202	4	2	YPL032C_450	YPL032C	Q2	SVL3	SVL3_YEAST	Styryl dye vacuolar localization protein 3
R.LNSphosMPTHSIVNQNR.L	0.9989	0.9993	0.865047	0.714661	9	7	YPL032C_662	YPL032C	Q2	SVL3	SVL3_YEAST	Styryl dye vacuolar localization protein 3
K.LQSphosQLAK.L	0.9998	0.9993	1.15855	0.234792	2	2	YPL037C_46	YPL037C	Q2	EGD1	NACB1_YEAST	Nascent polypeptide-associated complex subunit beta-1 (NAC-beta-1) (BTF3 homolog EGD1) (Beta-1-NAC) (GAL4 DNA-binding enhancer protein 1)
M.TphosKLHFDTAEPVK.L	1	1	0.788051	1.00642	4	6	YPL061W_2	YPL061W	Q2	ALD6;ALDH1	ALDH6_YEAST	Magnesium-activated aldehyde dehydrogenase, cytosolic (EC 1.2.1.4) (Mg(2+)-activated acetaldehyde dehydrogenase) (Mg(2+)-ACDH)
K.AGTVWINTphosYphosNDFDSphosR.V	1	1	6.68947	6.09424	1	4	YPL061W_460 461 466	YPL061W	Q2	ALD6;ALDH1	ALDH6_YEAST	Magnesium-activated aldehyde dehydrogenase, cytosolic (EC 1.2.1.4) (Mg(2+)-activated acetaldehyde dehydrogenase) (Mg(2+)-ACDH)
R.YphosPYphosWQISDTAIK.E	0.9893	0.9515	6.68947	6.35466	1	1	YPL072W_464 466	YPL072W	Q2	UBP16	UBP16_YEAST	Ubiquitin carboxyl-terminal hydrolase 16 (EC 3.4.19.12) (Deubiquitinating enzyme 16) (Ubiquitin thioesterase 16) (Ubiquitin-specific-processing protease 16)
K.LDDKPTPSphosQTALDSLLTK.S	0.998	0.9984	1.0851	1.14224	5	4	YPL075W_449	YPL075W	Q2	GCR1;SIT3	GCR1_YEAST	Glycolytic genes transcriptional activator GCR1
R.NSphosGFRPSYSSQIPSTR.S	0.9607	0.974	1.33043	1.46741	1	1	YPL077C_44	YPL077C	Q2	YPL077C	YP077_YEAST	Uncharacterized protein YPL077C
K.QTED(ST)phosANSPAPPLPPLDSK.A	1	0.9999	0.848558	0.992398	5	4	YPL084W_711 712_C	YPL084W	Q2	BRO1;ASI6;LPF2;NPI3;VPS31	BRO1_YEAST	Vacuolar-sorting protein BRO1 (Amino acid sensor-independent protein 6) (BCK1-like resistance to osmotic shock protein 1) (BRO domain-containing protein 1) (Nitrogen permease inactivating protein 3) (Vacuolar protein-sorting-associated protein 31)
K.QTEDSTANSphosPAPPLPPLDSK.A	0.9986	0.9901	0.856826	0.714661	3	1	YPL084W_715	YPL084W	Q2	BRO1;ASI6;LPF2;NPI3;VPS31	BRO1_YEAST	Vacuolar-sorting protein BRO1 (Amino acid sensor-independent protein 6) (BCK1-like resistance to osmotic shock protein 1) (BRO domain-containing protein 1) (Nitrogen permease inactivating protein 3) (Vacuolar protein-sorting-associated protein 31)
R.ELQENPTSFYNRPSVFDENMYSK(YSS)phos.-	0.9978	0.9988	0.905461	0.798725	2	2	YPL084W_842 843 844_C	YPL084W	Q2	BRO1;ASI6;LPF2;NPI3;VPS31	BRO1_YEAST	Vacuolar-sorting protein BRO1 (Amino acid sensor-independent protein 6) (BCK1-like resistance to osmotic shock protein 1) (BRO domain-containing protein 1) (Nitrogen permease inactivating protein 3) (Vacuolar protein-sorting-associated protein 31)
R.LSESNTGWLAKPKLSphosSVWGQLDK.S	0.9983	0.9998	0.86867	1.19668	2	2	YPL085W_1403	YPL085W	Q2	SEC16	SEC16_YEAST	COPII coat assembly protein SEC16 (Protein transport protein SEC16)
K.ALKSphosQQILEK.K	0.9943	0.9959	0.83188	0.686228	1	2	YPL085W_1550	YPL085W	Q2	SEC16	SEC16_YEAST	COPII coat assembly protein SEC16 (Protein transport protein SEC16)
K.STA(YT)phosPQFGQNHSVPMEK.S	0.9989	0.994	0.565486	0.971672	1	1	YPL085W_1561 1562_C	YPL085W	Q2	SEC16	SEC16_YEAST	COPII coat assembly protein SEC16 (Protein transport protein SEC16)
R.ESIISTGSphosEFLPPPK.L	0.9995	0.9996	0.865047	0.884586	5	3	YPL085W_1617	YPL085W	Q2	SEC16	SEC16_YEAST	COPII coat assembly protein SEC16 (Protein transport protein SEC16)
K.ANSSQGSLM(YS)phosPSVEALPIDPVVPQVHETGYNDFGNK.H	0.9854	0.9979	1.63443	1.05949	1	3	YPL085W_1640 1641_C	YPL085W	Q2	SEC16	SEC16_YEAST	COPII coat assembly protein SEC16 (Protein transport protein SEC16)
R.HATQYGLNNGVPPVSphosPYGQATINLPTANK.Y	0.9994	1	0.840243	2.42395	11	15	YPL085W_787	YPL085W	Q2	SEC16	SEC16_YEAST	COPII coat assembly protein SEC16 (Protein transport protein SEC16)
R.KSSphosLFSESGTEK.T	0.9922	0.9905	1.51414	1.13689	1	1	YPL092W_424	YPL092W	Q2	SSU1	SSU1_YEAST	Sulfite efflux pump SSU1 (Sulfite sensitivity protein SSU1)
K.TTVSPYNSIESVEESNSphosALDFTR.L	0.9998	0.9998	0.658087	0.865221	2	1	YPL092W_450	YPL092W	Q2	SSU1	SSU1_YEAST	Sulfite efflux pump SSU1 (Sulfite sensitivity protein SSU1)
R.ASSphosLDDFISR.T	0.9992	0.9994	0.831855	0.791904	8	11	YPL105C_638	YPL105C	Q2	SYH1	SYH1_YEAST	SMY2 homolog 2
K.(STT)phosHIASTMPVAGNQSK.S	0.9998	0.9999	1.76756	1.82235	10	7	YPL105C_670 671 672_C	YPL105C	Q2	SYH1	SYH1_YEAST	SMY2 homolog 2
K.STTHIASTMPVAGNQSKSphosYISLDTLR.S	0.9998	0.9996	1.23395	1.40843	4	4	YPL105C_687	YPL105C	Q2	SYH1	SYH1_YEAST	SMY2 homolog 2
K.STTHIASTMPVAGNQSK(SY)phosISLDTLR.S	0.9993	0.9995	1.04582	1.20238	6	4	YPL105C_687 688_C	YPL105C	Q2	SYH1	SYH1_YEAST	SMY2 homolog 2
K.QIGSphosSTSIPTLK.A	0.9979	0.9969	1.6724	1.78161	1	1	YPL105C_717	YPL105C	Q2	SYH1	SYH1_YEAST	SMY2 homolog 2
K.QIG(SSTS)phosIPTLK.A	0.9975	0.9958	0.902968	1.41026	2	2	YPL105C_717 718 719 720_C	YPL105C	Q2	SYH1	SYH1_YEAST	SMY2 homolog 2
R.DSSphosNSAQNYLDSPK.L	0.981	0.9986	0.848558	1.16884	2	1	YPL110C_61	YPL110C	Q2	GDE1	GDE1_YEAST	Glycerophosphocholine phosphodiesterase GDE1 (EC 3.1.4.2)
K.QLGETphosASphosIHSTNTLNTFSSTPQGSLK.T	0.993	0.9842	1.24482	1.08761	3	3	YPL115C_458 460	YPL115C	Q2	BEM3	BEM3_YEAST	GTPase-activating protein BEM3 (Bud emergence protein 3)
K.QLGETASphosIHSTNTLNTFSSTPQGSLK.T	0.9896	0.9929	1.04224	0.586505	1	3	YPL115C_460	YPL115C	Q2	BEM3	BEM3_YEAST	GTPase-activating protein BEM3 (Bud emergence protein 3)
K.ATVEPASphosTSTIAQR.L	0.9993	0.9952	0.336352	3.26556	1	1	YPL116W_516	YPL116W	Q2	HOS3	HOS3_YEAST	Histone deacetylase HOS3 (EC 3.5.1.98)
R.SphosSDNINKEGAR.E	1	1	3.81713	0.428357	1	1	YPL124W_216	YPL124W	Q2	SPC29;LPH3;NIP29	SPC29_YEAST	Spindle pole component 29
R.ILANANENSAPTphosPK.E	1	1	1.08226	1.14789	4	4	YPL133C_231	YPL133C	Q2	RDS2	RDS2_YEAST	Regulator of drug sensitivity 2
R.DDSphosKESVDSSEDSKLPALK.H	0.9935	0.9949	3.16195	3.28251	2	2	YPL137C_1022	YPL137C	Q2	GIP3	GIP3_YEAST	GLC7-interacting protein 3
K.NFSN(SS)phosNSTFDFPK.Q	0.9996	0.9988	1.20651	1.37228	3	2	YPL141C_66 67_C	YPL141C	Q2	FRK1	FRK1_YEAST	Fatty acyl-CoA synthetase and RNA processing-associated kinase 1 (EC 2.7.11.1)
K.IASPGLTSSphosTASSMVANK.T	0.9973	0.9988	1.16717	1.14762	1	1	YPL153C_181	YPL153C	Q2	RAD53;MEC2;SAD1;SPK1	RAD53_YEAST	Serine/threonine-protein kinase RAD53 (EC 2.7.12.1) (CHEK2 homolog) (Serine-protein kinase 1)
K.KLTphosQMMAAQR.A	1	1	0.983044	3.14172	3	2	YPL153C_731	YPL153C	Q2	RAD53;MEC2;SAD1;SPK1	RAD53_YEAST	Serine/threonine-protein kinase RAD53 (EC 2.7.12.1) (CHEK2 homolog) (Serine-protein kinase 1)
R.SSSGSSNIPQSphosPSVR.S	1	0.9999	0.405615	1.17409	2	1	YPL155C_26	YPL155C	Q2	KIP2	KIP2_YEAST	Kinesin-like protein KIP2
R.GTNLVNKNSphosNSTPR.Q	0.9954	0.9914	6.23574	6.35466	2	2	YPL158C_344	YPL158C	Q2	AIM44	AIM44_YEAST	Altered inheritance of mitochondria protein 44
R.QFYGPSphosGPYTNFAGHDASR.G	0.9996	0.9996	0.225794	6.35466	1	1	YPL170W_81	YPL170W	Q2	DAP1	DAP1_YEAST	Damage response protein 1
R.(TSSTTT)phosATTSNNILTSPSYR.E	0.947	0.9966	1.41124	2.07249	1	2	YPL179W_133 134 135 136 137 138_C	YPL179W	Q2	PPQ1;SAL6	PPQ1_YEAST	Serine/threonine-protein phosphatase PPQ (EC 3.1.3.16)
R.TLKSphosDTDVTSLNASTVSHQSKPFR.Q	0.9803	0.9853	0.907857	0.821475	4	2	YPL180W_10	YPL180W	Q2	TCO89	TCO89_YEAST	Target of rapamycin complex 1 subunit TCO89 (TORC1 subunit TCO89) (89 kDa TOR complex 1 protein)
K.SDTDV(TS)phosLNASTVSHQSKPFR.Q	0.9986	0.9983	2.41124	2.9792	3	1	YPL180W_15 16_C	YPL180W	Q2	TCO89	TCO89_YEAST	Target of rapamycin complex 1 subunit TCO89 (TORC1 subunit TCO89) (89 kDa TOR complex 1 protein)
K.LLNEEEDLIKPDDISphosSAGTK.D	0.9993	0.9991	1.27598	1.31873	1	1	YPL180W_386	YPL180W	Q2	TCO89	TCO89_YEAST	Target of rapamycin complex 1 subunit TCO89 (TORC1 subunit TCO89) (89 kDa TOR complex 1 protein)
R.VLTphosHDGTLDNDYFNKHNVSQK.C	0.999	0.9996	1.18684	1.10145	10	10	YPL180W_52	YPL180W	Q2	TCO89	TCO89_YEAST	Target of rapamycin complex 1 subunit TCO89 (TORC1 subunit TCO89) (89 kDa TOR complex 1 protein)
K.CKSphosSDALFR.K	0.9959	0.9934	1.10605	1.09317	7	5	YPL180W_73	YPL180W	Q2	TCO89	TCO89_YEAST	Target of rapamycin complex 1 subunit TCO89 (TORC1 subunit TCO89) (89 kDa TOR complex 1 protein)
K.(SS)phosDALFR.K	0.999	0.9971	1.11642	1.1315	6	7	YPL180W_73 74_C	YPL180W	Q2	TCO89	TCO89_YEAST	Target of rapamycin complex 1 subunit TCO89 (TORC1 subunit TCO89) (89 kDa TOR complex 1 protein)
R.GPMG(SSTT)phosLHHQR.V	0.9952	0.9758	1.46631	1.86847	1	1	YPL180W_762 763 764 765_C	YPL180W	Q2	TCO89	TCO89_YEAST	Target of rapamycin complex 1 subunit TCO89 (TORC1 subunit TCO89) (89 kDa TOR complex 1 protein)
R.TISphosGLNMTALTR.V	0.9998	0.9999	0.952509	0.897354	7	6	YPL180W_84	YPL180W	Q2	TCO89	TCO89_YEAST	Target of rapamycin complex 1 subunit TCO89 (TORC1 subunit TCO89) (89 kDa TOR complex 1 protein)
R.RSSphosLLNAK.A	0.9999	0.9999	1.22579	0.94117	2	1	YPL191C_343	YPL191C	Q2	YPL191C	YP191_YEAST	Ubiquitin carboxyl-terminal hydrolase MIY1 (EC 3.4.19.12) (Deubiquitinating enzyme MIY1)
K.FVDDSphosDTSYEEK.E	0.9915	0.9933	0.877239	1.025	2	1	YPL195W_700	YPL195W	Q2	APL5;YKS4	AP3D_YEAST	AP-3 complex subunit delta (Adaptor-related protein complex 3 subunit delta) (Delta-adaptin 3) (Delta-adaptin)
R.TDNSphosLNSLSLSTTEISR.K	0.9999	0.9999	0.931581	0.923729	8	10	YPL195W_770	YPL195W	Q2	APL5;YKS4	AP3D_YEAST	AP-3 complex subunit delta (Adaptor-related protein complex 3 subunit delta) (Delta-adaptin 3) (Delta-adaptin)
R.LNRTDNSLNSphosLSLSTTEISR.K	0.9999	0.9999	1.02289	0.54804	4	2	YPL195W_773	YPL195W	Q2	APL5;YKS4	AP3D_YEAST	AP-3 complex subunit delta (Adaptor-related protein complex 3 subunit delta) (Delta-adaptin 3) (Delta-adaptin)
R.TDNSLNSLSphosLSTTEISR.K	1	0.9727	0.840243	0.989668	1	1	YPL195W_775	YPL195W	Q2	APL5;YKS4	AP3D_YEAST	AP-3 complex subunit delta (Adaptor-related protein complex 3 subunit delta) (Delta-adaptin 3) (Delta-adaptin)
L.SLSphosTTEISR.K	0.9999	1	1.10565	0.845592	2	3	YPL195W_777	YPL195W	Q2	APL5;YKS4	AP3D_YEAST	AP-3 complex subunit delta (Adaptor-related protein complex 3 subunit delta) (Delta-adaptin 3) (Delta-adaptin)
R.TDNSLNSLSL(STT)phosEISR.K	0.9999	0.9855	0.771937	4.08515	3	2	YPL195W_777 778 779_C	YPL195W	Q2	APL5;YKS4	AP3D_YEAST	AP-3 complex subunit delta (Adaptor-related protein complex 3 subunit delta) (Delta-adaptin 3) (Delta-adaptin)
R.SIAGTD(SS)phosDSTAYTTASESSPQLK.D	0.9999	0.9998	1.63104	1.66634	6	6	YPL196W_20 21_C	YPL196W	Q2	OXR1	OXR1_YEAST	Oxidation resistance protein 1
R.VV(SS)phosDSLDIAQGIDLVR.D	0.9958	0.9988	2.65591	1.58663	1	2	YPL210C_505 506_C	YPL210C	Q2	SRP72	SRP72_YEAST	Signal recognition particle subunit SRP72 (Signal recognition particle 72 kDa protein homolog)
K.AL(STS)phosDKEK.L	0.9894	0.9959	5.32068	4.98659	2	2	YPL219W_212 213 214_C	YPL219W	Q2	PCL8	PCL8_YEAST	PHO85 cyclin-8
K.ASNLAKPSphosVDDDDSPANIK.V	0.9967	0.9897	1.20393	1.70016	4	3	YPL226W_1140	YPL226W	Q2	NEW1	NEW1_YEAST	[NU+] prion formation protein 1
K.ASNLAKPSVDDDDSphosPANIK.V	0.9995	0.9989	0.709396	3.94654	3	2	YPL226W_1146	YPL226W	Q2	NEW1	NEW1_YEAST	[NU+] prion formation protein 1
R.TASSLQQPQQQQPISphosPPLFLVGAGTSENSNLNK.N	1	0.9996	0.709396	1.01332	11	7	YPL229W_68	YPL229W	Q2	YPL229W;P1429	YP229_YEAST	Uncharacterized protein YPL229W
K.NGNITphosYphosSphosEEPR.E	0.9842	0.9935	6.68947	4.78161	1	1	YPL231W_510 511 512	YPL231W	Q2	FAS2	FAS2_YEAST	Fatty acid synthase subunit alpha (EC 2.3.1.86) [Includes: Acyl carrier; 3-oxoacyl-[acyl-carrier-protein] reductase (EC 1.1.1.100) (Beta-ketoacyl reductase); 3-oxoacyl-[acyl-carrier-protein] synthase (EC 2.3.1.41) (Beta-ketoacyl synthase)]
R.SSISphosFGSSQR.Q	0.9999	0.9998	0.709396	0.771178	1	2	YPL247C_14	YPL247C	Q2	YPL247C	YP247_YEAST	WD repeat-containing protein YPL247C
K.SphosPSIHGTSLEDPDGDTEMTDGGAGSGLNEDPLSLNNNSK.Q	0.9998	0.9984	1.57331	0.318733	2	1	YPL247C_438	YPL247C	Q2	YPL247C	YP247_YEAST	WD repeat-containing protein YPL247C
R.NMSSLSphosDNSVFSR.N	0.9989	0.9997	1.63443	1.09871	1	2	YPL256C_414	YPL256C	Q2	CLN2	CG12_YEAST	G1/S-specific cyclin CLN2
K.I(TT)phosPNSQVWVPSTR.R	0.9993	0.9979	1.70482	1.86197	2	1	YPL269W_604 605_C	YPL269W	Q2	KAR9	KAR9_YEAST	Karyogamy protein KAR9 (Cortical protein KAR9)
K.ITTphosPNSQVWVPSTR.R	0.9568	0.9986	2.02767	2.12362	1	2	YPL269W_605	YPL269W	Q2	KAR9	KAR9_YEAST	Karyogamy protein KAR9 (Cortical protein KAR9)
R.SISRSphosQPMFER.V	0.9559	0.9999	0.967857	0.897354	1	1	YPR008W_125	YPR008W	Q2	HAA1	HAA1_YEAST	Transcriptional activator HAA1
R.VLSSTSLDSphosNMLSGHGALSDTSSILTSTFLDSEPGVGK.L	0.9927	0.9887	0.663003	0.791904	1	1	YPR008W_140	YPR008W	Q2	HAA1	HAA1_YEAST	Transcriptional activator HAA1
K.SGNNWQD(SS)phosVSLPAK.A	0.9921	0.999	1.14443	1.30921	2	4	YPR008W_238 239_C	YPR008W	Q2	HAA1	HAA1_YEAST	Transcriptional activator HAA1
K.SGNNWQDSSVSphosLPAK.A	0.9999	0.998	1.28107	1.28512	4	3	YPR008W_241	YPR008W	Q2	HAA1	HAA1_YEAST	Transcriptional activator HAA1
K.ADSphosRLNMMDKNNSVGLDLLGHSK.R	0.9791	0.9762	1.34782	1.72902	2	1	YPR008W_248	YPR008W	Q2	HAA1	HAA1_YEAST	Transcriptional activator HAA1
R.STGPVNSphosLTMQPVK.G	0.998	0.9941	0.88539	0.609964	2	1	YPR010C_1054	YPR010C	Q2	RPA135;RPA2;RRN2;SRP3	RPA2_YEAST	DNA-directed RNA polymerase I subunit RPA135 (EC 2.7.7.6) (DNA-directed RNA polymerase I 135 kDa polypeptide) (A135) (DNA-directed RNA polymerase I polypeptide 2) (RNA polymerase I subunit 2)
R.APLQQPMLQQQMHPQQASphosPTFPSYDPR.L	0.9942	0.9978	0.823467	1.27538	1	1	YPR022C_207	YPR022C	Q2	YPR022C	YP022_YEAST	Zinc finger protein YPR022C
R.APLQQPMLQQQMHPQQASPTphosFPSYDPR.L	0.972	0.9947	2.02032	1.26063	1	1	YPR022C_209	YPR022C	Q2	YPR022C	YP022_YEAST	Zinc finger protein YPR022C
K.(STS)phosQSFLTSSVSGR.K	0.9924	0.9852	1.79793	1.6376	1	2	YPR023C_157 158 159_C	YPR023C	Q2	EAF3	EAF3_YEAST	Chromatin modification-related protein EAF3 (ESA1-associated factor 3)
R.(SSS)phosLSphosPNMLHHIAGYPTPK.L	0.9938	0.9993	0.147082	1.16884	3	1	YPR023C_201 202 203 205_C	YPR023C	Q2	EAF3	EAF3_YEAST	Chromatin modification-related protein EAF3 (ESA1-associated factor 3)
R.SSSphosLSPNMLHHIAGYPTPK.L	0.998	1	0.681739	0.805515	1	1	YPR023C_203	YPR023C	Q2	EAF3	EAF3_YEAST	Chromatin modification-related protein EAF3 (ESA1-associated factor 3)
K.(SSSS)phosLKIPISSNNK.N	0.9975	0.9996	0.727543	0.817107	9	6	YPR032W_49 50 51 52_C	YPR032W	Q2	SRO7;SNI1;SOP1	SRO7_YEAST	Lethal(2) giant larvae protein homolog SRO7 (Polarity protein SRO7) (Sodium protection protein 1) (Suppressor of RHO3 protein 7)
K.SSSphosSLKIPISSNNK.N	0.9991	0.9985	1.1738	1.78161	1	1	YPR032W_51	YPR032W	Q2	SRO7;SNI1;SOP1	SRO7_YEAST	Lethal(2) giant larvae protein homolog SRO7 (Polarity protein SRO7) (Sodium protection protein 1) (Suppressor of RHO3 protein 7)
R.IANGTNLSphosLPIVNLPNVSNNNNNYNNSGYSSQMNPLSR.S	0.9995	0.983	0.789319	1.26556	6	1	YPR042C_983	YPR042C	Q2	PUF2	PUF2_YEAST	mRNA-binding protein PUF2 (Pumilio homology domain family member 2)
R.FSQGPSATTNSphosNDNLNEDFANLNAISSK.S	0.9744	0.997	3.66653	2.38142	1	1	YPR045C_162	YPR045C	Q2	THP3	THP3_YEAST	Protein THP3 (THO-related protein 3)
R.L(SSSTS)phosDMSLMMQR.T	0.9995	0.9986	0.865047	1.49368	7	4	YPR083W_402 403 404 405 406_C	YPR083W	Q2	MDM36	MDM36_YEAST	Mitochondrial distribution and morphology protein 36
R.TAAAASDMNN(TS)phosAKEHLEALQEGGMK.T	0.9485	0.9274	1.02032	1.09317	1	1	YPR091C_530 531_C	YPR091C	Q2	YPR091C	YP091_YEAST	Uncharacterized PH domain-containing protein YPR091C
K.NDDSphosADERESDNPILTSNPK.M	0.9978	0.9991	1.2717	6.35466	2	5	YPR091C_640	YPR091C	Q2	YPR091C	YP091_YEAST	Uncharacterized PH domain-containing protein YPR091C
K.FSVSSNDSQNSphosLK.N	0.9995	0.9998	0.727543	1.07081	3	3	YPR091C_723	YPR091C	Q2	YPR091C	YP091_YEAST	Uncharacterized PH domain-containing protein YPR091C
K.VKEEEGSphosFNNVIG.-	1	1	0.881348	0.678135	3	5	YPR103W_281	YPR103W	Q2	PRE2;DOA3;PRG1	PSB5_YEAST	Proteasome subunit beta type-5 (EC 3.4.25.1) (Macropain subunit PRE2) (Multicatalytic endopeptidase complex subunit PRE2) (Proteasome component PRE2) (Proteinase YSCE subunit PRE2)
K.SANMNAGAMNSVYRSphosKVNTphosPAIDENGNLAIVGETK.N	0.9669	0.9995	0.653542	1.04808	1	1	YPR115W_813 817	YPR115W	Q2	RGC1	RGC1_YEAST	Regulator of the glycerol channel 1
K.VVTGTVINPENGSphosLILNESGEPITGK.V	0.9985	0.9981	1.53741	0.950385	2	2	YPR118W_351	YPR118W	Q2	MRI1	MTNA_YEAST	Methylthioribose-1-phosphate isomerase (M1Pi) (MTR-1-P isomerase) (EC 5.3.1.23) (S-methyl-5-thioribose-1-phosphate isomerase) (Translation initiation factor eIF-2B subunit alpha/beta/delta-like protein)
K.FIPIPSphosGSSISK.V	0.98	0.9828	1.73812	0.692782	2	2	YPR127W_302	YPR127W	Q2	YPR127W	PLR1_YEAST	Putative pyridoxal reductase (PL reductase) (PL-red) (EC 1.1.1.65)
K.TQDTLNNALANANVNLNDPQTRLSphosIK.S	0.9993	0.9952	2.59551	4.13782	2	2	YPR148C_47	YPR148C	Q2	YPR148C	YP148_YEAST	Uncharacterized protein YPR148C
R.RTGQVGVPTISphosQV.-	0.9999	0.9998	1.92525	1.18975	1	1	YPR149W_171	YPR149W	Q2	NCE102;NCE2;RTG2S2	NCE2_YEAST	Non-classical export protein 2
K.NDILSPPEFDRYphosPLVGSR.V	0.976	0.9486	0.815006	1.09317	1	1	YPR159W_155	YPR159W	Q2	KRE6;CWH48	KRE6_YEAST	Beta-glucan synthesis-associated protein KRE6 (Killer toxin-resistance protein 6)
K.NDILSPPEFDRYPLVGSphosR.V	0.9732	0.9796	1.21337	1.1315	2	1	YPR159W_160	YPR159W	Q2	KRE6;CWH48	KRE6_YEAST	Beta-glucan synthesis-associated protein KRE6 (Killer toxin-resistance protein 6)
K.SphosFLTNNSK.N	1	1	0.856826	0.868171	2	4	YPR171W_434	YPR171W	Q2	BSP1	BSP1_YEAST	Protein BSP1 (Binding of synaptojanin polyphosphoinositide phosphatase domain protein 1)
K.THYSLSphosELNLER.L	0.9807	0.9903	1.02767	1.07643	1	1	YPR171W_88	YPR171W	Q2	BSP1	BSP1_YEAST	Protein BSP1 (Binding of synaptojanin polyphosphoinositide phosphatase domain protein 1)
K.ESphosISGTPTPTSIPHEEQR.Q	0.9968	0.9977	1.98401	0.721857	2	3	YPR172W_97	YPR172W	Q2	YPR172W	PDXH_YEAST	Pyridoxamine 5'-phosphate oxidase homolog (PNP/PMP oxidase homolog) (PNPOx homolog)
K.AGSphosVGIPGTPR.D	0.9999	0.9931	6.68947	6.35466	1	1	YPR184W_1259	YPR184W	Q2	GDB1	GDE_YEAST	Glycogen debranching enzyme (Glycogen debrancher) [Includes: 4-alpha-glucanotransferase (EC 2.4.1.25) (Oligo-1,4-1,4-glucantransferase); Amylo-alpha-1,6-glucosidase (Amylo-1,6-glucosidase) (EC 3.2.1.33) (Dextrin 6-alpha-D-glucosidase)]
R.HYDI(ST)phosPTGSPSIGITK.V	0.9992	0.9947	0.348129	2.26063	3	1	YPR184W_723 724_C	YPR184W	Q2	GDB1	GDE_YEAST	Glycogen debranching enzyme (Glycogen debrancher) [Includes: 4-alpha-glucanotransferase (EC 2.4.1.25) (Oligo-1,4-1,4-glucantransferase); Amylo-alpha-1,6-glucosidase (Amylo-1,6-glucosidase) (EC 3.2.1.33) (Dextrin 6-alpha-D-glucosidase)]
R.HYDISTPTphosGSPSIGITK.V	0.9923	0.9961	0.238505	1.80212	1	1	YPR184W_726	YPR184W	Q2	GDB1	GDE_YEAST	Glycogen debranching enzyme (Glycogen debrancher) [Includes: 4-alpha-glucanotransferase (EC 2.4.1.25) (Oligo-1,4-1,4-glucantransferase); Amylo-alpha-1,6-glucosidase (Amylo-1,6-glucosidase) (EC 3.2.1.33) (Dextrin 6-alpha-D-glucosidase)]
K.A(TSS)phosLTLESINSVLYR.S	0.9656	0.9673	1.65828	1.20009	1	1	YPR184W_894 895 896_C	YPR184W	Q2	GDB1	GDE_YEAST	Glycogen debranching enzyme (Glycogen debrancher) [Includes: 4-alpha-glucanotransferase (EC 2.4.1.25) (Oligo-1,4-1,4-glucantransferase); Amylo-alpha-1,6-glucosidase (Amylo-1,6-glucosidase) (EC 3.2.1.33) (Dextrin 6-alpha-D-glucosidase)]
R.SphosLSLSPCTR.A	0.9982	0.9944	3.56296	1.7038	1	1	YPR185W_344	YPR185W	Q2	ATG13;APG13	ATG13_YEAST	Autophagy-related protein 13
R.NGDENQLDGDSHSphosEPSLSSSPVR.S	0.9994	0.9997	1.96261	-0.0601488	2	2	YAL017W_649	YAL017W	Q3	PSK1	PSK1_YEAST	Serine/threonine-protein kinase PSK1 (EC 2.7.11.1) (PAS kinase 1)
K.KFNTphosGSSEAQAADEKPR.H	0.9966	0.9645	1.49837	-0.554156	1	3	YBL104C_925	YBL104C	Q3	SEA4	SEA4_YEAST	SEH-associated protein 4
R.GAGSLAGKSphosPERITEEGESIWNPEVIDPK.Q	0.9964	0.9998	0.514139	-1.71974	1	1	YBR042C_192	YBR042C	Q3	CST26	CST26_YEAST	Uncharacterized acyltransferase CST26 (EC 2.3.-.-) (Chromosome stability protein 26)
R.MAPSphosPTQSTR.S	0.9984	1	1.78165	-0.0103317	2	3	YBR071W_109	YBR071W	Q3	YBR071W;YBR0712	YBS1_YEAST	Uncharacterized protein YBR071W
K.SphosNGAPTNASPAPPPVILQPTLQPNDQGNPLNTR.L	0.9978	1	1.09883	-0.327062	4	2	YBR112C_421	YBR112C	Q3	CYC8;CRT8;SSN6	CYC8_YEAST	General transcriptional corepressor CYC8 (Glucose repression mediator protein CYC8)
K.SNGAPTphosNASPAPPPVILQPTLQPNDQGNPLNTR.L	0.9976	0.9981	0.460897	-1.053	3	4	YBR112C_426	YBR112C	Q3	CYC8;CRT8;SSN6	CYC8_YEAST	General transcriptional corepressor CYC8 (Glucose repression mediator protein CYC8)
R.YMEGAIHTLVDAAV(SSST)phosHTENNTKSPR.Q	0.9201	0.9934	0.137633	-1.27816	2	2	YBR112C_699 700 701 702_C	YBR112C	Q3	CYC8;CRT8;SSN6	CYC8_YEAST	General transcriptional corepressor CYC8 (Glucose repression mediator protein CYC8)
R.ISTFSFPTTGSQ(SSTS)phosIK.S	0.9996	0.9978	1.77921	-2.22876	4	1	YBR157C_24 25 26 27_C	YBR157C	Q3	ICS2	ICS2_YEAST	Increased copper sensitivity protein 2
R.LWIVQPPE(SSTS)phosASSTNLTAANTAANAVSATAQSSANGATPMSK.S	0.9949	0.9878	0.850771	-0.568752	4	2	YBR214W_401 402 403 404_C	YBR214W	Q3	SDS24	SDS24_YEAST	Protein SDS24
R.GNI(SS)phosGLK.S	0.9986	0.9878	2.83607	-0.336912	1	2	YBR247C_195 196_C	YBR247C	Q3	ENP1;MEG1	ENP1_YEAST	Essential nuclear protein 1
R.EPVQSSAHASphosPMLTPSGTRYPSETNLTTSR.S	0.9991	0.9962	0.691017	-1.31931	3	4	YBR273C_376	YBR273C	Q3	UBX7	UBX7_YEAST	UBX domain-containing protein 7
K.TNLPPPSphosPQAHMHIQSDLSPTPK.R	1	0.9859	0.0850779	-2.17431	6	1	YBR275C_45	YBR275C	Q3	RIF1	RIF1_YEAST	Telomere length regulator protein RIF1 (RAP1-interacting factor 1)
R.VSSphosTATSSIYQK.Q	0.9902	0.9856	1.0991	-0.374606	1	1	YCR030C_385	YCR030C	Q3	SYP1	SYP1_YEAST	Suppressor of yeast profilin deletion
R.YI(TT)phosPGGTLETQISPR.K	0.9991	0.9995	1.04947	-0.329282	7	5	YCR065W_485 486_C	YCR065W	Q3	HCM1	HCM1_YEAST	Forkhead transcription factor HCM1 (High-copy suppressor of calmodulin protein 1)
K.EPVKTphosPSphosPAPAAK.L	1	1	2.38575	-0.257047	1	8	YCR088W_181 183	YCR088W	Q3	ABP1	ABP1_YEAST	Actin-binding protein
R.ASphosVATPLKDIMIGDEASEVR.S	0.9924	0.9967	0.91341	-1.57164	1	1	YDL029W_46	YDL029W	Q3	ARP2;ACT2	ARP2_YEAST	Actin-related protein 2 (Actin-like protein ARP2) (Actin-like protein 2)
K.APEAEQVLSphosAAATFPIAQPATDVEAR.A	0.9958	0.9985	0.457791	-2.56184	2	2	YDL082W_140	YDL082W	Q3	RPL13A	RL13A_YEAST	60S ribosomal protein L13-A (Large ribosomal subunit protein eL13-A)
K.APEAEQVLSAAATFPIAQPATphosDVEAR.A	0.9996	1	0.310047	-2.28534	4	7	YDL082W_152	YDL082W	Q3	RPL13A	RL13A_YEAST	60S ribosomal protein L13-A (Large ribosomal subunit protein eL13-A)
R.KFEIDSphosK.T	0.9368	0.9654	4.53876	-0.174307	1	1	YDL121C_92	YDL121C	Q3	YDL121C	YD121_YEAST	Uncharacterized protein YDL121C
R.QFLQYphosDPSVRPGEPSVSRKTPDYFL.-	0.9912	0.9776	0.295782	-1.01156	2	2	YDL134C_349	YDL134C	Q3	PPH21	PP2A1_YEAST	Serine/threonine-protein phosphatase PP2A-1 catalytic subunit (EC 3.1.3.16)
R.KSphosTASSLLLR.Q	0.9988	0.9989	1.56549	-0.201275	1	1	YDR054C_6	YDR054C	Q3	CDC34;DNA6;UBC3	UBC3_YEAST	Ubiquitin-conjugating enzyme E2-34 kDa (EC 2.3.2.23) (Cell division control protein 34) (E2 ubiquitin-conjugating enzyme 3) (E3 ubiquitin ligase complex SCF subunit CDC34) (Ubiquitin carrier protein) (Ubiquitin-protein ligase)
R.VSSVSNSphosLPK.L	0.9984	0.9962	1.05667	-0.071214	1	1	YDR067C_215	YDR067C	Q3	OCA6	OCA6_YEAST	Putative tyrosine-protein phosphatase OCA6 (EC 3.1.3.48) (Oxidant-induced cell-cycle arrest protein 6)
K.QVPSphosGTPSK.K	0.9976	0.9882	0.133535	-1.96014	3	2	YDR097C_40	YDR097C	Q3	MSH6;PMS3	MSH6_YEAST	DNA mismatch repair protein MSH6 (MutS protein homolog 6) (Postmeiotic segregation protein 3)
R.KSSphosIIDIDSPLEDNEFVK.R	0.9998	0.9998	1.02032	-0.390036	3	1	YDR137W_364	YDR137W	Q3	RGP1	RGP1_YEAST	Guanine nucleotide exchange factor subunit RGP1 (Reduced growth phenotype protein 1) (Rgp1p)
R.NSNISPSTphosPSAVLNDRQEMQDSISSLGNLTK.A	0.9991	0.9838	0.160502	-1.0223	1	1	YDR213W_522	YDR213W	Q3	UPC2;MOX4	UPC2_YEAST	Sterol uptake control protein 2 (Mannoprotein regulation by oxygen protein 4)
R.RQSphosFFNSTSDTTLSRDETSLK.E	0.9981	0.9989	1.0301	-0.109016	4	5	YDR251W_471	YDR251W	Q3	PAM1	PAM1_YEAST	Protein PAM1
K.LDFSSSNSHN(SS)phosQVALDSTINK.D	0.9983	0.9856	1.81205	-0.198199	2	2	YDR292C_238 239_C	YDR292C	Q3	SRP101	SRPR_YEAST	Signal recognition particle receptor subunit alpha homolog (SR-alpha) (Docking protein alpha) (DP-alpha)
K.NVSphosFVLPDEK.S	1	1	1.32738	-0.105016	2	2	YDR325W_1008	YDR325W	Q3	YCG1;YCS5	CND3_YEAST	Condensin complex subunit 3 (CAPG homolog)
K.SSESRE(SS)phosPLK.S	0.9576	0.9566	0.00552781	-1.23304	1	2	YDR329C_118 119_C	YDR329C	Q3	PEX3;PAS3	PEX3_YEAST	Peroxisomal biogenesis factor 3 (Peroxin-3) (Peroxisomal membrane protein PAS3)
K.AQSphosSLGSISKK.Q	0.998	0.9931	1.44188	-0.453462	2	1	YDR379W_523	YDR379W	Q3	RGA2	RGA2_YEAST	Rho-type GTPase-activating protein 2
K.NGTVLPCNWTphosPGAATIKPDVK.D	0.9993	0.9952	0.11986	-3.73648	1	2	YDR453C_174	YDR453C	Q3	TSA2	TSA2_YEAST	Peroxiredoxin TSA2 (Prx) (EC 1.11.1.15) (Cytoplasmic thiol peroxidase 2) (cTPx 2) (Thiol-specific antioxidant protein 2) (Thioredoxin peroxidase type Ib) (TPx type Ib)
K.TSLNIIPEISphosRSLSER.G	0.9963	0.9947	3.35981	-3.46976	1	1	YDR501W_401	YDR501W	Q3	PLM2	PLM2_YEAST	Protein PLM2 (Plasmid maintenance protein 2)
R.LTSphosGSETIR.K	0.9614	0.9961	0.200031	-3.4377	1	2	YDR520C_219	YDR520C	Q3	URC2	URC2_YEAST	Uracil catabolism protein 2
R.LHNPV(SYS)phosPSNEPIQPSSSLLSQLTQDTDNR.S	0.9999	0.998	0.11986	-2.22876	1	1	YEL043W_553 554 555_C	YEL043W	Q3	YEL043W;SYGP-ORF14	YEF3_YEAST	Uncharacterized protein YEL043W
R.SGIHNNISTSTAGSNTNLLSENFTphosGTPSPAAMR.A	0.9537	0.9022	1.21297	-3.12184	1	1	YER068W_308	YER068W	Q3	MOT2;CCL1;NOT4;SIG1;SSF1	NOT4_YEAST	General negative regulator of transcription subunit 4 (Modulator of transcription 2)
R.SL(TTSSS)phosIK.A	0.9962	0.9279	0.106055	-1.10457	1	2	YER093C_190 191 192 193 194_C	YER093C	Q3	TSC11;AVO3	TSC11_YEAST	Target of rapamycin complex 2 subunit TSC11 (TORC2 subunit TSC11) (Adheres voraciously to TOR2 protein 3) (Temperature-sensitive CSG2 suppressor protein 11)
R.SphosFLSERK.T	0.9976	0.9983	1.0851	-0.071214	1	1	YER105C_47	YER105C	Q3	NUP157	NU157_YEAST	Nucleoporin NUP157 (Nuclear pore protein NUP157)
R.HPSphosPLPR.S	0.9968	0.9994	0.547666	-1.14784	2	1	YFL033C_540	YFL033C	Q3	RIM15;TAK1	RIM15_YEAST	Serine/threonine-protein kinase RIM15 (EC 2.7.11.1)
R.TAVE(TS)phosGTCTPLGSECSTVEDQQQDLEDLR.L	0.9963	0.9961	1.03861	-0.270983	2	1	YFR022W_483 484_C	YFR022W	Q3	ROG3	ROG3_YEAST	Protein ROG3 (Revertant of glycogen synthase kinase mutation protein 3)
R.V(ST)phosPPPEAAGLEEFSPHSTPVTphosPR.R	0.9995	0.9991	1.63443	-1.64379	1	1	YGL003C_156 157 176_C	YGL003C	Q3	CDH1;HCT1	CDH1_YEAST	APC/C activator protein CDH1 (CDC20 homolog 1) (Homolog of CDC twenty 1)
K.FEIGESGGNDPYMV(SS)phosPK.T	1	0.9993	0.524556	-1.14784	5	3	YGL035C_178 179_C	YGL035C	Q3	MIG1;CAT4;SSN1	MIG1_YEAST	Regulatory protein MIG1 (Regulatory protein CAT4)
R.SI(TSS)phosLSDVNGKSDAEPKPIENR.R	0.9794	0.9993	2.46275	-0.0343772	2	3	YGL092W_249 250 251_C	YGL092W	Q3	NUP145;RAT10	NU145_YEAST	Nucleoporin NUP145 (EC 3.4.21.-) (Nuclear pore protein NUP145) [Cleaved into: Nucleoporin NUP145N (N-NUP145); Nucleoporin NUP145C (C-NUP145)]
R.NSTYSPSIYDANTLSphosPSAYHNIGSR.E	0.9998	0.9999	0.180387	-1.71974	4	2	YGL179C_424	YGL179C	Q3	TOS3	TOS3_YEAST	Serine/threonine-protein kinase TOS3 (EC 2.7.11.1) (Target of SBF protein 3)
R.AEAESphosLVAEAQLSNITR.S	0.9998	0.9927	1.07804	-6.79169	1	1	YGR086C_180	YGR086C	Q3	PIL1	PIL1_YEAST	Sphingolipid long chain base-responsive protein PIL1
R.TIEENIDEE(YS)phosDEYSR.L	0.9994	0.9864	3.011	-0.519804	2	1	YGR125W_139 140_C	YGR125W	Q3	YGR125W;G6362	YG35_YEAST	Uncharacterized vacuolar membrane protein YGR125W
R.NLMSphosLPTNTPR.N	0.9998	0.9977	2.00752	-0.0774594	2	2	YGR125W_842	YGR125W	Q3	YGR125W;G6362	YG35_YEAST	Uncharacterized vacuolar membrane protein YGR125W
R.FI(SS)phosDESVSEPALQNK.N	0.9286	0.9973	1.36562	-0.519804	1	3	YHR006W_343 344_C	YHR006W	Q3	STP2	STP2_YEAST	Transcription factor STP2
R.G(STTT)phosVQHSPGAYIPPNAR.N	0.9981	0.9993	3.13251	-0.201275	2	3	YHR082C_624 625 626 627_C	YHR082C	Q3	KSP1	KSP1_YEAST	Serine/threonine-protein kinase KSP1 (EC 2.7.11.1)
R.AYHNFSSGTVPTLGNSP(YTT)phosPQLNQQDGFQQPQAFTphosPK.Q	0.998	0.9683	0.324478	-2.34423	1	1	YHR098C_54 55 56 72_C	YHR098C	Q3	SFB3;LST1	SFB3_YEAST	SED5-binding protein 3 (Lethal with SEC13 protein 1) (SEC24-related protein 3)
K.A(SS)phosPSRPLFGVGTSPNR.K	0.9971	0.9986	0.0638265	-2.20359	2	4	YHR102W_723 724_C	YHR102W	Q3	KIC1;NRK1	KIC1_YEAST	Serine/threonine-protein kinase KIC1 (EC 2.7.11.1) (Kinase that interacts with CDC31) (N-rich kinase 1)
K.QAISSphosELNK.L	0.9998	0.9825	1.88051	-0.951915	2	1	YHR108W_242	YHR108W	Q3	GGA2	GGA2_YEAST	ADP-ribosylation factor-binding protein GGA2 (Golgi-localized, gamma ear-containing, ARF-binding protein 2)
R.RTNQ(SS)phosQEDFNNFMDSMK.N	0.9978	0.9959	1.24482	-0.469763	1	1	YHR172W_208 209_C	YHR172W	Q3	SPC97	SPC97_YEAST	Spindle pole body component SPC97
R.SRSphosSphosVMFK.S	0.9818	0.9858	1.14708	-0.589345	1	1	YIL033C_83 84	YIL033C	Q3	BCY1;REG1;SRA1	KAPR_YEAST	cAMP-dependent protein kinase regulatory subunit (cAPK regulatory subunit) (Bypass of cyclase mutations protein 1) (Protein kinase A regulatory subunit) (PKA regulatory subunit)
R.ESHSNPSphosFTPK.S	0.998	0.9978	2.62467	-0.228755	2	3	YIL036W_399	YIL036W	Q3	CST6;ACA2	ACA2_YEAST	ATF/CREB activator 2 (Chromosome stability protein CST6)
K.NSLTphosNTSILSR.A	0.9941	0.9996	2.32746	-0.00713633	3	2	YIL105C_147	YIL105C	Q3	SLM1;LIT2	SLM1_YEAST	Phosphatidylinositol 4,5-bisphosphate-binding protein SLM1 (Synthetic lethal with MSS4 protein 1) (TORC2 effector protein SLM1)
N.TTGNVLPV(SS)phosPQTR.V	0.9444	0.9563	0.00552781	-2.09298	1	2	YJL020C_620 621_C	YJL020C	Q3	BBC1;MTI1	BBC1_YEAST	Myosin tail region-interacting protein MTI1 (Protein BBC1)
K.VCG(ST)phosEGENAEK.T	0.9989	0.9464	0.147082	-3.42526	1	2	YJL080C_1069 1070_C	YJL080C	Q3	SCP160;HX	SC160_YEAST	Protein SCP160 (Protein HX)
R.KNSphosISGL(SS)phosLNLSPLGAPGNSSVNVK.D	0.9836	0.9758	1.37716	-0.625414	1	1	YJL084C_166 171 172_C	YJL084C	Q3	ALY2;ART3	ALY2_YEAST	Arrestin-related trafficking adapter 3 (Arrestin-like protein 2)
K.SFSTSTAGRMSphosPDTNSLHHILPK.N	0.9891	1	3.33783	-0.0223044	1	4	YJL110C_92	YJL110C	Q3	GZF3	GZF3_YEAST	Protein GZF3
R.ISSGQDERH(SS)phosPDPYGINDK.F	0.9691	0.9965	0.665679	-1.04655	2	3	YJR002W_176 177_C	YJR002W	Q3	MPP10	MPP10_YEAST	U3 small nucleolar RNA-associated protein MPP10 (U3 snoRNA-associated protein MPP10) (M phase phosphoprotein 10)
R.SQSNA(SS)phosIYTDAPLYEQPAR.A	0.9992	0.994	0.998072	-0.174307	5	1	YJR091C_278 279_C	YJR091C	Q3	JSN1;PUF1	JSN1_YEAST	Protein JSN1 (Pumilio homology domain family member 1)
R.SphosIGSSMK.S	0.9723	0.9828	1.68639	-0.147835	1	1	YJR109C_390	YJR109C	Q3	CPA2	CARB_YEAST	Carbamoyl-phosphate synthase arginine-specific large chain (EC 6.3.5.5) (Arginine-specific carbamoyl-phosphate synthetase, ammonia chain)
R.(STS)phosNLSSPSPVVLSNNEQESAR.T	0.9994	0.9994	1.07804	-0.285339	5	3	YJR134C_25 26 27_C	YJR134C	Q3	SGM1	SGM1_YEAST	Protein SGM1 (Slow growth on galactose and mannose protein 1)
K.SI(SSS)phosLNR.L	0.9862	0.9957	1.39503	-0.0343772	2	3	YKL062W_362 363 364_C	YKL062W	Q3	MSN4	MSN4_YEAST	Zinc finger protein MSN4 (Multicopy suppressor of SNF1 protein 4)
K.V(SSSS)phosIATTGSQESFVARPFKK.G	0.9949	0.9873	0.288258	-1.20617	3	2	YKL079W_615 616 617 618_C	YKL079W	Q3	SMY1	SMY1_YEAST	Kinesin-related protein SMY1 (Suppressor protein SMY1)
R.SLYSLQSphosISKR.S	0.9366	0.9996	0.471704	-1.46976	1	1	YKL101W_680	YKL101W	Q3	HSL1	HSL1_YEAST	Probable serine/threonine-protein kinase HSL1 (EC 2.7.11.1)
K.TNSphosLESEHLK.L	0.9969	0.9956	1.07804	-0.134779	1	5	YKR008W_413	YKR008W	Q3	RSC4	RSC4_YEAST	Chromatin structure-remodeling complex subunit RSC4 (RSC complex subunit RSC4) (Remodel the structure of chromatin complex subunit 4)
K.GGLSphosFAKK.T	0.9922	0.9952	0.471704	-1.17431	1	1	YLL040C_2885	YLL040C	Q3	VPS13;SOI1;VPT2	VPS13_YEAST	Vacuolar protein sorting-associated protein 13 (Suppression of the onset of impotence protein 1) (Vacuolar protein-targeting protein 2)
K.TGTFINSphosQGTGYKQVTNEPK.N	0.9971	0.9863	1.00176	-1.46976	2	1	YLR206W_476	YLR206W	Q3	ENT2	ENT2_YEAST	Epsin-2
K.LSL(STS)phosLPLMLNDEKLSK.L	0.9791	0.966	0.534898	-1.92919	1	1	YLR223C_444 445 446_C	YLR223C	Q3	IFH1;RRP3	IFH1_YEAST	Protein IFH1 (Ribosomal RNA-processing protein 3)
K.AKP(SS)phosPYTYANR.M	0.9796	0.9772	0.0651688	-1.28534	2	1	YLR260W_38 39_C	YLR260W	Q3	LCB5	LCB5_YEAST	Sphingoid long chain base kinase 5 (LCB kinase 5) (EC 2.7.1.91) (Sphinganine kinase 5)
R.GIKPMDSphosPAENEDQNGQFK.E	1	1	0.0349716	-1.31449	13	3	YLR398C_209	YLR398C	Q3	SKI2	SKI2_YEAST	Antiviral helicase SKI2 (EC 3.6.4.13) (Superkiller protein 2)
K.NNLPSAPSphosEMSPLFLNKNTQK.A	1	0.999	2.86947	-0.414034	4	2	YLR410W_28	YLR410W	Q3	VIP1	VIP1_YEAST	Inositol hexakisphosphate and diphosphoinositol-pentakisphosphate kinase (EC 2.7.4.21) (EC 2.7.4.24) (InsP6 and PP-IP5 kinase)
R.TISAGSGV(ST)phosPTMALNR.T	0.9998	0.9999	0.3943	-1.07121	3	1	YLR436C_1068 1069_C	YLR436C	Q3	ECM30	ECM30_YEAST	Protein ECM30 (Extracellular mutant protein 30)
K.IGSphosNHATMVR.S	0.9188	0.9949	0.336352	-3.16859	1	2	YLR454W_722	YLR454W	Q3	FMP27	FMP27_YEAST	Protein FMP27, mitochondrial (Found in mitochondrial proteome protein 27)
R.K(SS)phosFGSDGNTAYSTPLNSPGLSK.L	0.9993	0.9992	1.55296	-0.01781	2	2	YML016C_249 250_C	YML016C	Q3	PPZ1	PPZ1_YEAST	Serine/threonine-protein phosphatase PP-Z1 (EC 3.1.3.16)
F.MENLTANATTSHTphosPTSK.T	0.9978	0.9932	2.86947	-1.71974	2	2	YML100W_115	YML100W	Q3	TSL1	TSL1_YEAST	Trehalose synthase complex regulatory subunit TSL1 (Alpha,alpha-trehalose-phosphate synthase [UDP-forming] 123 kDa subunit)
R.FFSPSSNIPTphosDRIASPIQHEHDSGSR.L	0.999	0.9861	3.26901	-0.134779	2	1	YML100W_142	YML100W	Q3	TSL1	TSL1_YEAST	Trehalose synthase complex regulatory subunit TSL1 (Alpha,alpha-trehalose-phosphate synthase [UDP-forming] 123 kDa subunit)
R.IKYPGSphosPQR.S	0.9803	1	0.59544	-3.20855	1	2	YMR036C_144	YMR036C	Q3	MIH1	MPIP_YEAST	M-phase inducer phosphatase (EC 3.1.3.48) (Mitosis initiation protein MIH1) (Mitotic inducer homolog)
R.SFISphosNP(SS)phosPAK.T	0.9996	0.9995	0.324478	-1.39079	3	2	YMR137C_189 192 193_C	YMR137C	Q3	PSO2;SNM1	PSO2_YEAST	DNA cross-link repair protein PSO2/SNM1 (EC 3.1.-.-)
K.INVSphosNDVHSLGNSDTESR.R	0.9935	0.9987	1.61019	-0.270983	3	1	YMR165C_805	YMR165C	Q3	PAH1;PAP1;SMP2	PAH1_YEAST	Phosphatidic acid phosphohydrolase 1 (PAP1) (EC 3.1.3.4) (Protein SMP2)
R.VYVQSphosSIYDKFVEK.F	0.9745	0.9601	0.186975	-2.92919	1	1	YMR169C_312	YMR169C	Q3	ALD3;ALD4	ALDH3_YEAST	Aldehyde dehydrogenase [NAD(P)+] 2 (EC 1.2.1.3)
R.(TTSS)phosDKAIASQR.D	0.979	0.9181	2.308	-0.0103317	2	1	YMR273C_12 13 14 15_C	YMR273C	Q3	ZDS1;CES1;CKM1;HST1;NRC1;OSS1;STM2	ZDS1_YEAST	Protein ZDS1 (Protein NRC1) (RT2GS1)
R.TVQEASSNDLFLQPPVSASphosNTSHSSR.S	0.9993	0.9998	0.185483	-1.3312	2	2	YNL074C_38	YNL074C	Q3	MLF3;YMK1	MLF3_YEAST	Protein MLF3 (Multicopy suppressor of leflunomide sensitivity 3)
R.SphosLNAQEQAPK.H	1	1	1.3185	-0.12184	3	3	YNL106C_152	YNL106C	Q3	INP52;SJL2	INP52_YEAST	Polyphosphatidylinositol phosphatase INP52 (Synaptojanin-like protein 2) [Includes: SAC1-like phosphoinositide phosphatase (EC 3.1.3.-); Phosphatidylinositol 4,5-bisphosphate 5-phosphatase (EC 3.1.3.36)]
M.VELTphosEIKDDVVQLDEPQFSR.N	1	1	0.503647	-1.25677	1	1	YNL131W_5	YNL131W	Q3	TOM22;MAS17;MAS22;MOM22	TOM22_YEAST	Mitochondrial import receptor subunit TOM22 (Mitochondrial 17 kDa assembly protein) (Mitochondrial 22 kDa outer membrane protein) (Protein MAS17) (Translocase of outer membrane 22 kDa subunit)
K.SA(SS)phosLDLTSDEEKHR.E	0.9955	0.9993	2.09667	-0.096305	4	7	YNL169C_253 254_C	YNL169C	Q3	PSD1	PSD1_YEAST	Phosphatidylserine decarboxylase proenzyme 1, mitochondrial (EC 4.1.1.65) [Cleaved into: Phosphatidylserine decarboxylase 1 beta chain; Phosphatidylserine decarboxylase 1 alpha chain]
R.ENG(SST)phosLVPESAGLAVSK.N	0.9986	0.9702	0.672402	-1.53688	3	1	YNL173C_99 100 101_C	YNL173C	Q3	MDG1	MDG1_YEAST	Signal transduction protein MDG1 (Multicopy suppressor of defective G-protein 1)
K.SNYTAASCL(TS)phosDPTSPSLLPSSR.R	1	0.9973	0.663003	-1.17431	9	3	YNR014W_99 100_C	YNR014W	Q3	YNR014W;N2060	YN87_YEAST	Uncharacterized protein YNR014W
R.SSIGSGNLASESphosGSSTYNTK.F	0.9998	0.9998	0.0349716	-2.60727	3	1	YOL070C_215	YOL070C	Q3	NBA1	NBA1_YEAST	Protein NBA1 (NAP1 and bud neck-associated protein 1)
R.ASLSGSNAESphosDSIKK.L	0.9681	0.9985	6.68947	-0.187728	1	1	YOL084W_785	YOL084W	Q3	PHM7	PHM7_YEAST	Phosphate metabolism protein 7
K.L(SSS)phosPTSQIKFATSVKHK.D	0.9999	0.9993	3.30932	-0.0343772	2	3	YOR019W_578 579 580_C	YOR019W	Q3	YOR019W;OR26.09	YO019_YEAST	Uncharacterized protein YOR019W
K.NNGSYphosVLDNSLTNAGTGSSSK.S	1	1	0.402792	-3.15575	2	2	YOR101W_212	YOR101W	Q3	RAS1	RAS1_YEAST	Ras-like protein 1
R.ENQVYSphosPVTGAR.L	0.9998	0.9997	2.31251	-0.109016	1	2	YOR163W_26	YOR163W	Q3	DDP1	DDP1_YEAST	Diphosphoinositol polyphosphate phosphohydrolase DDP1 (EC 3.6.1.52) (Diadenosine 5',5'''-P1,P6-hexaphosphate hydrolase) (Ap6A hydrolase) (Diadenosine and diphosphoinositol polyphosphate phosphohydrolase 1) (Diadenosine hexaphosphate hydrolase (AMP-forming)) (EC 3.6.1.60)
K.MPVSNVIDVSETphosPEGEKK.L	1	0.9994	0.559358	-1.04655	2	1	YOR217W_63	YOR217W	Q3	RFC1;CDC44	RFC1_YEAST	Replication factor C subunit 1 (Replication factor C1) (Activator 1 95 kDa subunit) (Cell division control protein 44)
R.SELSphosNEGNNVEAQTSTAR.K	0.9948	0.9979	1.01295	-1.43734	1	1	YOR233W_773	YOR233W	Q3	KIN4;KIN3;KIN31	KIN4_YEAST	Serine/threonine-protein kinase KIN4 (EC 2.7.11.1)
R.LTESEPLVL(SS)phosAEQSR.S	0.9989	0.9997	1.2194	-0.0774594	1	4	YOR291W_103 104_C	YOR291W	Q3	YPK9	YPK9_YEAST	Vacuolar cation-transporting ATPase YPK9 (EC 3.6.3.-) (PARK9 homolog)
R.K(ST)phosFGSALSSR.L	0.9902	0.9245	0.815006	-1.14784	3	1	YOR322C_92 93_C	YOR322C	Q3	LDB19	LDB19_YEAST	Protein LDB19 (Low dye-binding protein 19)
K.ALQ(ST)phosLSSTSMYLDSFQR.S	0.9922	0.9877	1.63443	-0.0777299	1	2	YOR359W_134 135_C	YOR359W	Q3	VTS1	VTS1_YEAST	Protein VTS1 (VTI1-2 suppressor protein 1)
N.G(SS)phosQYISELQPQPILAR.T	0.91	0.909	0.897468	-2.21084	1	2	YPL014W_287 288_C	YPL014W	Q3	YPL014W	YP014_YEAST	Uncharacterized protein YPL014W
K.SDVPPV(SSST)phosNISPANETQLEIPDTQELHHK.L	0.9997	0.9996	1.63443	-0.147835	3	7	YPL085W_67 68 69 70_C	YPL085W	Q3	SEC16	SEC16_YEAST	COPII coat assembly protein SEC16 (Protein transport protein SEC16)
K.EQFFLTAADPSTEMTphosPEHR.L	0.9999	0.9999	0.0780403	-1.53688	3	1	YPL133C_248	YPL133C	Q3	RDS2	RDS2_YEAST	Regulator of drug sensitivity 2
K.AISAQADKQDI(SSST)phosRVEFEK.L	0.942	0.9805	1.55536	-0.398425	3	2	YPL231W_564 565 566 567_C	YPL231W	Q3	FAS2	FAS2_YEAST	Fatty acid synthase subunit alpha (EC 2.3.1.86) [Includes: Acyl carrier; 3-oxoacyl-[acyl-carrier-protein] reductase (EC 1.1.1.100) (Beta-ketoacyl reductase); 3-oxoacyl-[acyl-carrier-protein] synthase (EC 2.3.1.41) (Beta-ketoacyl synthase)]
R.LLSPDSphosQNR.D	0.9906	0.9893	0.709396	-1.07121	1	1	YPR117W_2432	YPR117W	Q3	YPR117W	YP117_YEAST	Uncharacterized protein YPR117W
K.GLSphosPLEEEK.L	1	1	-0.866465	-3.483	5	2	YAL017W_1035	YAL017W	Q4	PSK1	PSK1_YEAST	Serine/threonine-protein kinase PSK1 (EC 2.7.11.1) (PAS kinase 1)
R.GDYGNNISphosPERPSFR.Q	0.9979	0.997	-0.485861	-0.884801	3	2	YAL017W_286	YAL017W	Q4	PSK1	PSK1_YEAST	Serine/threonine-protein kinase PSK1 (EC 2.7.11.1) (PAS kinase 1)
R.RANSESAFTphosGSLNKK.N	0.9289	0.9139	-2.93072	-1.53688	2	1	YAL024C_1033	YAL024C	Q4	LTE1;EIS4;MSI2	LTE1_YEAST	Guanine nucleotide exchange factor LTE1 (Low temperature essential protein 1)
R.SN(TSS)phosMSVLHR.S	0.9959	0.9602	-0.118652	-1.37755	5	2	YAL024C_363 364 365_C	YAL024C	Q4	LTE1;EIS4;MSI2	LTE1_YEAST	Guanine nucleotide exchange factor LTE1 (Low temperature essential protein 1)
K.KLDNSphosLDASSEANNYDITTR.K	0.9998	0.9992	-1.16812	-1.47014	2	2	YAL024C_745	YAL024C	Q4	LTE1;EIS4;MSI2	LTE1_YEAST	Guanine nucleotide exchange factor LTE1 (Low temperature essential protein 1)
K.SNLAGKPVICATphosQMLESMTYNPRPTR.A	0.9868	0.9287	-0.594385	-0.884801	2	1	YAL038W_298	YAL038W	Q4	CDC19;PYK1	KPYK1_YEAST	Pyruvate kinase 1 (PK 1) (EC 2.7.1.40) (cell division cycle protein 19)
K.GDTphosYVSIQGFK.A	0.9999	1	-0.724073	-0.799912	8	10	YAL038W_478	YAL038W	Q4	CDC19;PYK1	KPYK1_YEAST	Pyruvate kinase 1 (PK 1) (EC 2.7.1.40) (cell division cycle protein 19)
K.KGD(TY)phosVSIQ.G	0.9992	0.9991	-0.736404	-0.841732	7	7	YAL038W_478 479_C	YAL038W	Q4	CDC19;PYK1	KPYK1_YEAST	Pyruvate kinase 1 (PK 1) (EC 2.7.1.40) (cell division cycle protein 19)
R.DSSDLAPTphosLR.S	0.9992	0.9946	-2.13495	-1.79991	1	1	YAL041W_106	YAL041W	Q4	CDC24;CLS4	CDC24_YEAST	Cell division control protein 24 (Calcium regulatory protein)
G.TGGSFLSphosPQYphosQR.A	0.9511	0.9651	-6.45688	-6.79169	2	1	YAL053W_724 727	YAL053W	Q4	FLC2	FLC2_YEAST	Flavin carrier protein 2 (FAD transporter 2) (TRP-like ion channel FLC2)
K.FANENPNSQKTphosRPIFAIEQLSPYQNVWTIK.A	0.9894	0.9875	-0.0945612	-1.53688	2	3	YAR007C_181	YAR007C	Q4	RFA1;BUF2;RPA1	RFA1_YEAST	Replication factor A protein 1 (RF-A protein 1) (DNA-binding protein BUF2) (Replication protein A 69 kDa DNA-binding subunit) (Single-stranded DNA-binding protein)
F.GHLESIL(SS)phosPR.N	0.9019	0.986	-5.59439	-3.68327	1	2	YAR042W_179 180_C	YAR042W	Q4	SWH1;OSH1	OSH1_YEAST	Oxysterol-binding protein homolog 1
R.TphosLSNECLKILEDK.L	0.9959	0.9992	-2.78703	-4.12184	1	1	YBL004W_2408	YBL004W	Q4	UTP20	UTP20_YEAST	U3 small nucleolar RNA-associated protein 20 (U3 snoRNA-associated protein 20) (U three protein 20)
R.KSESSLASTSVAP(SSSS)phosEFEVENEILEEK.N	0.9971	0.9989	-1.50692	-0.589345	1	1	YBL011W_698 699 700 701_C	YBL011W	Q4	SCT1;GAT2;GPT1	GPT1_YEAST	Glycerol-3-phosphate O-acyltransferase 1 (G-3-P acyltransferase 1) (EC 2.3.1.15) (Dihydroxyacetone phosphate acyltransferase 1) (DHAP-AT 1) (EC 2.3.1.42) (Glycerol-3-phosphate / dihydroxyacetone phosphate acyltransferase 1) (Suppressor of choline-transport mutants 1)
E.FSSphosPYTESK.L	0.916	0.9341	-6.59439	-5.92919	1	1	YBL017C_242	YBL017C	Q4	PEP1;VPS10;VPT1	VPS10_YEAST	Vacuolar protein sorting/targeting protein VPS10 (Carboxypeptidase Y receptor) (CPY receptor) (Carboxypeptidase Y-deficient protein 1) (Sortilin VPS10) (Vacuolar carboxypeptidase sorting receptor VPS10) (Vacuolar protein sorting-associated protein 10) (Vacuolar protein-targeting protein 1)
K.KYphosPHLGSphosVR.N	0.9078	0.9625	-4.59439	-4.34423	1	1	YBL026W_51 56	YBL026W	Q4	LSM2;SMX5;SNP3	LSM2_YEAST	U6 snRNA-associated Sm-like protein LSm2 (Small nuclear ribonucleoprotein D homolog SNP3)
K.SphosEGIRISphos.A	0.995	0.961	-6.45688	-6.92919	2	1	YBL038W_80 86	YBL038W	Q4	MRPL16;RML16	RM16_YEAST	54S ribosomal protein L16, mitochondrial (Mitochondrial large ribosomal subunit protein uL16m) (YmL47)
R.DNTGNLSHIPGEWEATPATASTDVLSphosNETTEVIEDGSTTK.R	0.9999	0.9997	-0.506922	-0.951915	9	3	YBL047C_1069	YBL047C	Q4	EDE1;BUD15	EDE1_YEAST	EH domain-containing and endocytosis protein 1 (Bud site selection protein 15)
R.GVA(TT)phosPK.S	1	0.9974	-6.45688	-6.79169	13	8	YBL047C_1339 1340_C	YBL047C	Q4	EDE1;BUD15	EDE1_YEAST	EH domain-containing and endocytosis protein 1 (Bud site selection protein 15)
K.KFTphosPTSNFGQSIIKEEPEEQEQLR.E	0.9999	0.9999	-0.813025	-1.22876	3	3	YBL047C_487	YBL047C	Q4	EDE1;BUD15	EDE1_YEAST	EH domain-containing and endocytosis protein 1 (Bud site selection protein 15)
R.(SSS)phosNLSphosLDSLSK.M	0.9961	0.9941	-0.485861	-0.906827	7	6	YBL051C_189 190 191 194_C	YBL051C	Q4	PIN4;MDT1	PIN4_YEAST	RNA-binding protein PIN4 (Psi inducibility protein 4)
R.SSSphosNLSphosLDSLSK.M	0.9996	0.9995	-0.736404	-0.681267	30	26	YBL051C_191 194	YBL051C	Q4	PIN4;MDT1	PIN4_YEAST	RNA-binding protein PIN4 (Psi inducibility protein 4)
K.ISSQGQFSMQPTL(TS)phosPK.M	1	1	-1.01445	-0.700376	4	7	YBL051C_465 466_C	YBL051C	Q4	PIN4;MDT1	PIN4_YEAST	RNA-binding protein PIN4 (Psi inducibility protein 4)
K.ISSQGQFSMQPTLTSphosPK.M	1	0.9999	-0.979675	-0.681267	14	9	YBL051C_466	YBL051C	Q4	PIN4;MDT1	PIN4_YEAST	RNA-binding protein PIN4 (Psi inducibility protein 4)
R.FSTphosLGSR.E	0.9871	0.9997	-1.27246	-1.12184	1	1	YBL060W_290	YBL060W	Q4	YEL1	YEL1_YEAST	Guanine-nucleotide exchange factor YEL1 (EFA6-like protein 1)
R.SVNSphosNSTTL(YS)phosRDGQVSVR.E	0.9983	0.9875	-0.893945	-0.75927	1	1	YBL060W_306 312 313_C	YBL060W	Q4	YEL1	YEL1_YEAST	Guanine-nucleotide exchange factor YEL1 (EFA6-like protein 1)
R.SVSphosTPVNHFPASVPGLR.N	0.9972	0.999	-0.403614	-0.929195	2	3	YBL066C_970	YBL066C	Q4	SEF1	SEF1_YEAST	Putative transcription factor SEF1 (Suppressor of essential function protein 1) (Suppressor protein SEF1)
R.AASAKIE(SS)phosVESQFSAGR.L	1	0.9969	-1.0398	-0.771054	9	4	YBL072C_154 155_C	YBL072C	Q4	RPS8A;RPS14A	RS8A_YEAST	40S ribosomal protein S8-A (RP19) (S14) (Small ribosomal subunit protein eS8-A) (YS9)
K.IESSVESQFSphosAGR.L	0.9818	0.9529	-0.0245294	-1.22876	1	1	YBL072C_161	YBL072C	Q4	RPS8A;RPS14A	RS8A_YEAST	40S ribosomal protein S8-A (RP19) (S14) (Small ribosomal subunit protein eS8-A) (YS9)
R.IETphosGNFSWASEGISK.K	0.9997	0.9997	-0.272457	-1.75705	5	2	YBL072C_62	YBL072C	Q4	RPS8A;RPS14A	RS8A_YEAST	40S ribosomal protein S8-A (RP19) (S14) (Small ribosomal subunit protein eS8-A) (YS9)
R.SDTphosPLLYR.S	0.9992	0.9991	-0.0950898	-1.16741	2	2	YBL076C_406	YBL076C	Q4	ILS1	SYIC_YEAST	Isoleucine--tRNA ligase, cytoplasmic (EC 6.1.1.5) (Isoleucyl-tRNA synthetase) (IleRS)
R.SQSphosYSHSR.K	0.9967	0.9974	-0.78703	-0.681267	2	1	YBL085W_636	YBL085W	Q4	BOI1;BOB1;GIN7	BOB1_YEAST	Protein BOB1 (BEM1-binding protein) (Growth inhibitory protein 7)
R.SAEDHQVMPTLDSphosAKNLLK.T	0.9973	0.9608	-4.59439	-4.12184	1	1	YBL091C_341	YBL091C	Q4	MAP2	MAP2_YEAST	Methionine aminopeptidase 2 (MAP 2) (MetAP 2) (EC 3.4.11.18) (Peptidase M)
K.FLSPSphosGHK.T	0.9999	0.9999	-0.950529	-0.863106	4	5	YBL092W_69	YBL092W	Q4	RPL32	RL32_YEAST	60S ribosomal protein L32 (Large ribosomal subunit protein eL32)
K.ANLVNKESphosDLLEETR.T	0.9992	0.9929	-0.384932	-6.79169	1	1	YBL097W_423	YBL097W	Q4	BRN1	CND2_YEAST	Condensin complex subunit 2 (Barren homolog) (CAPH homolog)
K.GQPFQPSphosPTKK.L	0.9989	0.9995	-0.528296	-0.952642	5	4	YBL101C_33	YBL101C	Q4	ECM21	ECM21_YEAST	Protein ECM21 (Extracellular mutant protein 21)
K.GFYRQDSNSphosPQPIVSPDSSSSLSSTTSSLK.L	1	0.9996	-0.839498	-0.666802	5	2	YBL101C_492	YBL101C	Q4	ECM21	ECM21_YEAST	Protein ECM21 (Extracellular mutant protein 21)
Q.SLGPASVSSTYSphosPK.V	0.999	0.999	-6.45688	-5.69948	3	4	YBL103C_222	YBL103C	Q4	RTG3	RTG3_YEAST	Retrograde regulation protein 3
K.VRSphosP(SSS)phosFR.A	0.9974	0.9968	-0.675571	-0.810291	2	8	YBL103C_227 229 230 231_C	YBL103C	Q4	RTG3	RTG3_YEAST	Retrograde regulation protein 3
R.SP(SSS)phosFR.A	0.9896	0.9999	-0.979675	-0.791715	1	2	YBL103C_229 230 231_C	YBL103C	Q4	RTG3	RTG3_YEAST	Retrograde regulation protein 3
R.AGSFL(SSS)phosFR.H	0.9995	0.9975	-1.00942	-1.0963	6	3	YBL103C_239 240 241_C	YBL103C	Q4	RTG3	RTG3_YEAST	Retrograde regulation protein 3
R.TVPSAQLG(SS)phosIGTANGSDLSPSKLAER.A	0.9902	0.9893	-0.572017	-0.974999	1	1	YBL105C_566 567_C	YBL105C	Q4	PKC1;HPO2;STT1	KPC1_YEAST	Protein kinase C-like 1 (PKC 1) (EC 2.7.11.13)
K.ISphosLQTHGR.E	0.9934	0.9963	-0.663648	-0.884801	1	1	YBL105C_623	YBL105C	Q4	PKC1;HPO2;STT1	KPC1_YEAST	Protein kinase C-like 1 (PKC 1) (EC 2.7.11.13)
R.SphosLGLTDLSIEHSQTWESK.D	1	0.9998	-0.126803	-2.08594	4	2	YBL105C_670	YBL105C	Q4	PKC1;HPO2;STT1	KPC1_YEAST	Protein kinase C-like 1 (PKC 1) (EC 2.7.11.13)
R.NAEDVVAGEAA(SS)phosDHDQK.L	0.9961	0.9972	-1.89823	-0.536878	2	1	YBL111C_326 327_C	YBL111C	Q4	YBL111C	YB111_YEAST	Uncharacterized helicase-like protein YBL111C
R.KNSphosWAAR.N	1	0.9977	-1.07082	-0.799912	1	1	YBL112C_55	YBL112C	Q4	YBL112C	YB112_YEAST	Putative uncharacterized helicase-like protein YBL112C
R.NG(SSTST)phosNTSFSEVGQLSKPK.T	0.9961	0.9497	-0.072188	-4.12184	2	1	YBR007C_285 286 287 288 289_C	YBR007C	Q4	DSF2	DSF2_YEAST	Protein DSF2 (Deletion suppressor of MPT5 mutation protein 2)
M.PDNLSphosLHLSGSSK.R	1	1	-0.865182	-0.842356	4	4	YBR021W_6	YBR021W	Q4	FUR4	FUR4_YEAST	Uracil permease
R.ETphosDSYLLQDMNTTDKK.A	0.9955	0.9993	-6.45688	-6.79169	1	1	YBR023C_105	YBR023C	Q4	CHS3;CAL1;CSD2;DIT101;KIT2	CHS3_YEAST	Chitin synthase 3 (EC 2.4.1.16) (Chitin-UDP acetyl-glucosaminyl transferase 3) (Class-IV chitin synthase 3)
N.SVSKSphosPDMFK.G	0.9602	0.9741	-1.27246	-3.03852	1	2	YBR028C_505	YBR028C	Q4	YPK3	YPK3_YEAST	Serine/threonine-protein kinase YPK3 (EC 2.7.11.1) (Ribosomal S6 kinase homolog YPK3) (S6K homolog YPK3)
K.TphosGTKPAAVFTETLK.H	0.9735	0.9614	-4.59439	-2.34423	1	1	YBR031W_347	YBR031W	Q4	RPL4A;RPL2;RPL2A	RL4A_YEAST	60S ribosomal protein L4-A (L2) (Large ribosomal subunit protein uL4-A) (RP2) (YL2)
R.NAQGGEPPILAGNSANEPMHSSSKNEALLIELSphosPLKEDAGK.Q	1	1	-1.59439	-5.34423	3	1	YBR059C_801	YBR059C	Q4	AKL1	AKL1_YEAST	Serine/threonine-protein kinase AKL1 (EC 2.7.11.1)
K.QINENTSDLEDGVESI(TS)phosDSKLK.K	0.9977	0.996	-6.45688	-3.24603	3	2	YBR068C_86 87_C	YBR068C	Q4	BAP2	BAP2_YEAST	Leu/Val/Ile amino-acid permease (Branched-chain amino-acid permease 2)
K.VVVPGVKSphosKK.D	0.919	0.9948	-6.45688	-6.79169	1	1	YBR072W_115	YBR072W	Q4	HSP26	HSP26_YEAST	Heat shock protein 26 (26 kDa heat shock protein)
R.SphosVAVPVDILDHDNNYELK.V	1	1	-0.764833	-1.16741	4	2	YBR072W_90	YBR072W	Q4	HSP26	HSP26_YEAST	Heat shock protein 26 (26 kDa heat shock protein)
K.AV(ST)phosVFDQDELAK.Q	0.9997	0.9933	-0.653828	-1.37461	2	1	YBR080C_131 132_C	YBR080C	Q4	SEC18	SEC18_YEAST	Vesicular-fusion protein SEC18
K.NVDDPPKNLDSphosISSSNIEIDDERR.L	0.9837	0.9331	-0.950529	-3.0223	3	1	YBR081C_264	YBR081C	Q4	SPT7	SPT7_YEAST	Transcriptional activator SPT7
K.SDDLKSphosPSAK.A	0.9995	0.9997	-0.384932	-5.27548	1	4	YBR083W_86	YBR083W	Q4	TEC1;ROC1	TEC1_YEAST	Ty transcription activator TEC1
R.NSLVKVPTphosVGSYGVAGATphosLPETIPTSK.N	0.9682	0.9505	-1.98723	-2.17431	2	1	YBR086C_726 736	YBR086C	Q4	IST2	IST2_YEAST	Increased sodium tolerance protein 2
K.N(YY)phosLRFDEDGKSIR.D	1	1	-0.310051	-6.79169	4	1	YBR086C_747 748_C	YBR086C	Q4	IST2	IST2_YEAST	Increased sodium tolerance protein 2
K.E(TS)phosDCKWIGLQK.L	0.9838	0.9641	-0.587724	-0.906827	2	1	YBR111C_41 42_C	YBR111C	Q4	YSA1	ADPP_YEAST	ADP-ribose pyrophosphatase (EC 3.6.1.13) (ADP-ribose diphosphatase) (ADP-ribose phosphohydrolase) (Adenosine diphosphoribose pyrophosphatase) (ADPR-PPase)
K.RSFNTphosLEGLVSphosQIFK.D	0.9763	0.9691	-6.45688	-6.79169	1	2	YBR125C_147 153	YBR125C	Q4	PTC4;GCT1	PP2C4_YEAST	Protein phosphatase 2C homolog 4 (PP2C-4) (EC 3.1.3.16)
R.QHSphosQNPHDLVSSALDLTK.A	0.9773	1	-1.38493	-0.73937	1	1	YBR136W_1964	YBR136W	Q4	MEC1;ESR1;SAD3	ATR_YEAST	Serine/threonine-protein kinase MEC1 (EC 2.7.11.1) (ATR homolog) (DNA-damage checkpoint kinase MEC1) (Mitosis entry checkpoint protein 1)
K.VLRE(SS)phosKTSESPINTK.R	0.9897	0.9603	-0.893945	-0.643793	3	1	YBR156C_177 178_C	YBR156C	Q4	SLI15	SLI15_YEAST	Inner centromere protein-related protein SLI15 (INCENP-related protein SLI15)
K.TSESphosPINTK.R	0.9996	0.9993	-0.629756	-0.853211	2	4	YBR156C_183	YBR156C	Q4	SLI15	SLI15_YEAST	Inner centromere protein-related protein SLI15 (INCENP-related protein SLI15)
R.RN(SS)phosICPR.K	0.9947	0.9383	-6.45688	-3.41303	1	2	YBR157C_94 95_C	YBR157C	Q4	ICS2	ICS2_YEAST	Increased copper sensitivity protein 2
K.VGEGTphosYGVVYK.A	0.9895	0.9968	-1.27246	-1.75927	1	1	YBR160W_18	YBR160W	Q4	CDC28;CDK1;HSL5;SRM5	CDK1_YEAST	Cyclin-dependent kinase 1 (CDK1) (EC 2.7.11.22) (Cell division control protein 28) (Cell division protein kinase 1)
K.LASA(TT)phosISQTDESHKQEYK.S	0.9978	0.9941	-0.210707	-1.33862	2	2	YBR172C_344 345_C	YBR172C	Q4	SMY2	SMY2_YEAST	Protein SMY2 (Suppressor of MYO2-66 protein)
K.TFTTAETphosITNANTAK.N	0.9995	0.993	-1.61729	-2.07121	2	1	YBR196C_226	YBR196C	Q4	PGI1	G6PI_YEAST	Glucose-6-phosphate isomerase (GPI) (EC 5.3.1.9) (Phosphoglucose isomerase) (PGI) (Phosphohexose isomerase) (PHI)
R.KG(SS)phosDSTASIMGSSNALPTK.N	0.999	0.9997	-0.937944	-0.484063	2	2	YBR197C_48 49_C	YBR197C	Q4	YBR197C;YBR1409	YB47_YEAST	Uncharacterized protein YBR197C
R.KGSSD(ST)phosASIMGSSNALPTK.N	0.995	0.995	-1.16812	-0.662408	1	1	YBR197C_51 52_C	YBR197C	Q4	YBR197C;YBR1409	YB47_YEAST	Uncharacterized protein YBR197C
K.FASphosFSLTSDVEER.V	0.9957	0.9992	-0.594385	-0.906827	1	1	YBR202W_390	YBR202W	Q4	MCM7;CDC47	MCM7_YEAST	DNA replication licensing factor MCM7 (EC 3.6.4.12) (Cell division control protein 47) (Minichromosome maintenance protein 7)
R.AEATKSphosWSCEPLSGK.T	0.9908	0.993	-0.663648	-0.759409	3	2	YBR204C_12	YBR204C	Q4	LDH1	LDH1_YEAST	Lipid droplet hydrolase 1 (EC 3.1.1.-) (Lipid esterase) (EC 3.1.1.-) (Triacylglycerol lipase) (EC 3.1.1.3)
K.LAGLRDNFSphosLLGEK.N	0.9994	0.9997	-1.7364	-0.799912	1	1	YBR218C_15	YBR218C	Q4	PYC2	PYC2_YEAST	Pyruvate carboxylase 2 (EC 6.4.1.1) (Pyruvic carboxylase 2) (PCB 2)
R.QVLLEKGPSphosEFAK.Q	1	1	-1.02461	-1.37886	2	2	YBR218C_546	YBR218C	Q4	PYC2	PYC2_YEAST	Pyruvate carboxylase 2 (EC 6.4.1.1) (Pyruvic carboxylase 2) (PCB 2)
R.EANYphosLLGDIVK.V	1	1	-0.78703	-0.643793	2	2	YBR218C_890	YBR218C	Q4	PYC2	PYC2_YEAST	Pyruvate carboxylase 2 (EC 6.4.1.1) (Pyruvic carboxylase 2) (PCB 2)
K.THYMSphosGGTQK.C	0.9874	0.951	-4.00942	-4.92919	1	1	YBR221C_140	YBR221C	Q4	PDB1	ODPB_YEAST	Pyruvate dehydrogenase E1 component subunit beta, mitochondrial (EC 1.2.4.1) (Pyruvate dehydrogenase complex component E1 beta) (PDHE1-B)
R.LADDLFSphosNSSR.R	0.9989	0.9561	-2.27971	-0.0588302	2	1	YBR225W_102	YBR225W	Q4	YBR225W;YBR1522	YB75_YEAST	Uncharacterized protein YBR225W
R.SGTphosPTSEVK.A	0.9996	0.9992	-0.711742	-0.820671	3	4	YBR225W_146	YBR225W	Q4	YBR225W;YBR1522	YB75_YEAST	Uncharacterized protein YBR225W
R.ISQ(TY)phosFNYQATPECQK.V	0.9987	0.9996	-0.478474	-0.884801	2	3	YBR235W_36 37_C	YBR235W	Q4	VHC1	VHC1_YEAST	Vacuolar cation-chloride cotransporter 1 (Vacuolar homolog of CCC family protein 1)
K.LGVSphosFTMNTR.M	0.9791	0.9975	-0.550157	-0.852736	2	2	YBR235W_897	YBR235W	Q4	VHC1	VHC1_YEAST	Vacuolar cation-chloride cotransporter 1 (Vacuolar homolog of CCC family protein 1)
M.SphosESphosPMFAANGMPK.V	0.9973	0.9675	-1.48662	-0.681267	6	3	YBR249C_2 4	YBR249C	Q4	ARO4	AROG_YEAST	Phospho-2-dehydro-3-deoxyheptonate aldolase, tyrosine-inhibited (EC 2.5.1.54) (3-deoxy-D-arabino-heptulosonate 7-phosphate synthase) (DAHP synthase) (Phospho-2-keto-3-deoxyheptonate aldolase)
R.TANSVHSNTphosQSLTPK.R	0.9989	0.9846	-0.663648	-1.31449	1	1	YBR255W_253	YBR255W	Q4	MTC4	MTC4_YEAST	Maintenance of telomere capping protein 4
K.TLDPGNNSphosPQIPEELINSLDSDRPISHIQTNNNMPPGVQK.N	0.9974	0.9942	-0.0708231	-1.25677	4	1	YBR260C_433	YBR260C	Q4	RGD1	RGD1_YEAST	RHO GTPase-activating protein RGD1 (RhoGAP) (Related GAP domain protein 1)
R.YISTQPIGNELAELEHDSphosMHFQTVSNTQR.A	0.9877	0.9942	-2.32094	-1.20127	2	1	YBR274W_347	YBR274W	Q4	CHK1	CHK1_YEAST	Serine/threonine-protein kinase CHK1 (EC 2.7.11.1) (Checkpoint kinase 1)
K.INSKSphosFTQDNIAQYK.S	0.9988	0.9991	-1.29072	-0.270983	4	3	YBR275C_1567	YBR275C	Q4	RIF1	RIF1_YEAST	Telomere length regulator protein RIF1 (RAP1-interacting factor 1)
K.EAVPERSphosDLSK.F	0.9755	0.9816	-0.711742	-0.925331	2	2	YBR288C_153	YBR288C	Q4	APM3;YKS6	AP3M_YEAST	AP-3 complex subunit mu (AP-3 adaptor complex mu3A subunit) (Adaptor-related protein complex 3 subunit mu) (Mu-adaptin 3A) (Mu3-adaptin)
C.(SSSSTS)phosALAYK.Q	1	1	-0.839498	-0.799912	5	5	YCL009C_25 26 27 28 29 30_C	YCL009C	Q4	ILV6	ILV6_YEAST	Acetolactate synthase small subunit, mitochondrial (Acetohydroxy-acid synthase small subunit) (AHAS) (ALS)
R.SP(SY)phosIELFQGMR.V	0.9985	0.9488	-0.516976	-1.60727	2	1	YCL014W_1228 1229_C	YCL014W	Q4	BUD3	BUD3_YEAST	Bud site selection protein 3
R.SINV(TTS)phosNNK.S	0.9996	0.9992	-0.663648	-1.15454	3	4	YCL014W_1447 1448 1449_C	YCL014W	Q4	BUD3	BUD3_YEAST	Bud site selection protein 3
K.LDSphosPLHSYSTR.V	0.9999	0.9993	-1.00942	-0.671838	1	2	YCL014W_446	YCL014W	Q4	BUD3	BUD3_YEAST	Bud site selection protein 3
R.SENSLPTQLISNLYDGGEELEKSEVKDN(SYS)phosEK.N	0.9839	0.9783	-1.41947	-0.625414	2	1	YCL061C_112 113 114_C	YCL061C	Q4	MRC1	MRC1_YEAST	Mediator of replication checkpoint protein 1 (DNA replication checkpoint mediator MRC1)
K.HIINESphosDSDTEVEAKPK.E	0.9996	0.9992	-0.839498	-0.73937	1	1	YCL061C_605	YCL061C	Q4	MRC1	MRC1_YEAST	Mediator of replication checkpoint protein 1 (DNA replication checkpoint mediator MRC1)
K.DVTphosFLNDCVGPEVEAAVK.A	1	1	-1.23683	-1.37493	7	8	YCR012W_93	YCR012W	Q4	PGK1	PGK_YEAST	Phosphoglycerate kinase (EC 2.7.2.3)
K.RTL(TT)phosGNYHGLA.-	0.9812	0.9855	-0.813025	-1.35559	1	2	YCR030C_862 863_C	YCR030C	Q4	SYP1	SYP1_YEAST	Suppressor of yeast profilin deletion
K.SSVQSphosVHNEVK.N	0.9994	0.9983	-2.07082	-1.975	1	1	YCR042C_1175	YCR042C	Q4	TAF2;TAF150;TSM1	TAF2_YEAST	Transcription initiation factor TFIID subunit 2 (TAFII-150) (TBP-associated factor 150 kDa) (TBP-associated factor 2) (TSM-1)
R.SNVGAGSLLDPLP(YS)phosPLK.L	1	0.9854	-0.867493	-1.12184	4	2	YCR065W_386 387_C	YCR065W	Q4	HCM1	HCM1_YEAST	Forkhead transcription factor HCM1 (High-copy suppressor of calmodulin protein 1)
R.(SY)phosVAATAEGISGPR.T	0.9996	0.9948	-6.45688	-6.79169	1	1	YCR077C_78 79_C	YCR077C	Q4	PAT1;MRT1	PAT1_YEAST	DNA topoisomerase 2-associated protein PAT1 (Decapping activator and translational repressor PAT1) (Topoisomerase II-associated protein PAT1) (mRNA turnover protein 1)
K.VRPTphosPGEVASK.A	1	1	-0.594385	-1.0963	3	3	YDL003W_476	YDL003W	Q4	MCD1;PDS3;RHC21;SCC1	SCC1_YEAST	Sister chromatid cohesion protein 1
K.YEPPVQSphosKFGR.K	0.9997	0.9877	-1.42446	-1.14784	1	1	YDL007W_29	YDL007W	Q4	RPT2;YHS4;YTA5	PRS4_YEAST	26S proteasome regulatory subunit 4 homolog (Tat-binding homolog 5)
K.RYDSphosNSGGER.E	0.9735	0.9983	-2.34646	-1.22876	1	1	YDL007W_294	YDL007W	Q4	RPT2;YHS4;YTA5	PRS4_YEAST	26S proteasome regulatory subunit 4 homolog (Tat-binding homolog 5)
K.ESLENDKEQESDTTASphosTLGQIAK.F	0.996	0.9987	-0.979675	-0.799912	1	1	YDL019C_722	YDL019C	Q4	OSH2	OSH2_YEAST	Oxysterol-binding protein homolog 2
K.ILCVHGGLSphosPEIR.M	1	1	-0.761495	-2.12184	1	1	YDL047W_168	YDL047W	Q4	SIT4;PPH1	PP11_YEAST	Serine/threonine-protein phosphatase PP1-1 (EC 3.1.3.16)
K.IGAPSphosGGSFHK.L	0.9965	0.9864	-1.46569	-5.69948	2	6	YDL076C_192	YDL076C	Q4	RXT3	RXT3_YEAST	Transcriptional regulatory protein RXT3
F.SAGAAAPAGVAGGVAGGEAGEAEAEKEEEEAKEESphosDDDMGFGLFD.-	0.9818	1	-0.837521	-0.601653	2	6	YDL081C_96	YDL081C	Q4	RPP1A;L12EIIA;RPA1;RPLA1	RLA1_YEAST	60S acidic ribosomal protein P1-alpha (A1) (L12eIIA) (Large ribosomal subunit protein P1-A) (P1A) (YP1alpha)
K.SLSphosPLRKTphosPLSAR.Q	0.9988	0.9889	-0.572017	-0.998458	1	1	YDL089W_441 446	YDL089W	Q4	NUR1	NUR1_YEAST	Nuclear rim protein 1
K.FDLKDTEESLGHDSASphosASSASR.K	0.9991	0.9958	-0.813025	-0.974999	1	3	YDL121C_80	YDL121C	Q4	YDL121C	YD121_YEAST	Uncharacterized protein YDL121C
K.TEPVGTphosGLQSYLEER.E	0.9955	0.9999	-0.603066	-0.974999	2	1	YDL150W_242	YDL150W	Q4	RPC53;RPC4	RPC4_YEAST	DNA-directed RNA polymerase III subunit RPC4 (RNA polymerase III subunit C4) (C53) (DNA-directed RNA polymerase III 47 kDa polypeptide)
R.TK(TS)phosEVGDEINPYGLNEVDDFASKR.E	0.9996	1	-1.0398	-0.321353	3	2	YDL153C_11 12_C	YDL153C	Q4	SAS10;UTP3	SAS10_YEAST	Something about silencing protein 10 (U three protein 3) (U3 small nucleolar RNA-associated protein 3) (U3 snoRNA-associated protein 11)
R.TGSphosLSHISSAHPR.V	0.9994	0.9995	-0.843466	-2.07121	2	1	YDL155W_33	YDL155W	Q4	CLB3	CG23_YEAST	G2/mitotic-specific cyclin-3
R.GDKSphosPLELSHQDLER.L	1	1	-0.291067	-1.50293	2	3	YDL160C-A_60	YDL160C-A	Q4	MHF2	CENPX_YEAST	Inner kinetochore subunit MHF2 (CENP-X homolog) (Constitutive centromere-associated network protein MHF2) (MHF histone-fold complex subunit 2) (MPH1-associated histone-fold protein 2)
T.(TSS)phosPNNNAPIVVGR.G	0.9722	0.9272	-1.68749	-2.07121	1	1	YDL173W_146 147 148_C	YDL173W	Q4	PAR32	PAR32_YEAST	Protein PAR32 (Protein phosphorylated after rapamycin 32)
R.GGAGNIISphosPK(SS)phosR.N	0.9986	0.9619	-0.736404	-2.47575	1	2	YDL173W_246 249 250_C	YDL173W	Q4	PAR32	PAR32_YEAST	Protein PAR32 (Protein phosphorylated after rapamycin 32)
K.NFHAEV(ST)phosPQVLSphosAK.K	0.9036	1	-0.893945	-0.863106	1	1	YDL182W_395 396 401_C	YDL182W	Q4	LYS20	HOSC_YEAST	Homocitrate synthase, cytosolic isozyme (HCS) (EC 2.3.3.14)
K.AVANGANWSphosKLADSTGDVK.H	0.9955	1	-0.202068	-5.34423	1	1	YDL185W_1023	YDL185W	Q4	VMA1;CLS8;TFP1	VATA_YEAST	V-type proton ATPase catalytic subunit A (V-ATPase subunit A) (EC 7.1.2.2) (Vacuolar proton pump subunit A) [Cleaved into: Endonuclease PI-SceI (EC 3.1.-.-) (Sce VMA intein) (VMA1-derived endonuclease) (VDE)]
K.FTCNATphosHELVVR.T	0.9709	0.9728	-1.59439	-0.974999	1	1	YDL185W_361	YDL185W	Q4	VMA1;CLS8;TFP1	VATA_YEAST	V-type proton ATPase catalytic subunit A (V-ATPase subunit A) (EC 7.1.2.2) (Vacuolar proton pump subunit A) [Cleaved into: Endonuclease PI-SceI (EC 3.1.-.-) (Sce VMA intein) (VMA1-derived endonuclease) (VDE)]
K.EVSphosKSYPISEGPER.A	0.9396	0.9466	-2.00942	-0.355354	3	2	YDL185W_410	YDL185W	Q4	VMA1;CLS8;TFP1	VATA_YEAST	V-type proton ATPase catalytic subunit A (V-ATPase subunit A) (EC 7.1.2.2) (Vacuolar proton pump subunit A) [Cleaved into: Endonuclease PI-SceI (EC 3.1.-.-) (Sce VMA intein) (VMA1-derived endonuclease) (VDE)]
R.TLSphosLCSTK.S	0.9892	0.9623	-1.42446	-1.71974	1	1	YDL206W_476	YDL206W	Q4	YDL206W;D1053	YD206_YEAST	Putative cation exchanger YDL206W
R.KLSphosFHSPNASSIR.K	0.9979	0.9994	-1.34646	-1.21737	3	4	YDL220C_333	YDL220C	Q4	CDC13	CDC13_YEAST	Cell division control protein 13
K.AYQGKPSphosDYNYEQR.E	0.9849	0.9786	-0.506922	-1.43734	1	1	YDL223C_639	YDL223C	Q4	HBT1;Crem	HBT1_YEAST	Protein HBT1 (HUB1 target protein 1)
K.SVQKQDEDPLSphosPR.Q	1	1	-0.92196	-0.951915	19	19	YDL223C_671	YDL223C	Q4	HBT1;Crem	HBT1_YEAST	Protein HBT1 (HUB1 target protein 1)
R.KVSphosVGSMGSGK.S	1	1	-0.813025	-0.906827	19	17	YDL223C_956	YDL223C	Q4	HBT1;Crem	HBT1_YEAST	Protein HBT1 (HUB1 target protein 1)
R.KVSphosVGSphosMGSGK.S	0.9994	0.999	-0.724073	-0.779448	22	17	YDL223C_956 959	YDL223C	Q4	HBT1;Crem	HBT1_YEAST	Protein HBT1 (HUB1 target protein 1)
K.(TSSS)phosPLGPSAAKPRPSphosLLSER.S	0.9976	0.9981	-0.254535	-1.53688	1	1	YDL224C_233 234 235 236 248_C	YDL224C	Q4	WHI4	WHI4_YEAST	Protein WHI4
K.EATYPMPTAYSphosFSAVR.S	0.9995	0.9998	-1.07082	-0.390036	1	1	YDL224C_43	YDL224C	Q4	WHI4	WHI4_YEAST	Protein WHI4
R.EIKQENENLIRSphosIK.T	0.9949	0.9757	-5.59439	-6.79169	1	1	YDL225W_435	YDL225W	Q4	SHS1;SEP7	SHS1_YEAST	Seventh homolog of septin 1 (Septation protein 7)
K.EASphosASPQSSGIPTR.E	0.9559	0.9935	-0.351722	-1.17431	2	1	YDL231C_433	YDL231C	Q4	BRE4	BRE4_YEAST	Protein BRE4 (Brefeldin A-sensitivity protein 4)
[truncated: 13,064 more rows]

## Sheet: REV_HITS
Phosphopeptide sequence	Best PeptideProphet Score, Replicate 1	Best PeptideProphet Score, Replicate 2	Median Replicate 1	Median Replicate 2	PSMs in Replicate 1	PSMs in Replicate 2	REV_Protein	Quadrant
S.LIGFYphosRSphosLEAEK.V	0.9406	0.9465	-6.45688	3.96486	1	1	rev_YDR127W	Q1
S.SphosPPPAKK.Y	0.9989	0.9859	-2.77246	0.126087	2	3	rev_YDR376W	Q1
T.RPTLLLDVENVYphosK.K	0.9988	0.9129	-4.00942	1.52202	1	1	rev_YMR291W	Q1
R.MSHQAQLEIELANVTphosR.R	0.986	0.963	6.68947	6.35466	3	2	rev_K1H5_HUMAN	Q2
R.(SSSS)phosQGGGSASSR.S	0.9924	0.9862	2.16407	3.74941	2	1	rev_YBL022C	Q2
R.K(SS)phosLNTPNSIPK.A	0.9671	0.9939	6.68947	6.33958	1	2	rev_YBR198C	Q2
R.ISNYphosWFK.F	0.943	0.9553	6.68947	6.35466	1	1	rev_YCL001W	Q2
K.LFADKSphosPER.G	0.9935	0.9481	0.324478	1.04235	1	1	rev_YCL057W	Q2
K.KI(TS)phosPVSphosPK.R	0.9984	0.9994	0.0349716	1.86847	2	1	rev_YDR239C	Q2
K.GSphosGTSAVGLFDRYQK.M	0.9808	0.9823	5.82505	5.44501	1	2	rev_YDR243C	Q2
K.DHAGTEAYALEAQAASphosLRK.N	0.9396	0.9872	6.68947	6.35466	1	2	rev_YDR454C	Q2
K.TphosPYSLVATTAQKT.S	0.9571	0.9144	6.68947	6.35466	4	2	rev_YDR506C	Q2
K.KFSphosEYphosAASAEK.Y	0.9245	0.9531	6.68947	6.35466	1	1	rev_YER165W	Q2
K.QSSphosAISYphosERRK.L	0.9823	0.9621	6.68947	6.35466	1	1	rev_YFR030W	Q2
K.Q(SS)phosAI(SY)phosERRK.L	0.9798	0.9813	6.68947	6.35466	3	3	rev_YFR030W	Q2
R.KSphosVHSER.T	0.9032	0.9567	6.37572	5.48337	1	1	rev_YGL195W	Q2
R.LRLTphosENTphosADSLSK.V	0.9991	0.9908	4.21076	4.96893	2	2	rev_YGL195W	Q2
K.EATphosLCPVNGTSNTKK.L	0.9966	0.9962	0.204059	2.7861	2	2	rev_YGR097W	Q2
K.KMAYphosADEGDQ(YYS)phosK.E	0.9242	0.952	6.68947	6.35466	1	1	rev_YHR013C	Q2
D.KQSphosQIKK.V	0.961	0.9726	6.68947	6.35466	1	3	rev_YHR031C	Q2
K.IGNG(YYS)phosK.A	0.9824	0.9727	6.68947	6.35466	3	1	rev_YHR036W	Q2
R.ATphosGSLSphosKK.E	0.9785	0.9403	2.4851	1.45018	1	1	rev_YHR135C	Q2
K.ESDISphosLTLLETFIER.R	0.9876	0.9088	2.1605	3.49287	1	1	rev_YIL092W	Q2
K.ISE(SY)phosPKQSDLIK.W	0.9916	0.9831	6.68947	6.22736	1	1	rev_YIL159W	Q2
R.SphosVLDSLSSLSphosPR.V	0.9951	0.9941	2.46609	2.30856	2	2	rev_YJL076W	Q2
K.RSTITENDSLTphos.R	0.9214	0.9633	0.944774	6.35466	3	1	rev_YJL084C	Q2
K.IATphosEIIK.E	0.9936	0.949	6.68947	3.12282	1	2	rev_YKR009C	Q2
K.IGSphosKGKG(YS)phosIQLPASphosK.L	0.9844	0.9369	6.68947	6.35466	3	1	rev_YLL035W	Q2
R.SINAVFQYphosEK.N	0.9826	0.9909	6.68947	6.35466	2	3	rev_YLL040C	Q2
E.FQSphosLVLK.F	0.9236	0.9734	5.12432	6.35466	4	3	rev_YMR076C	Q2
R.DVVIGALIGMLSSGITphosLSFSLK.S	0.9831	0.9471	6.68947	6.35466	2	1	rev_YMR155W	Q2
R.KMPSphosKLIDELK.L	0.9949	0.9925	3.2234	3.04307	2	2	rev_YMR232W	Q2
G.NNELEMIGTphosEPAAK.F	0.976	0.9886	6.68947	5.38028	1	2	rev_YMR302C	Q2
R.QQINEITphosPQVVSphosGK.F	0.9999	0.996	3.33382	4.03155	2	2	rev_YNL204C	Q2
R.RSLHAFSPTLSPSphosNLGANIINNYphos.R	0.9683	0.981	0.975471	1.08203	3	1	rev_YOR018W	Q2
K.SphosVSITYRPK.F	0.9989	0.9981	4.93651	4.55965	1	1	rev_YOR086C	Q2
K.VQLTphosSphosIFR.S	0.9966	0.9949	6.68947	6.35466	1	2	rev_YOR151C	Q2
L.ATLLNNITphosR.M	0.9329	0.9658	6.68947	6.35466	1	1	rev_YOR296W	Q2
N.KLCAPCSphosSILPQAK.Q	0.9619	0.9752	6.68947	3.9506	2	2	rev_YPL006W	Q2
K.TphosLLSphosDLATQSPTPKDDLK.F	0.9898	0.96	6.68947	0.212733	2	2	rev_YPL075W	Q2
K.KNGLE(ST)phosNSSFNEER.L	0.9935	0.9834	5.43452	5.4559	2	2	rev_YPL124W	Q2
N.KEEVVEYphosINSphosGLK.G	0.9844	0.9238	6.68947	6.35466	1	1	rev_YPL130W	Q2
K.KVSphosLVSR.S	0.9835	0.9712	0.804699	0.609964	2	1	rev_YPL150W	Q2
R.TphosPSphosEEWLK.M	0.9629	0.9815	2.81924	6.35466	1	1	rev_YPL152W	Q2
K.AVSphosVDIDLYLSphosKLNEDK.T	0.9686	0.9803	6.68947	6.35466	4	4	rev_YPL179W	Q2
K.KDPTphosAQQTPPK.F	0.9704	0.9762	0.105988	-1.1507	4	2	rev_YJL101C	Q3
R.LR(SSS)phosNSSSSFSDTSLTPK.R	0.9152	0.9101	0.116295	-6.79169	2	1	rev_YMR068W	Q3
R.GIQKPSphosR.R	0.9957	0.9742	1.23662	-3.60727	2	1	rev_YOR230W	Q3
K.AVTSGNDPTLYSVKLPSphosNR.T	1	0.9996	0.952509	-4.407	1	2	rev_YPL194W	Q3
R.VASGTLMWSphosMR.D	0.9462	0.9866	-6.59439	-6.92919	1	1	rev_YDR421W	Q4
K.KAEERQSPQEFTETSVVSphos.K	0.9063	0.9755	-1.1061	-0.39037	6	4	rev_YDR471W	Q4
R.LTphosLPEPKNHYK.Q	0.901	0.9318	-1.54603	-3.63073	2	2	rev_YER168C	Q4
D.SphosTphosGREQVNNFIAPIAK.G	0.9459	0.9754	-5.59439	-5.34423	3	4	rev_YFR040W	Q4
K.KNSphosADNSTNSK.G	0.909	0.9473	-6.45688	-6.79169	1	1	rev_YGL133W	Q4
K.VKEIREGTphosM.-	0.9996	0.9993	-1.10253	-0.270842	3	2	rev_YGL220W	Q4
R.SphosRANERLGEFPTphos.G	1	0.9214	-6.59439	-5.63671	1	4	rev_YGR068C	Q4
Q.KAVDSEAATANASphosAVK.K	0.9434	0.9904	-0.813025	-1.15575	1	2	rev_YIL133C	Q4
K.KFQSphosHPK.S	0.9858	0.9696	-3.59439	-3.12184	3	1	rev_YJL073W	Q4
K.KQIAESphosILEK.V	0.9653	0.9929	-4.59439	-6.79169	1	1	rev_YJL126W	Q4
Q.GDNIQSphosIVNR.K	0.9117	0.9871	-6.45688	-6.92919	1	3	rev_YJL160C	Q4
Q.TNELSIITNEDTphosIVVER.S	0.9675	0.9583	-5.59439	-5.34423	3	1	rev_YJL181W	Q4
R.VAGATATNSTGTphosSVVTR.K	0.9701	0.9219	-4.59439	-4.34423	1	1	rev_YJR144W	Q4
R.KDDSphosMLK.H	0.9791	0.9061	-6.59439	-3.65962	1	2	rev_YKL085W	Q4
R.RSLHSEPITphosHADDAN.K	1	0.9963	-1.44478	-1.57164	2	3	rev_YLL043W	Q4
K.TphosEPQEPPIYANDVGTPDLHSphosINK.E	0.9578	0.9511	-6.45688	-5.34423	5	5	rev_YLL052C	Q4
K.LIDDLSDSphosR.L	0.9819	0.994	-5.73315	-3.75927	2	1	rev_YLR039C	Q4
K.KIVSphosDVTphosVGHPLDG.S	0.965	0.9984	-6.59439	-6.92919	2	3	rev_YLR070C	Q4
K.NNKSphosDSLEK.A	0.9943	0.9419	-4.00942	-6.92919	1	1	rev_YLR187W	Q4
K.ASphosFSphosLSKFNDVK.R	0.9574	0.9131	-6.45688	-5.92919	3	1	rev_YLR319C	Q4
R.NAESLTphosRSYR.E	0.9819	0.9534	-6.45688	-6.92919	1	1	rev_YLR422W	Q4
F.DDEYphosLVPK.V	0.9962	0.9395	-6.59439	-5.02552	2	2	rev_YLR427W	Q4
R.KEPVSphosEAEPTTDL(TT)phosESK.Q	0.9698	0.9073	-6.45688	-6.79169	1	2	rev_YNL287W	Q4
K.KSphosCRVPK.D	0.9937	0.9861	-3.13495	-4.60727	1	3	rev_YNR070W	Q4
K.ISDSphosEANSGSLSAR.E	0.9713	0.9638	-2.21694	-5.34423	2	2	rev_YOL084W	Q4
H.SphosLPALWVSphosR.V	0.9775	0.9508	-5.59439	-6.79169	5	5	rev_YOL090W	Q4
P.NTDSIETphosPIQIAGSphosLKR.L	0.9878	0.9088	-6.52563	-6.13671	2	2	rev_YOL153C	Q4
R.D(ST)phosMVTphosFTphosQGTPDIIGTIPK.S	0.9937	0.9874	-5.00942	-5.13671	1	4	rev_YOR038C	Q4
K.NNDNSphosWKAFIDSphosHIK.F	0.9335	0.9622	-1.54999	-3.82447	1	2	rev_YOR172W	Q4
R.GVISphosELVSSK.G	0.9943	0.9299	-6.59439	-6.92919	1	1	rev_YOR211C	Q4
R.AGYphosSphosANGGR.Y	0.9473	0.9085	-4.73315	-6.79169	2	3	rev_YPL055C	Q4
K.AVSphosGGAGEGLIGL(TT)phosIEDK.L	0.9719	0.9644	-5.59439	-5.92919	1	1	rev_YPL140C	Q4
-.HVSAGTAKSAENVSphosA.R	0.9678	0.9678	-1.86672	-1.975	2	1	rev_YPR028W	Q4
D.LSphosPISDLKK.S	0.9996	0.9997	-0.134953	-0.285339	1	3	rev_YAL002W	CENTER
K.(SY)phosISSGSGSSLSK.T	0.9482	0.9566	-0.184994	-0.134779	1	1	rev_YAL043C	CENTER
L.SphosFKGGGVTAIGSGKYTGKPSVLTphosAIHEVYphosDK.H	0.9819	0.9985	-0.236833	-0.271054	5	2	rev_YBR015C	CENTER
K.TVNDDFYPTphosAK.L	0.9995	0.9985	0.371399	0.365426	1	2	rev_YBR140C	CENTER
R.RIKSLQFSphosI.R	0.9401	0.9856	0.367604	0.570651	2	1	rev_YBR189W	CENTER
R.YphosPVSSGYphosPIDLK.G	0.9955	0.9967	0.0494712	0.048085	1	1	rev_YBR205W	CENTER
R.YphosPV(SS)phosGYPIDLK.G	0.9958	0.9963	0.0494712	0.158424	1	2	rev_YBR205W	CENTER
K.TphosAEDFSK.L	0.9807	0.9898	0.416842	-0.299838	1	1	rev_YBR293W	CENTER
P.IGGLSphosPSK.G	0.9635	0.982	-0.327598	-0.469763	3	3	rev_YDL215C	CENTER
K.AGPTphosDIKTphosDK.A	0.9975	0.9641	-0.290604	-0.299838	1	1	rev_YDR001C	CENTER
L.SGSIPSphosKR.Q	1	0.957	0.221203	-0.0174616	2	2	rev_YDR119W	CENTER
K.NVEDLNEFDIDSphosLPNER.L	0.9904	0.984	-0.102888	-0.071214	2	1	rev_YDR138W	CENTER
-.DSIDLKTphos.K	0.9818	0.9771	-0.0552262	-0.0650221	19	12	rev_YDR162C	CENTER
-.ELSTLYKEADLAAMCGSGA(ST)phosIAQ.R	0.921	0.9155	-0.0284565	-0.147835	2	1	rev_YDR353W	CENTER
R.QD(TT)phosALK.R	0.9802	0.9781	-0.0552262	-0.0465519	1	3	rev_YDR421W	CENTER
R.KSSGPTTLNSSSASSATphosF.K	0.9108	0.9805	0.167396	0.554621	2	1	rev_YDR507C	CENTER
-.TLSphosISNK.L	0.9666	0.9772	0.160502	-0.161011	1	1	rev_YEL005C	CENTER
K.LFDLDFTphosTphosAIGIIK.C	0.9912	0.9899	-0.528296	-0.519804	1	1	rev_YER062C	CENTER
K.CSSphosTGVR.S	0.998	0.9918	-0.14188	-0.643793	4	1	rev_YER151C	CENTER
N.KSNVTphosIR.V	0.96	0.9704	-0.42446	-0.329282	1	1	rev_YFL002C	CENTER
E.MSISphosNAK.D	0.9329	0.9775	0.11986	-0.0343772	1	1	rev_YFR046C	CENTER
K.NTSphosDELLNR.K	0.9964	0.9964	0.24249	0.0250013	2	3	rev_YFR057W	CENTER
L.RDYphosMLEHYLAK.A	0.9984	0.9871	-0.42446	-0.405633	10	12	rev_YGL171W	CENTER
R.TphosVVEGMK.A	0.9443	0.9253	0.173799	0.428357	1	1	rev_YGL245W	CENTER
R.RSTPASphosGISphosL.R	0.9726	0.9876	0.251105	0.270477	4	3	rev_YGR113W	CENTER
R.QTDLEESphosIK.S	0.9083	0.9423	0.186975	0.0820323	1	1	rev_YGR280C	CENTER
K.KSphosGDLVGETSER.K	0.9775	1	-0.337028	-0.299176	2	2	rev_YHR146W	CENTER
K.ENTphosMQDVEIHCENTEK.E	0.9967	0.9774	-0.0865904	-0.195774	3	2	rev_YHR154W	CENTER
K.SphosESNGIQYDLDALNEK.K	0.9976	0.9937	0.359811	0.554621	1	1	rev_YHR156C	CENTER
Q.QSSphosAGPISR.L	0.9955	0.9941	0.503647	0.513749	10	15	rev_YIL002C	CENTER
S.SDNSVISphosK.S	0.9825	0.9029	-0.272457	-0.299838	1	3	rev_YIL130W	CENTER
K.MTphosGHMMNALQR.C	0.9973	0.9452	0.0203248	-0.314485	2	1	rev_YIL147C	CENTER
K.(TTT)phosGRMFK.N	0.9942	0.9753	-0.265726	0.179329	4	5	rev_YJL102W	CENTER
-.KSAVAAYphos.K	0.9037	0.994	0.0638265	0.0133195	1	1	rev_YJL192C	CENTER
M.VEIDSphosSphosPILVR.L	1	1	0.0921155	0.168837	1	1	rev_YKL203C	CENTER
S.EASphosLLNR.L	0.9902	0.9915	-0.318531	-0.299838	2	5	rev_YLR138W	CENTER
K.KTSphosLASIK.Y	0.9983	0.9991	-0.272457	-0.134779	1	1	rev_YLR139C	CENTER
E.NAMLPQSphosVVTphosK.K	0.9694	1	0.727768	0.328193	2	1	rev_YLR214W	CENTER
L.KNNDDLLVYphosDR.K	0.9623	0.9892	0.0921155	-0.096305	2	3	rev_YLR368W	CENTER
-.VSVDDPREHSphos.K	0.9893	0.9983	0.0637557	0.0931728	8	9	rev_YML052W	CENTER
K.KGLNSphosLVK.E	0.993	0.9956	-0.00942253	0.0594897	3	3	rev_YMR285C	CENTER
-.DSFEKDYGVLTphosF.R	1	1	-0.290604	-0.228755	7	5	rev_YMR318C	CENTER
-.KFSLRNGTSAEGISphos.R	1	1	-0.506922	-0.536878	3	7	rev_YNL271C	CENTER
T.LSSphosPIIK.T	0.962	0.9291	-0.340735	-0.299838	2	2	rev_YNR067C	CENTER
P.FGPTphosFAYphosQVK.M	0.9737	0.9782	0.00552781	-0.134779	1	1	rev_YOL100W	CENTER
K.KSEADTGSGEVIAGSphosHGM.R	0.9967	0.9985	-0.327598	-0.201275	3	1	rev_YOR142W	CENTER
R.L(ST)phosEVGTK.T	0.9291	0.9425	-0.327598	-0.374606	1	1	rev_YPL235W	CENTER
K.KSCNSFADELQDDSphosK.K	0.9999	0.9964	-0.424321	-0.242694	2	1	rev_YPR179C	CENTER

## Sheet: PTM Prophet Prob >=0.9
Phosphopeptide sequence	Best PeptideProphet Score, Replicate 1	Best PeptideProphet Score, Replicate 2	Best PTM Prophet probability	Median Replicate 2 (log2)	Median Replicate 2 (log2)	PSMs in Replicate 1	PSMs in Replicate 2	Protein Phosphosite	Quadrant
S.SDNSVISphosK.S	0.9825	0.9029	0.9	-0.272457	-0.299838	1	3	rev_YIL130W_NA	CENTER
K.VQESPSphosGPLIYVLPQSSTK.H	0.9997	0.9997	0.9	0.0921155	0.0182139	3	4	YCL014W_1517	CENTER
F.GLSPSphosKGVLFYGPPGTGK.T	0.9554	0.9982	0.9	-0.0677615	0.00733481	2	2	YDL126C_521	CENTER
K.IQALIMVPTphosRELALQTSQVVR.T	0.9942	0.9845	0.9	-0.0397962	-0.314485	1	1	YDL160C_123	CENTER
R.QNSphosNNINPLDAGPSFSphosPLHK.K	0.9997	0.9933	0.9	0.288258	-0.12184	1	1	YDR096W_734 747	CENTER
K.NILAESN(SS)phosLDNIVK.V	0.9998	0.9983	0.9	1.26622	0.681938	2	2	YIL051C_85 86_C	Q2
R.TLFSE(SS)phosISLDR.N	0.9993	0.9934	0.9	0.0349716	0.0594897	1	1	YJL109C_77 78_C	CENTER
R.TNSphosATLP(SS)phosE(SS)phosPASPDLK.L	0.9999	1	0.9	0.0203248	-0.0223044	3	3	YNL074C_171 176 177 179 180_C	CENTER
R.VVSphosDYNK.N	0.9942	0.9701	0.9	-0.0552262	-0.0465519	1	1	YNL195C_87	CENTER
R.RFTphosNETQEAVLDLK.Q	0.9835	0.996	0.9	-1.89395	-1.37461	1	2	YNL287W_175	Q4
K.AASHSEEPLELPE(ST)phosINSSFNDDSVNRTESDIASK.S	0.9895	0.9943	0.9	-0.708228	-0.304046	4	4	YPL085W_39 40_C	CENTER
R.VHDELPSphosPGKVPLSPSphosPK.R	0.9996	0.9985	0.901	0.0203248	-0.257047	5	4	YDR379W_763 772	CENTER
R.(TTS)phosAGSVLEDTSMHK.K	0.9906	0.9959	0.901	-0.263496	-0.214949	2	3	YNL233W_276 277 278_C	CENTER
T.VYHAGTphosK.D	0.9634	0.9553	0.902	6.64	6.35466	14	16	YAL001C_739	Q2
K.SphosISNFPHLTISSK.S	1	0.9999	0.902	0.397379	0.244477	2	4	YAR019C_596	CENTER
R.A(YS)phosGDISAADDNLNPFER.Y	0.9995	0.9994	0.902	0.0491826	0.103176	4	4	YBR108W_914 915_C	CENTER
K.RSFNTphosLEGLVSphosQIFK.D	0.9763	0.9691	0.902	-6.45688	-6.64	1	2	YBR125C_147 153	Q4
K.SL(TS)phosNISVKEK.L	0.9832	1	0.902	-0.911224	-0.0325965	2	4	YDR475C_573 574_C	CENTER
K.ITSNKPFDTphosPTIQKEPDLSETMDPTVGNQR.L	0.984	0.9994	0.902	0.24563	0.616109	2	2	YHR158C_572	CENTER
R.AITPSNEGVKPN(TS)phosLEGMTSSPMESTQQSK.N	0.9994	0.9982	0.902	-0.16812	0.26063	3	1	YJR060W_148 149_C	CENTER
K.AVTSASphosNSASSNISEIPK.L	0.9988	0.9995	0.902	-0.016976	-0.102997	2	2	YLL021W_655	CENTER
R.FQTGEDRETphosMDR.A	0.9872	0.9684	0.902	0.0638265	-0.0343772	2	1	YLR249W_768	CENTER
K.EGGLGPINIPLLADTNHSphosLSR.D	0.9992	0.9999	0.902	-0.340735	-0.437342	2	3	YML028W_107	CENTER
R.IDDTASQSphosPSYDSK.N	1	0.9999	0.902	0.160255	0.0423371	2	2	YML111W_557	CENTER
R.LNGSphosSNNIGR.T	0.9982	0.9902	0.902	1.48776	6.35466	1	1	YMR126C_254	NR
R.SVSID(ST)phosKYSR.D	0.9899	0.9855	0.902	-0.151442	-0.242966	5	4	YNL156C_52 53_C	CENTER
K.ACVVYGGSphosPIGNQLR.E	1	0.9999	0.902	-0.365566	-0.0343772	3	5	YOR204W_263	CENTER
R.ISHSphosPQQR.N	0.9957	0.995	0.902	-4.59439	-5.34423	1	1	YPL209C_38	Q4
K.ELNLIDFDDDTTANTPSV(TS)phosPSK.S	0.9997	0.9996	0.903	-0.893945	-0.940555	2	2	YDR358W_352 353_C	Q4
K.NDD(SSSTT)phosATNSGNDVASAR.S	0.9472	0.9651	0.903	-0.151442	0.048085	1	1	YER155C_289 290 291 292 293_C	CENTER
K.STSVNSLNTTSLASphosRRSPLQTK.K	0.983	0.9989	0.903	-0.687494	-0.780737	1	2	YGL124C_79	Q4
R.ENSphosEVKQTAVENPIDKLDGTphosPK.R	0.9999	0.9999	0.903	0.145884	0.267668	2	2	YIL063C_14 31	CENTER
R.RPSphosQPLNTLSphosPK.L	1	1	0.903	-0.517609	-0.50293	10	7	YPR091C_669 676	CENTER
R.TKLVNEPTNSphosDIVELD.-	0.9992	0.998	0.904	-0.168999	-0.228755	2	3	YDR390C_630	CENTER
M.SDEEHTFETADAG(SS)phosA(TY)phosPMQCSALR.K	0.9859	0.9813	0.904	-0.0552262	-0.30865	7	4	YEL034W_15 16 18 19_C	CENTER
M.TVEYTASDLA(TY)phosQNEVNEQIAK.N	0.9924	0.995	0.904	-1.59439	-1.79991	1	1	YGL224C_12 13_C	Q4
R.ASSDASphosDLLR.Q	0.9996	0.9998	0.904	-1.15306	0.070805	2	1	YGR240C_192	NR
R.SNFRLPSphosNPSTPVIMIGPGTGVAPFR.G	0.9994	0.999	0.904	1.77194	1.26802	1	2	YHR042W_530	Q2
K.WHNSF(TT)phosAHLDLGSPSELPIAR.S	0.9676	0.9989	0.904	0.11986	0.299624	1	1	YHR137W_82 83_C	CENTER
R.LDDLLERSphosQELTphosISKEK.L	0.936	0.9539	0.904	0.865047	1.11746	1	2	YHR158C_997 1001	Q2
R.N(SST)phosLSDHIIDKSEGK.S	0.9912	0.9932	0.904	0.178218	0.231593	2	2	YLR312C_125 126 127_C	CENTER
R.FFSPSSNIPTphosDRIASPIQHEHDSGSR.L	0.999	0.9861	0.904	3.24428	-0.134779	2	1	YML100W_142	NR
R.R(SS)phosAGSFDYERK.R	0.994	0.9684	0.904	-0.135047	0.168799	2	2	YOR324C_227 228_C	CENTER
K.A(TS)phosNTLEEFEHGR.T	0.9982	0.9977	0.904	-0.134953	-0.187728	1	1	YPL231W_1349 1350_C	CENTER
K.MGSphosASMK.Q	0.9896	0.9155	0.905	-0.0552262	-0.109016	1	1	YAL056W_471	CENTER
K.LHGPFSphosLSDSK.Q	0.9953	0.9945	0.905	-0.465691	-0.710839	4	4	YBL035C_124	CENTER
K.IEIDDKSphosSTDLEQERIEK.E	0.9945	0.986	0.905	-0.327598	0.87816	1	1	YDL189W_169	CENTER
R.SVSPLQSI(TS)phosCNTPMSEHELPVSSSNSFER.A	0.9995	0.9995	0.905	0.889431	0.960216	3	4	YDR119W_153 154_C	Q2
E.QFETDSphosFR.T	0.9227	0.9744	0.905	-0.287951	-0.285339	2	1	YGR162W_802	CENTER
K.SYLRSPSphosVER.S	0.94	0.9162	0.905	0.427897	0.374586	2	1	YGR237C_119	CENTER
R.NASTGSLQASphosVKSPPITR.Q	0.9793	0.9959	0.905	0.0349716	-0.2245	1	2	YKR090W_50	CENTER
K.LLRTSphosEHESAK.F	0.9805	0.9935	0.905	0.238505	0.522016	1	1	YML004C_212	CENTER
K.EYPYAYMEETphosPGSK.L	0.9994	0.9913	0.905	-0.311953	0.280258	2	1	YMR108W_466	CENTER
K.TQISphosFSTDSPDNFQESNDNTEFSSTK.Y	0.9985	0.995	0.905	-0.549991	0.562658	2	1	YMR219W_883	CENTER
R.EDSTKQPSTSSphosLVR.N	0.9972	0.9852	0.905	-0.118652	-0.109016	1	1	YMR229C_28	CENTER
K.SphosISKDNYR.S	0.9973	0.9764	0.905	-0.238552	-0.25677	4	5	YNL082W_588	CENTER
R.LINDVSIPENDSSIRPHLMATDSphosGRIIDVTTGK.A	0.9677	0.9594	0.905	0.263596	0.280258	1	1	YOR227W_1064	CENTER
R.TNSAISphosQSPVNYAFPNPYK.L	0.9992	0.9981	0.905	0.288258	0.38991	5	4	YPL085W_704	CENTER
K.GLPMIPAFVTGSphosPNGTER.G	0.9999	0.9999	0.906	0.306469	0.74323	8	5	YCL040W_72	CENTER
K.QLPLTVGCDSQSphosPK.E	0.9995	0.9998	0.906	5.94162	2.11465	1	2	YCL051W_276	Q2
K.DVNLINVPNQRLSphosDSK.M	0.991	0.9935	0.906	0.0494712	0.210356	1	1	YDR359C_115	CENTER
K.FTASSASSSNLTTPGSphosSK.R	0.9992	0.9973	0.906	0.405615	0.210356	1	1	YDR507C_438	CENTER
R.SphosAPSPVRNNSLPEFAQLPSFR.S	0.9959	0.9988	0.906	0.0203248	-0.230424	5	4	YGL013C_939	CENTER
R.IIAAIPNPEDVVAI(SS)phosRTFGQR.A	1	0.9981	0.906	0.300433	0.609964	3	3	YGR214W_77 78_C	CENTER
R.SQFNAASFPLNASHSphosVTSK.T	0.9102	0.9995	0.906	1.41124	2.18455	1	3	YJL110C_330	Q2
K.QATphosVSPNTR.R	0.9996	0.9928	0.906	-0.384932	-0.0155732	5	2	YKL062W_521	CENTER
L.TphosASHNPGGPENDLGIK.Y	0.9998	0.9996	0.906	0.173799	0.0820323	62	47	YKL127W_118	CENTER
R.QVLEYSSPTphosA(TT)phosPMTphosPTFPSTSGINMK.K	0.9964	0.9994	0.906	0.0780403	0.163552	1	2	YLL021W_546 548 549 552_C	CENTER
K.EGAVDLTSVSphosQSIK.K	0.9998	0.9978	0.906	0.176042	0.383688	2	3	YML010W_521	CENTER
K.EITphosPARQNSIPEVKFPQELSDVSK.V	0.9977	0.9764	0.906	-0.528296	-0.390036	3	3	YML127W_507	CENTER
K.TRSphosNESHLGFK.K	0.999	0.999	0.906	-0.40456	-0.4214	7	8	YMR086W_758	CENTER
K.CLELSPDEVASphosLTphosK.S	0.9803	0.9114	0.907	0.457054	0.230676	2	1	YBR015C_146 148	CENTER
R.AAKSphosHDTGLNK.S	0.9843	0.9964	0.907	0.312506	0.104228	1	1	YCL063W_194	CENTER
R.LDGSKTPVGVHTGSphosALQR.V	0.9763	0.9698	0.907	0.11986	0.685515	1	1	YDL019C_496	CENTER
R.VSSLATGK(ST)phosMPK.L	0.965	0.9927	0.907	-0.118652	-0.147895	2	2	YEL062W_563 564_C	CENTER
K.WSPGGEFIMTATTSphosPR.L	0.9998	1	0.907	-1.34646	-0.4214	1	1	YGR054W_397	Q4
K.VINDAFGIEEGLMTTVHSMTphosATQK.T	0.9999	0.9992	0.907	-0.290604	-0.12184	6	3	YJL052W_180	CENTER
K.GGQTKSphosDTDKYHQYDEQFIR.Q	0.9871	0.996	0.907	-0.236833	-0.4214	1	1	YKL027W_52	CENTER
K.AQEKLESASEPRLSphosPR.R	0.9983	0.9837	0.907	0.173799	0.410655	3	2	YKR096W_1146	CENTER
K.AANFIQNQSphosPQFNSPYDSNNSNTNLNSLSPQAILAK.N	0.999	0.9991	0.907	0.899469	0.764292	2	1	YPL016W_140	Q2
K.TGSphosASTVKGSVDLEK.L	0.9899	0.9874	0.907	-0.236833	-0.314485	3	3	YPL129W_169	CENTER
K.INVSISphosQK.N	0.9979	0.9911	0.908	0.371399	0.337592	2	2	YBL022C_902	CENTER
R.YMEGAIHTLVDAAV(SSST)phosHTENNTKSPR.Q	0.9201	0.9934	0.908	0.137633	-2.28534	2	3	YBR112C_699 700 701 702_C	NR
R.RNSphosNTINSIFNYK.S	0.9988	1	0.908	0.238505	0.070805	4	3	YCL051W_393	CENTER
R.TTQDTFPHNAPASSPAYTDDAHSphosLR.K	1	0.9999	0.908	0.0276482	0.147621	2	3	YHL008C_540	CENTER
R.ETVDDDSETphosLNQLQDR.A	0.9998	0.9999	0.908	2.38355	3.75319	2	2	YHR097C_205	Q2
K.SALRESphosHSNPSFTPK.S	0.994	0.9208	0.908	0.590482	0.410655	6	1	YIL036W_394	CENTER
K.FEAAYDFPGSG(SSS)phosELPLK.K	1	0.9999	0.908	0.00552781	0.115034	7	6	YKL129C_1135 1136 1137_C	CENTER
K.IGICYEPPTATphosPNSQLATVDR.A	0.9927	0.9993	0.908	0.534898	1.40172	1	1	YML085C_364	Q2
K.LVYEIPTEHESphosPNNSVPLALQR.A	0.9987	0.9986	0.908	-0.272457	-0.0837049	1	1	YMR304W_242	CENTER
R.QLDNTNEIRDSphosELTSSATADR.E	0.9319	0.9928	0.908	0.0203248	-1.43734	1	1	YOR101W_194	NR
R.TPAAATSphosPIDIR.E	1	0.9999	0.908	-0.42446	-0.73937	1	1	YOR290C_1542	CENTER
K.MEKDSTTGG(SS)phosVMIDGVK.A	0.9989	0.997	0.908	-0.16812	0.0820323	3	2	YPL111W_80 81_C	CENTER
K.FDDLYphosPHLASAK.L	1	1	0.908	0.263596	0.270477	1	1	YPL180W_702	CENTER
R.IFTEASphosFEK.S	0.9995	0.9996	0.909	-0.598801	-0.445402	2	2	YBL067C_198	CENTER
K.THSphosPVELLNEGK.L	0.9999	0.9998	0.909	-0.0245294	0.454509	1	1	YBR155W_243	CENTER
K.YGCLSphosDIAK.V	0.9691	0.9999	0.909	0.944774	2.9565	1	1	YDL053C_176	Q2
R.GPISISphosRPIR.Q	0.992	0.993	0.909	0.5512	0.915258	2	2	YDR001C_618	Q2
K.LQSphosTLDDEKR.H	0.9958	0.9986	0.909	-0.528296	-0.562899	1	2	YDR289C_219	CENTER
K.ILDD(SS)phosEGSDSSSDNAGLGLSK.S	1	0.9999	0.909	0.300433	0.332709	3	8	YDR406W_862 863_C	CENTER
K.NNFEDNDSMSphosER.K	0.9989	0.9923	0.909	-1.54274	-0.0103317	2	1	YDR475C_323	NR
K.IQDVQFYphosREASDMSVDETGGGR.R	0.9941	0.9949	0.909	0.300433	1.63806	3	2	YGL207W_761	NR
K.TGSphosNNPFSLENIAR.E	0.9951	0.9995	0.909	0.251105	0.406188	1	2	YGR241C_451	CENTER
K.SRTphosNDSphosSLLPGYMDSATLLHPGK.L	0.9626	0.994	0.909	-0.236833	-0.174307	1	1	YJL082W_380 383	CENTER
K.GTVSTSASphosALQNR.S	0.9986	0.9722	0.909	0.662972	0.649834	2	2	YKL191W_484	CENTER
K.FGTTNK(ST)phosENLLR.D	0.9977	0.9776	0.909	0.0638265	0.264881	1	2	YLL003W_10 11_C	CENTER
K.FSSphosKLSSphosPSR.H	0.9991	0.9989	0.909	0.416842	0.471583	2	2	YLR183C_94 98	CENTER
K.MDRPSSSPSphosIASPR.R	0.9996	0.9996	0.909	0.00552781	-0.00792158	6	2	YML034W_82	CENTER
R.IASPIQHEHDSphosGSR.L	0.993	0.9937	0.909	0.00176138	-0.0588302	2	3	YML100W_155	CENTER
R.TSADTLTTTphosPESQSLDLHSR.N	0.9999	0.9998	0.909	0.27598	0.356207	1	1	YNL183C_31	CENTER
R.SVNSphosN(STT)phosL(YS)phosRDGQVSVR.E	0.9983	0.9875	0.91	-0.893945	-0.75927	1	1	YBL060W_306 308 309 310 312 313_C	Q4
K.EAFALFDKDNNGSISphosSSELATVMR.S	0.9951	0.9919	0.91	-0.290604	-0.700376	1	1	YBR109C_29	CENTER
K.ASITVSphosGTKR.S	0.9989	0.9839	0.91	-0.102621	-0.0343772	2	1	YCL037C_90	CENTER
K.SWEEGTRQ(SS)phosR.N	0.9647	0.9026	0.91	-0.219346	-0.390036	1	1	YDL003W_219 220_C	CENTER
K.TEYLAPPPLSphosEEQASSTDKDLQRPVAAVVR.L	0.9843	0.9779	0.91	0.312506	0.463122	1	3	YDR003W_138	CENTER
K.LLPDTTLNYphosGSDEESDNGEFNGYGNAVSHNVNTSR.G	0.9995	0.998	0.91	0.173799	0.922554	5	3	YDR028C_608	CENTER
R.VSYE(SS)phosRSNNTSFFDVWGKK.A	0.9989	0.9988	0.91	0.3943	0.392733	5	7	YDR170C_1223 1224_C	CENTER
R.SphosQSELTNLMIEQFTLQK.Q	1	1	0.91	0.324035	0.410655	8	7	YDR293C_40	CENTER
K.FSSKL(SS)phosPSR.H	0.9922	0.9079	0.91	0.147082	1.28026	1	1	YLR183C_97 98_C	NR
R.RGSphosSVAR.Q	0.9977	0.9949	0.91	-0.254535	-0.285339	1	1	YNL068C_440	CENTER
E.GYVTDGLGKTQ(SS)phosESR.L	0.9999	0.9999	0.91	-0.272457	-0.201275	19	15	YNL173C_224 225_C	CENTER
K.SMFQSGN(SS)phosK.N	0.9896	0.9902	0.91	0.186975	0.064437	1	4	YNR047W_99 100_C	CENTER
K.NNINNSTphosKDELSPNFLNEDNFK.L	0.9573	0.9989	0.91	0.0921155	0.158268	1	1	YOR171C_468	CENTER
R.APTAAELQAPPPPPSSTKSphosKFFGK.A	0.9983	0.9966	0.91	0.0780403	-0.0343772	1	1	YPL004C_30	CENTER
R.AALLSphosSGNVK.V	0.9915	0.9942	0.911	1.33043	1.20523	1	1	YAL035W_257	Q2
K.MAGESESphosNLRK.A	0.999	0.999	0.911	-0.157567	-0.0465519	2	1	YDL126C_294	CENTER
R.N(SS)phosIVALGTPDNQNILAR.K	0.999	0.9989	0.911	-0.40456	-0.437342	1	1	YDL146W_434 435_C	CENTER
K.FTIDAKPPISDSVFSphosFGPK.K	0.9989	0.9996	0.911	0.0638265	0.115199	1	3	YLR335W_190	CENTER
K.TSSIPNSphosHSPIPPR.S	0.9995	0.9995	0.911	-0.0245294	-0.181392	13	14	YMR016C_295	CENTER
R.N(TS)phosLTSLPPPPPPQFSEMLR.V	1	1	0.911	0.789319	0.736141	17	15	YPL014W_216 217_C	Q2
K.IASPGLTSSphosTASSMVANK.T	0.9973	0.9988	0.911	1.16717	1.14762	1	1	YPL153C_181	Q2
K.LLTKSphosEDGEK.L	0.9273	0.9713	0.911	-0.118652	-0.161011	1	1	YPR010C_1145	CENTER
R.SSGHFSphosTDSR.T	0.9952	0.998	0.912	-0.444638	-0.519804	1	1	YDL132W_70	CENTER
R.DSDATVVLPLSphosEHTPRLSMDDPYR.Q	0.9998	0.9892	0.912	-0.522693	0.30921	4	1	YDL199C_83	CENTER
K.ALPSITphosDIPVSDDSDIKR.Q	0.9961	0.9997	0.912	-0.219346	-0.0223044	5	3	YDR310C_57	CENTER
R.KSSphosYYSAK.G	0.9821	0.988	0.912	1.13354	0.471684	1	1	YDR422C_653	Q2
K.YLISphosPDVHPAQNQNIQENKETVEPVVQDSEPK.E	0.9934	0.9932	0.912	-0.594385	-0.841732	1	1	YER120W_128	Q4
R.SN(SS)phosVTNNFSNQYAQDQK.L	0.9988	0.9978	0.912	0.11986	0.104228	1	1	YGL178W_674 675_C	CENTER
R.SRTphosIDMAEAK.D	0.9911	0.9998	0.912	0.503647	0.25068	1	2	YJL129C_592	CENTER
K.LQRESphosETMGK.S	0.9807	0.9932	0.912	-0.254535	-0.214949	2	1	YKR084C_206	CENTER
K.VFNESphosGYLQNDAYFK.W	0.9922	0.9985	0.912	-0.839498	-0.769641	1	2	YML055W_153	Q4
K.ISTSGGSphosAANQAR.K	0.9997	0.9999	0.912	-0.290604	-0.498942	2	2	YML069W_36	CENTER
K.GG(SS)phosLSPDKSSLESPTMLK.L	0.999	0.9948	0.912	-0.538817	-0.536878	10	5	YOR220W_149 150_C	CENTER
R.FNNSNNSphosIPR.K	0.965	0.9899	0.912	0.450009	0.633047	1	1	YPL032C_545	CENTER
K.GVDYPSphosSYAVDK.L	0.9967	0.9957	0.913	0.679062	0.828378	2	2	YAL024C_306	Q2
K.SASphosDKEDTWPDFVPIDR.T	0.9987	0.9561	0.913	-0.254535	-0.242694	4	1	YBR150C_214	CENTER
R.EIQEALSphosEKPTREPTphosPSVK.T	0.996	0.9882	0.913	0.448227	-0.643793	2	1	YDL150W_224 232	CENTER
K.AYQGKPSphosDYNYEQR.E	0.9849	0.9786	0.913	-0.506922	-1.43734	1	1	YDL223C_639	Q4
K.SGPFSNLSYDSNESEQRGSphosITDNDNDLFQK.V	0.9856	0.9994	0.913	-1.8395	-0.719742	1	3	YDR096W_351	Q4
R.ASSI(TS)phosGTSTINDLQTLITK.R	0.9973	0.9992	0.913	-0.0963248	-0.12184	4	3	YDR229W_87 88_C	CENTER
K.QGYNSphosYSNADGQIIK.S	0.9541	0.9987	0.913	-2.34646	-0.779448	1	1	YJL008C_20	Q4
R.NGSINSLTphosKSphosISGENR.R	0.9804	0.9964	0.913	-0.0207826	0.260596	2	2	YJL020C_636 638	CENTER
R.TLPPHVPSLTphosNRPVDSFHESDTTPK.V	0.9841	0.9987	0.913	0.318393	0.462765	8	8	YJL020C_871	CENTER
K.ESEVSGSVASG(SST)phosGVK.T	0.9996	0.9989	0.913	0.306166	0.663262	2	1	YLR372W_329 330 331_C	CENTER
K.NSGGDGVPVSphosTAAK.E	0.9994	0.9999	0.913	0.173799	0.168837	1	1	YMR031C_752	CENTER
K.NLSDLENYSphosQR.L	0.9999	0.9998	0.913	0.25735	0.152944	2	2	YMR219W_1332	CENTER
K.SphosLHLDSQAK.Y	0.9994	0.9999	0.913	-1.7364	-1.92919	1	1	YOL064C_259	Q4
R.K(SS)phosISSQGAPSVLQADGTISPNLTR.T	0.9997	0.9975	0.913	0.700236	0.47589	5	6	YOR092W_349 350_C	CENTER
K.ISEGSAKPTphosFSFSKSEEER.K	0.9994	0.9984	0.913	-0.299794	-0.25677	6	5	YOR098C_590	CENTER
K.N(SS)phosATKDFPNPK.K	0.9949	0.9521	0.914	0.0494712	0.447309	4	4	YBL007C_485 486_C	CENTER
R.SQSLTSSVANNAPQSphosVRDDVELPETLEER.D	1	0.9993	0.914	-0.184994	-0.174307	9	3	YBL047C_1020	CENTER
R.SSSSphosVSLK.A	0.9971	0.9986	0.914	0.605287	0.30921	1	2	YDL022W_25	CENTER
K.SG(ST)phosMGTPTVHNSTAAAPIAAPK.K	0.9998	0.9987	0.914	1.38861	1.24443	7	2	YGL025C_191 192_C	Q2
R.LNFNSPG(SS)phosGGISK.K	0.9998	0.9999	0.914	0.180988	0.328162	2	2	YGL207W_601 602_C	CENTER
R.EASphosLSTPPNEK.F	0.9903	0.9921	0.914	0.585524	0.70743	1	1	YHR158C_32	CENTER
K.VQVDVSKDVEEGSphosLNALPPSGITESDDKAEK.F	0.9709	0.975	0.914	0.348129	-0.0837049	1	3	YIR003W_231	CENTER
K.SNLAMSPPSphosIR.Y	0.9981	0.9997	0.914	-6.45688	-1.26262	3	2	YJL005W_562	NR
R.KIEGGSTDIESTphosPK.D	0.9992	0.9998	0.914	-0.00942253	-0.096305	1	1	YJL115W_270	CENTER
K.L(SS)phosASGLNVPGGFR.R	0.9688	0.9869	0.914	-1.54801	-0.801238	2	4	YNL101W_180 181_C	Q4
R.KMSFSG(YS)phosPKPISK.K	0.9978	0.9969	0.914	0.771937	0.188812	3	4	YOR175C_609 610_C	CENTER
K.IEDTSPPSphosANSR.D	0.9996	0.9996	0.914	0.0203248	0.280258	3	3	YOR189W_28	CENTER
M.TphosQSLGIEQYK.L	0.997	0.9978	0.914	-0.444638	-0.314485	1	2	YPL126W_2	CENTER
R.SNSSRKSphosDSSFMSLR.R	0.9943	0.9973	0.914	-0.118652	-0.0283408	3	2	YPL180W_355	CENTER
K.LLVSAGSphosPVAR.D	0.9962	0.9991	0.914	-0.00942253	-0.0837049	1	1	YPR184W_54	CENTER
K.NNKSphosDSLEK.A	0.9943	0.9419	0.915	-4.00942	-6.64	1	1	rev_YLR187W_NA	Q4
R.VLIASphosGKSLPAQNPATATTSK.A	1	0.9845	0.915	-0.151442	-0.228755	2	1	YDL195W_744	CENTER
R.GDHMESSSMKSphosFEK.L	0.9844	0.9843	0.915	0.0638265	0.070805	1	1	YGR041W_189	CENTER
K.HGENSLLSphosSGTSQDSLR.E	0.9958	0.9983	0.915	0.147082	0.0876026	1	2	YGR240C_53	CENTER
K.FKVDSphosTAK.L	0.917	0.945	0.915	1.09212	1.09871	1	1	YIL142W_254	Q2
R.LSphosGSMSLK.G	0.9997	0.9981	0.915	-0.202068	-0.228755	5	3	YKL121W_528	CENTER
R.LLTPQTSphosSNHALSK.M	0.9994	0.9995	0.915	0.133535	0.136894	1	1	YLR257W_48	CENTER
R.DGLYWDRSphosVHDLR.E	1	1	0.915	1.59049	1.43713	6	1	YLR352W_665	Q2
K.SLSEAITKPTPVSLPHSphosNSDGISSPR.S	0.9994	0.9991	0.915	0.244805	0.953241	8	4	YOR023C_241	CENTER
R.SphosSDNINKEGAR.E	1	1	0.915	3.81713	0.428357	1	1	YPL124W_216	NR
K.LLVSphosAGSPVAR.D	0.9838	0.9369	0.915	-0.00942253	0.0157471	1	2	YPR184W_51	CENTER
K.VSVQ(TY)phosLSR.E	0.9977	0.999	0.916	6.64	6.35466	2	1	YBL066C_181 182_C	Q2
K.SNISphosTKSphosLEPSSESVR.Q	0.9635	0.9992	0.916	-0.151442	0.189746	1	1	YBL085W_206 209	CENTER
R.GSLDSIGSphosYR.M	0.9962	0.9985	0.916	-0.236833	-0.299838	1	1	YDR093W_392	CENTER
K.SLQQVSKDE(SS)phosGFK.A	0.9368	0.9137	0.916	0.745465	0.570651	1	1	YDR239C_322 323_C	CENTER
R.VLLSphosYNER.G	0.9548	0.9919	0.916	0.324478	0.342261	1	2	YDR381W_111	CENTER
R.SSDSphosLVTDSAAGATAFACALK.S	0.9951	0.9942	0.916	0.034898	-0.359339	6	8	YDR481C_118	CENTER
R.SSphosISEAEHQR.R	0.9991	0.9976	0.916	-0.202068	-0.31893	1	2	YGL197W_770	CENTER
R.KH(SS)phosPSLLSFSK.N	0.9935	1	0.916	-0.0729569	-0.23116	2	2	YGR070W_154 155_C	CENTER
K.ADYMTphosPIKETTETDVVPIIQTPK.E	0.9656	0.9989	0.916	0.173799	0.270477	1	1	YGR188C_550	CENTER
K.NIVLFPEPEESFSphosRPQSAQSQSR.S	0.9892	0.9956	0.916	-0.342224	-0.25677	4	3	YIL033C_70	CENTER
R.(TS)phosGTLHSLFGK.K	0.973	1	0.916	-0.592978	-0.453553	4	4	YKL124W_89 90_C	CENTER
R.FQNPTphosSNVLEER.L	0.998	0.9984	0.916	-0.0493288	-0.196412	2	2	YLR303W_63	CENTER
R.TQTphosRTIGLDKAAEDNHDLSVK.A	0.9973	0.9965	0.916	0.425888	0.401471	2	4	YMR212C_231	CENTER
M.P(STT)phosNTAAANVIEK.K	0.9902	0.9718	0.916	-0.255525	-0.390036	2	1	YMR241W_3 4 5_C	CENTER
R.SEHSEL(SS)phosGSGPGSFLDALSQK.Y	0.9997	0.9995	0.916	0.11986	0.404638	3	4	YNL271C_1082 1083_C	CENTER
K.L(ST)phosDSKPFSYQEPLPKLSR.S	1	1	0.916	0.238505	0.184538	14	12	YOR220W_167 168_C	CENTER
K.TSphosPAIYAR.T	0.9599	0.9958	0.916	-0.290604	-0.187728	1	1	YPL085W_1887	CENTER
R.TQWELSEDQSphosDREEFVR.F	0.9967	0.9932	0.916	0.00552781	-0.214949	3	1	YPL181W_452	CENTER
R.TDNSLNSLSL(STT)phosEISR.K	1	0.9855	0.916	0.80609	4.08515	4	2	YPL195W_777 778 779_C	NR
K.AMSFDHKPTphosLLSEK.S	0.9625	0.9531	0.917	-0.572017	-0.719742	1	1	YBL056W_162	CENTER
R.EIQEALSEKPTREPTphosPSVK.T	0.9994	0.9974	0.917	-0.118652	-0.134779	3	3	YDL150W_232	CENTER
R.RSSphosFASLHSLQSR.K	0.9963	0.9972	0.917	0.312506	0.280258	1	1	YDR422C_433	CENTER
R.ENTFENSSphosPAAQVVSQR.D	1	0.9918	0.917	0.575401	0.818998	2	1	YDR485C_472	Q2
K.TTASphosTHLNSKPVVK.E	0.9731	0.9867	0.917	-2.59439	-1.17431	1	1	YFR019W_1772	Q4
R.SISSphosASQMNVFGKK.E	0.9948	0.9139	0.917	0.416842	0.374586	1	1	YGR088W_8	CENTER
R.GGFRPSphosGSGANTAPLGR.S	0.9984	0.994	0.917	-0.290604	-0.33051	3	2	YGR159C_388	CENTER
K.NEEQSSphosFSSPSAK.S	0.9991	0.9992	0.917	0.160502	-0.25677	2	1	YIR006C_745	CENTER
R.GGTphosKSNTETEMTLEK.V	0.9392	0.9667	0.917	-0.384932	-0.0465519	1	3	YLR105C_114	CENTER
K.NIVQYPSphosVVADDHHMK.S	0.9991	0.9954	0.917	0.42794	0.245549	2	2	YLR248W_61	CENTER
R.SRSphosPTINAKPIR.H	0.9997	0.9998	0.917	-0.119472	-0.12184	2	3	YNL078W_125	CENTER
R.IIEALSphosSGVENLK.M	0.9993	0.9974	0.917	-0.308983	-0.453462	1	1	YNL207W_408	CENTER
R.SSVYDSNSphosFNNGASR.N	0.9998	0.9994	0.917	0.46622	0.265587	2	4	YNL267W_586	CENTER
S.VSLSphosNSNPVYLSPFTQHR.L	0.9204	0.9275	0.917	-0.23694	-0.270983	4	3	YNR013C_193	CENTER
R.SphosIHEASYVGWK.Q	1	0.9983	0.917	-0.219346	-0.215211	2	2	YOR086C_59	CENTER
R.NSphosVPYTTIDQLHTR.Q	0.9947	0.9943	0.917	-0.327598	-0.0837049	1	1	YPR030W_127	CENTER
Q.QLSN(YS)phosPISHGSACASVTSK.E	0.9401	0.9606	0.917	-0.0397962	-0.50293	1	1	YPR158C-C_9 10_C	CENTER
R.NVASYLQSN(SS)phosQEKTLK.E	1	0.9999	0.918	0.200031	0.513772	3	2	YCR005C_20 21_C	CENTER
K.KTTphosFADE.-	0.9939	0.9952	0.918	0.0989504	0.189148	2	2	YDR156W_133	CENTER
R.(YSSS)phosRPSYPSDFYK.M	0.994	0.9907	0.918	0.180387	-0.0465519	8	5	YER175C_14 15 16 17_C	CENTER
R.QTFHALSPTphosDLINAANNVTLSK.D	0.9003	0.9964	0.918	-0.0552262	0.950307	1	2	YGL014W_212	CENTER
R.NLWDTSDKNSGLQYYPPDQSP(SSS)phosFSSPR.V	0.9958	0.9975	0.918	0.126309	0.336831	2	2	YGL227W_279 280 281_C	CENTER
K.NTSVLPKDDSphosLYEYHTEEDVMYA.-	0.9983	0.9973	0.918	0.186975	0.220552	13	11	YGR130C_803	CENTER
K.ASDMSKSphosATPSphosKEINFDDDF.-	0.9957	0.9947	0.918	-0.257289	-0.390036	8	3	YGR180C_332 336	CENTER
K.IQGESSL(SSS)phosDIYK.L	0.9996	0.9997	0.918	0.460897	0.887615	3	4	YHR023W_1362 1363 1364_C	Q2
K.NISNTphosPLVK.G	0.9998	0.9995	0.918	-0.0552262	-0.0343772	1	3	YLR310C_967	CENTER
R.IDSPMVSPSSQSphosRER.S	0.9966	0.9966	0.918	0.106055	-0.111053	7	6	YLR425W_131	CENTER
K.EGAVDL(TS)phosVSQSIK.K	0.9998	0.9991	0.918	0.176042	0.359932	2	2	YML010W_518 519_C	CENTER
K.EISVSphosQK.A	0.99	0.9811	0.918	-0.290604	0.070805	1	1	YMR031C_801	CENTER
R.ADCIEESASphosALK.S	0.9994	0.9917	0.918	0.21297	0.410655	1	1	YMR192W_139	CENTER
K.NINTNDSphosQEAPILK.N	0.998	0.9969	0.918	0.620384	0.220552	2	1	YNL103W_416	CENTER
K.SSI(SS)phosQGAPSVLQADGTISphosPNLTR.T	0.986	0.9996	0.918	1.33635	0.250714	1	1	YOR092W_352 353 367_C	NR
R.K(SS)phosI(SS)phosQGAPSVLQADGTISphosPNLTR.T	0.9997	0.9988	0.918	0.336352	0.24073	1	1	YOR092W_349 350 352 353 367_C	CENTER
R.LTPLYE(TS)phosAR.E	1	0.9953	0.918	-0.394746	-0.405633	2	1	YOR195W_278 279_C	CENTER
R.TMETDP(ST)phosR.E	0.9915	0.9819	0.918	-0.979675	-1.04655	1	2	YOR273C_592 593_C	Q4
K.ILDADPLSKED(TS)phosEKLIK.L	1	0.9891	0.918	-0.245684	-0.242694	4	2	YOR340C_100 101_C	CENTER
K.STSSphosYSSGGR.S	0.994	0.999	0.919	-0.0887714	0.00154237	2	1	YBR059C_521	CENTER
R.YMEGAIHTLVDAAVSSSTHTENNTKSphosPR.Q	0.9982	0.994	0.919	-0.202068	-0.329282	6	1	YBR112C_710	CENTER
K.LLSSphosPIVKK.N	0.9996	0.9996	0.919	-0.264164	-0.314485	2	2	YBR123C_399	CENTER
K.SphosVSKPNAPLEPDNIK.V	0.9874	0.995	0.919	0.591639	0.0250013	2	3	YCR033W_318	CENTER
R.LDGSphosKTPVGVHTGSALQR.V	1	0.9801	0.919	0.348129	0.360817	5	2	YDL019C_486	CENTER
K.HEYSDNFPVSLSphosQPSKK.S	0.9937	0.9992	0.919	-0.839498	-0.66253	1	2	YDR227W_711	Q4
K.KLSphosTIVNQSSPTPASR.N	0.9708	0.9977	0.919	0.3943	0.798725	1	1	YDR507C_453	CENTER
R.LTSTA(TS)phosQFENYSR.Y	0.9984	0.9895	0.919	-0.254535	-0.285339	1	1	YER132C_546 547_C	CENTER
K.IDSLKPQFFSphosR.L	0.9985	0.9817	0.919	-0.00942253	0.26414	1	2	YFR044C_21	CENTER
K.KVAPASphosFDSR.E	0.9219	0.9193	0.919	-1.7364	-1.0963	1	1	YGR058W_149	Q4
K.VALNSphosSECLNK.M	0.9997	0.9996	0.919	0.773922	0.488658	2	3	YIL041W_145	CENTER
R.YSLDTSESPSphosVRLTPDRITNK.N	0.9985	0.9995	0.919	0.00552781	0.200088	3	5	YKL089W_162	CENTER
R.SphosPSPIHSNVSVALTSHDKPIESNMK.E	0.9984	0.998	0.919	-0.602888	-0.406571	2	2	YNL042W_321	CENTER
K.GFSphosHTGLTSFTPERPPTLK.A	0.9323	0.9887	0.919	0.771937	1.43758	1	2	YOL138C_598	Q2
R.NMSQDEIEDGASSQSphosLNILGQSR.L	0.9967	0.9966	0.919	-0.0245294	-0.0223044	2	2	YOR155C_91	CENTER
R.RLSMSphosQQSK.F	0.9848	0.9883	0.919	-0.839498	-0.147835	3	3	YOR352W_133	CENTER
R.NSSSLDSphosDHDAYYSK.Q	0.9997	0.9996	0.919	0.700236	0.582552	2	2	YPL265W_22	CENTER
K.LNLHPTPTPGTIIPNPDSSP(SS)phosGSPTSSAAQR.D	1	0.9999	0.92	0.464599	0.200088	6	3	YBL066C_162 163_C	CENTER
K.SSphosPLSQK.L	0.9982	0.9985	0.92	0.460897	0.871705	1	1	YER013W_75	CENTER
R.SRSLTphosVAELNEEK.R	0.9779	0.975	0.92	-0.281759	-0.359339	2	2	YER129W_1128	CENTER
R.SCSphosNTVMKLPTphosPR.R	0.9994	0.999	0.92	0.365512	0.351568	8	6	YFL033C_547 555	CENTER
R.RSSphosGALVDDDKR.E	0.9983	0.9997	0.92	0.27598	0.410655	1	1	YFR034C_243	CENTER
K.QLYCPVHNSphosYLADRYVEGECPK.C	0.9006	0.9854	0.92	-0.202068	0.437127	1	1	YGR264C_326	CENTER
K.TFNTTTGLPGSPQV(ST)phosPPANSFNKFPPSTSDSHNYGSR.T	0.9939	0.9936	0.92	0.173799	-0.0223044	3	3	YHL007C_422 423_C	CENTER
R.LISQAWETphosRSQFHSQSNVLNTANNK.V	0.9307	0.9743	0.92	-0.102532	0.514344	1	2	YHL031C_162	CENTER
R.ISGVEVESP(TS)phosFPVQSLIPKPLESVK.S	0.9867	0.9952	0.92	-0.118652	-0.147835	1	3	YJR139C_239 240_C	CENTER
K.ASSSphosTSNLPSFK.K	0.9991	0.9999	0.92	1.07804	1.04808	1	1	YKR071C_158	Q2
K.TITTEDIDTASphosVIEPEVR.S	0.9975	0.9992	0.92	0.147082	0.0365893	1	1	YML109W_730	CENTER
R.VESGSQQTphosSIHSTPIVQKLETDESPIQTK.S	0.9934	0.9986	0.92	0.300433	0.299624	1	1	YMR011W_16	CENTER
K.FYNSGVSPTDNSRISphosLSR.T	0.9875	0.9907	0.92	0.173799	0.070805	3	1	YMR261C_968	CENTER
R.MDSAN(SS)phosEKISK.N	0.9535	0.9941	0.92	-0.384932	-0.147835	3	1	YNL027W_68 69_C	CENTER
R.SRSphosPFQHIGDMNMNCIDNETSK.S	1	0.9998	0.92	-0.711742	-0.607267	4	3	YNL076W_217	CENTER
R.SIDYGR(SS)phosALNNK.N	0.9229	0.9433	0.92	-0.465102	-2.20772	2	2	YOR195W_78 79_C	NR
K.QTphosHSMAELKR.F	0.9933	0.9885	0.92	-0.0865904	-0.0653411	3	2	YOR267C_120	CENTER
R.NSED(TS)phosIQKDEPTADAIYTDVHK.L	0.968	0.9758	0.92	-0.485861	-0.453462	1	2	YPR104C_183 184_C	CENTER
K.LFESAQNSphosPLKQTQNPQR.E	0.998	0.9973	0.921	-0.118652	-0.374606	1	1	YAL024C_854	CENTER
K.LNSphosDSEAFLKNPQR.M	0.9703	0.9749	0.921	-0.395815	-0.359339	2	1	YBR081C_763	CENTER
K.VATKPSphosIESESK.V	0.9681	0.9548	0.921	-0.365566	-0.405633	1	1	YDL098C_173	CENTER
R.NISL(SS)phosNGSNTNSTIILVK.T	0.9999	0.9987	0.921	-0.0475112	-0.12184	4	1	YDR170C_214 215_C	CENTER
K.ESVYAQSITSphosKPVK.G	0.9997	0.9995	0.921	1.07331	0.328193	2	1	YER091C_558	Q2
K.TVSNNAANSLSphosR.Q	0.9999	0.9999	0.921	0.0986809	0.0820323	4	3	YIL135C_61	CENTER
R.RSphosYDISMNSSFK.L	0.999	0.9996	0.921	0.0129263	-0.0588302	2	1	YKL062W_488	CENTER
K.RPSphosYNIR.L	0.9997	0.9902	0.921	-0.143197	-0.279019	4	2	YML117W_881	CENTER
K.SNYTAASCLTSDPTSPSLLPSSphosR.R	0.9983	0.9999	0.921	0.780654	0.318733	1	1	YNR014W_111	CENTER
K.GSPSFEYDSphosNSADEDSVSDSK.A	0.999	0.9977	0.922	0.11986	0.230359	1	2	YAL001C_275	CENTER
R.MNFSHG(SY)phosEYHK.S	0.9966	0.9939	0.922	-0.0708231	-0.0465519	7	5	YAL038W_56 57_C	CENTER
K.AINTEHVGGLCPKPGSphosSQGSNEYLK.R	0.9987	0.9999	0.922	-0.294777	-0.153822	2	2	YBL058W_93	CENTER
K.VLNSphosNSNHQFLLQEDSR.L	0.9986	0.9953	0.922	0.956808	1.07081	4	3	YBR133C_315	Q2
N.DSphosQYVQDEK.S	0.9807	0.9979	0.922	0.324478	0.265486	3	2	YDL019C_787	CENTER
R.LNSLSphosNQSTFR.S	0.9997	0.9995	0.922	6.64	6.35466	1	1	YDR251W_661	Q2
K.ASDMSKSphosATphosPSKEINFDDDF.-	0.9997	0.9984	0.922	0.0494712	0.0423371	16	10	YGR180C_332 334	CENTER
E.SFEGSDSIAGPTHSphosPTPIPEPK.R	0.9222	0.9166	0.922	-0.308983	-0.167659	1	2	YIL002C_881	CENTER
R.GSTISP(TTT)phosINNSNPNFK.L	0.9979	0.9952	0.922	-0.617105	-0.690822	5	4	YKL062W_321 322 323_C	CENTER
K.ILPPAGSphosSTSISR.G	0.9955	0.9705	0.922	1.02032	0.971672	1	1	YKL198C_99	Q2
K.KLIDLTQFPAFVTphosPMGK.G	1	1	0.922	-0.485861	-0.242694	1	1	YLR044C_245	CENTER
R.VASSphosPLRNDNK.S	0.9881	0.9974	0.922	0.0780403	0.0250013	1	1	YLR045C_603	CENTER
R.R(SS)phosMTPLSASRPVMSASSK.K	0.9978	0.9788	0.922	1.51414	1.4802	1	1	YLR371W_395 396_C	Q2
R.VTSTYDPTTNYSSphosTTTLR.R	0.9998	0.9999	0.922	0.0638265	0.00154237	1	1	YOL065C_221	CENTER
R.VNSphosMPDVPVIGGHSGETIIPLFSQSNFLSR.L	0.9978	0.9677	0.922	0.686319	1.44584	2	1	YOL126C_251	Q2
K.STSphosNLASphosPMSSK.V	0.9978	0.9983	0.922	1.07804	1.16356	1	1	YOR109W_1031 1035	Q2
R.GTAWLTPPSphosYR.Q	0.999	0.996	0.923	0.348129	0.640661	1	1	YBR005W_84	CENTER
R.TANSVHSNTQSphosLTPK.R	0.9885	0.988	0.923	-0.134953	-0.49517	1	2	YBR255W_255	CENTER
R.NLPNEDSTDADLSphosRELMDLNEYSKDPPGNN.-	0.9908	0.9803	0.923	-0.572188	-0.249869	4	2	YCR066W_470	CENTER
K.SPSphosSLQIALR.L	0.9998	0.9997	0.923	0.399691	-0.12184	2	1	YDR036C_330	CENTER
K.SVLSphosTHSK.K	0.9582	0.982	0.923	0.180026	-0.0103317	2	2	YDR182W_12	CENTER
K.ENPGVNSphosSNSGAVTR.T	0.9965	0.9771	0.923	1.69102	0.270477	1	1	YDR190C_15	NR
K.ASDMSKSphosATPSKEINFDDDF.-	0.9987	0.9989	0.923	-0.202068	-0.142016	3	4	YGR180C_332	CENTER
K.EILPTIPHNDQPILASSDKSphosNGTLK.S	0.9975	0.9932	0.923	0.64402	0.953448	1	1	YJL076W_561	Q2
K.NFSAPNVSSSphosSNSLR.S	0.9999	0.9997	0.923	0.524556	0.538411	6	3	YJR059W_775	CENTER
K.TIPELPFCMSSTphosPEMTPVDEK.C	0.9999	0.9986	0.923	0.35397	0.346929	2	1	YJR092W_261	CENTER
K.MADAIASASGYSANSphosETNSQIDLK.A	0.9989	0.9966	0.923	0.88539	0.842261	2	2	YLR310C_768	Q2
K.NGTSLSSSKSphosGLVK.K	0.9947	0.9968	0.923	1.68639	1.49287	3	1	YMR291W_476	Q2
R.TVQEA(SS)phosNDLFLQPPVSASNTSHSSR.S	0.9987	0.9991	0.923	0.0921155	0.168837	3	5	YNL074C_25 26_C	CENTER
R.NMGGLLDSphosPDGNDVLSSSSSPTSSAGELHFPK.F	1	0.9991	0.923	0.160502	0.126087	1	1	YOL062C_149	CENTER
R.MTTLRTphosMETphosDPSTR.E	0.9373	0.992	0.923	1.57052	1.38369	1	1	YOR273C_586 589	Q2
K.FFNFSTDISphosGEKNSSKI.-	0.9959	0.9907	0.923	-0.308983	0.00154237	3	1	YPL089C_668	CENTER
R.(TST)phosAISR.T	0.9285	0.9857	0.923	-0.42446	-0.719742	1	1	YPR156C_105 106 107_C	CENTER
K.GIDLTNVTphosLPDTPTYSK.A	0.9999	0.9994	0.924	0.0850779	0.131491	2	2	YBR011C_247	CENTER
K.GPSNSLNL(ST)phosADLSLNDSSYNKVPAR.S	0.9999	0.9999	0.924	0.147082	0.289974	3	5	YBR102C_134 135_C	CENTER
R.ASSGAVNGTSphosFNR.K	0.9999	0.9992	0.924	0.200031	0.200088	1	1	YER006W_250	CENTER
R.SSKLNDSphosQTEFGSFNFR.N	0.9919	0.9179	0.924	0.929177	1.09317	1	1	YFL033C_1421	Q2
K.SphosTLLLRDEDEPTMPK.L	1	0.9958	0.924	0.956316	0.865221	2	1	YGL208W_76	Q2
K.NVDLLAGNMSNLSFDGHGTphosPGGTGLFPNQNITK.R	0.9974	0.9967	0.924	1.21093	1.05087	2	2	YGR092W_26	Q2
R.LSTSphosSSPSSSPMSAQRR.L	0.9785	0.9983	0.924	0.160502	0.168837	1	1	YGR161C_49	CENTER
R.RPSphosTIGLDR.A	0.9996	0.9993	0.924	-0.0552262	-0.121898	6	10	YIL135C_159	CENTER
R.SASphosHESphosDLAAAR.S	0.9907	0.9896	0.924	-0.219346	-0.134779	3	1	YIL173W_1536 1539	CENTER
K.LGFAGNDSphosPSWVFPTAIATAAPSNTK.K	1	1	0.924	0.0921155	0.147621	7	4	YJR065C_27	CENTER
R.TNSphosDRNWIYPSEK.Q	0.9779	0.938	0.924	1.01346	0.640661	2	1	YKL087C_74	Q2
R.KSSphosLEIK.V	0.9868	0.9992	0.924	-0.102532	-0.0465519	1	1	YKR010C_366	CENTER
R.KNSphosNLSPTQIEL.-	0.9997	0.9997	0.924	0.0763049	0.200088	4	3	YLR006C_703	CENTER
K.EYVPLDNAEQSTSSphosSQETK.E	0.9997	0.9928	0.924	0.160502	0.210356	3	1	YLR175W_398	CENTER
K.IDTSVIDAESDSphosTPNTAR.G	1	0.9962	0.924	0.028317	-0.071214	2	1	YLR182W_178	CENTER
R.NNSGSSVSphosLQQLAR.N	0.9998	0.9999	0.924	-0.118743	-0.12184	4	3	YOR018W_725	CENTER
K.LGNGTphosYATVYK.G	0.9868	0.9945	0.924	0.0638265	-0.161011	1	2	YPL031C_17	CENTER
R.SSQIHIENESphosTEDILK.L	0.9986	0.9999	0.924	-0.118652	3.68183	1	1	YPL124W_239	NR
R.GAP(SS)phosGSFLK.K	0.9987	0.9912	0.924	-0.0397962	0.0133195	4	6	YPL150W_502 503_C	CENTER
K.EVVSphosSPENR.E	0.9947	0.9914	0.924	0.185483	0.142257	2	2	YPL249C_156	CENTER
R.SDANSNVVPVGCL(YT)phosPLKEYDELNVAPYNPVVCSGPHCK.S	0.9928	0.9827	0.924	-0.40456	-0.779448	1	1	YPR181C_37 38_C	CENTER
R.SESDASphosLSSTK.S	0.9716	0.9962	0.925	0.0349716	-0.109242	1	2	YBR071W_121	CENTER
R.FTLETphosNSESNKAGEDGASTVER.E	0.9973	0.9974	0.925	-0.00942253	-0.147835	3	3	YBR103W_111	CENTER
R.SKDSSphosVPLIIDSSGSAN.-	0.9992	0.9992	0.925	0.0780403	0.135889	1	2	YBR207W_453	CENTER
R.TKPVPLSDSphosQINTPTK.T	0.9994	0.9993	0.925	-0.308983	-0.351944	6	6	YDR390C_284	CENTER
K.LN(TTS)phosNSNLTSDSTTSLSDQFYFQK.S	0.9991	0.999	0.925	-0.134953	0.210356	7	13	YER079W_151 152 153_C	CENTER
R.ASVSphosAMSphosPPLCR.S	0.9992	0.9995	0.925	-1.70371	-0.634721	2	2	YGR125W_39 42	Q4
K.VAEFLGSTSQISphosDTEFEHDPEASSGVVSSEQKPTAK.R	0.9936	0.9933	0.925	-1.78703	-1.42149	1	2	YKL108W_396	Q4
R.SphosLSTIP(SY)phosEQMKR.T	0.9993	0.9972	0.925	0.133535	0.00473396	1	2	YKR055W_52 58 59_C	CENTER
K.GSSphosWDEEEQDYEMVPR.K	0.9997	0.9997	0.925	0.00552781	0.048085	1	1	YLR002C_50	CENTER
M.SphosDSphosEGGLASEVEHEKR.S	0.9837	0.9945	0.925	-0.202068	-0.0976939	7	2	YMR091C_2 4	CENTER
K.DAPLNLSphosSTNIYLLNQTVNK.Q	0.9998	0.9994	0.925	1.25736	2.02098	1	2	YMR280C_173	Q2
K.EKTphosPSVSETK.T	0.9996	0.9997	0.925	0.137633	-0.270983	4	3	YNL088W_1250	CENTER
R.TRTphosMSVFNK.V	0.9998	0.9964	0.926	-0.00942253	-0.0103317	5	3	YBR001C_88	CENTER
K.ESGFGREGSphosLYGIEDYTVLK.T	0.9839	0.9657	0.926	-0.605745	-0.397835	2	2	YBR006W_475	CENTER
K.AQLTSphosSSGGNIIVVSNRLPVTITK.N	0.9954	0.9758	0.926	0.0780403	2.0337	1	1	YBR126C_12	NR
K.VGEGTphosYGVVYK.A	0.9895	0.9968	0.926	-1.27246	-1.75927	1	1	YBR160W_18	Q4
R.TYSKTphosYSTPK.R	0.9093	0.9739	0.926	-0.102532	0.048085	1	1	YBR189W_11	CENTER
R.NISDLEAGTDTNDIDNTIHQ(TT)phosFTSSDGTTQR.E	0.9998	0.9999	0.926	1.60037	0.884586	3	3	YCR011C_677 678_C	Q2
R.IANENVTphosESHPNFK.S	0.9995	0.9942	0.926	6.64	6.35466	2	1	YDL073W_361	Q2
K.WDKIELSphosDDSDVEVHPNVDKK.S	0.9736	0.9687	0.926	0.199972	0.356207	6	3	YDR168W_14	CENTER
K.TSSSSphosQVNLNR.Y	0.9994	0.9997	0.926	0.0203248	-0.096305	1	3	YER024W_786	CENTER
R.SNSHSFTphosNSLNQDPIVR.S	0.9985	0.9982	0.926	0.263596	0.488041	15	14	YER088C_251	CENTER
R.SKSphosSFVK.E	0.9919	0.9808	0.926	-0.308983	-0.486251	1	1	YFL008W_282	CENTER
K.LSDDIPPSphosAPMAINCEYGSFDNEHVVLPR.T	0.9979	0.9906	0.926	0.835164	0.736141	2	1	YGL253W_261	Q2
N.MKPAVSphosNSPSPSPSAPSLTTGLGAK.R	0.9499	0.9998	0.926	0.371399	0.487448	2	2	YJL080C_83	CENTER
R.FISRLSphosSPEK.V	0.9925	0.9916	0.926	-0.539143	-0.307162	2	4	YJL084C_1022	CENTER
K.LRRDSphosFSQENSDSLSPEDSILSR.N	0.991	0.9974	0.926	1.9703	1.46573	2	2	YKL171W_193	Q2
R.LVYNPYGV(ST)phosPSTSLSSVSTSMK.K	0.999	0.9996	0.926	0.460897	0.678135	1	1	YKL198C_134 135_C	CENTER
R.NAGSFQNLLNSphosPTKLK.L	0.9992	0.9968	0.926	2.69102	0.5806	1	2	YLR190W_37	NR
K.GSGG(TS)phosELGGSESTPLLR.G	0.9998	0.9998	0.926	0.118223	-0.589345	4	3	YLR220W_23 24_C	CENTER
K.AYSMTMETTSL(SS)phosQTNSR.S	0.9794	0.98	0.926	0.186736	0.289974	2	1	YMR031C_170 171_C	CENTER
K.ALPDAVTphosIIEPKEEEPILAPSVK.D	0.9984	0.9973	0.926	0.359811	0.289974	3	2	YNL178W_207	CENTER
R.FSHTphosPQQQRPMQIPR.N	0.9791	0.9802	0.926	0.929177	1.08203	1	1	YNL263C_23	Q2
K.SphosNSPTSFFDGSASSTPIPVLGKPTDATGNTTSK.S	1	0.9999	0.926	0.232149	0.220552	6	5	YOR098C_765	CENTER
K.ELGETLTphosDEELR.A	0.9994	0.9991	0.926	-0.0475112	-0.0837049	2	1	YOR257W_130	CENTER
R.TGGFVVPQTTFGMQSQVTphosGGILPVQK.T	0.9947	0.9835	0.927	1.79625	0.85887	2	2	YBL007C_904	Q2
K.SNNMTphosDLHSVVSDPGSSK.S	0.9411	0.9825	0.927	0.049399	0.206755	2	2	YBL066C_1049	CENTER
R.SRTphosPHIINK.E	0.9951	0.9998	0.927	0.0349716	0.0365431	1	4	YBL101W-B_993	CENTER
R.SPSphosSSFR.A	0.9952	0.9903	0.927	0.815006	0.670718	1	1	YBL103C_229	Q2
K.HNNVNSALGSphosFVDNTSQANELEVK.S	0.9997	0.9998	0.927	0.696862	0.602186	2	1	YDR311W_525	CENTER
R.FENSQSNL(SS)phosHR.A	0.999	0.9922	0.927	0.330464	0.586505	2	3	YDR326C_510 511_C	CENTER
R.ELERELYSphosPEEDSAAQLVTER.T	0.9987	0.9995	0.927	0.263596	-0.147835	1	1	YDR352W_294	CENTER
R.NISKTPSphosMK.N	0.9999	0.9998	0.927	0.186975	0.179329	3	2	YER024W_813	CENTER
R.EVPTLSQLN(TT)phosVSRDKDVSDTLSPDFDSK.G	0.9963	0.9804	0.927	-0.235761	-0.437342	2	3	YER114C_15 16_C	CENTER
R.RSphosFSSYSR.S	0.9998	1	0.927	0.0921155	-0.374606	5	2	YGR217W_146	CENTER
K.VITGESphosR.G	0.9988	0.9937	0.927	-0.0397962	0.0480395	3	4	YIL095W_525	CENTER
R.SGIVPSDHRASphosALNNLESLPLK.Y	0.9844	0.936	0.927	0.0780403	0.685515	1	1	YIL109C_735	CENTER
K.SphosVSNASLDTQNTFEQNVESDKNFNK.L	0.9998	0.9999	0.927	0.00552781	0.126087	9	9	YLL013C_205	CENTER
M.VQESRPGSphosVR.S	0.9939	0.9538	0.927	-0.118652	0.0505344	2	2	YLR133W_9	CENTER
K.QYLQSVPGNESEISphosQK.N	0.9989	0.9666	0.927	0.27598	0.480196	2	2	YML007W_562	CENTER
R.TLSASphosAQHILPETLK.S	0.997	0.9948	0.927	0.921315	0.0594897	5	5	YML035C_140	CENTER
R.IASPIQHEHDSGSphosRIASPIQQQQQDPTTNLLK.N	0.988	0.9756	0.927	1.23216	1.28997	1	1	YML100W_157	Q2
K.NAVSTKPTPPPAPEASphosAESGL(SS)phosKVH(SYT)phosDLAYR.M	0.9778	0.9675	0.927	-0.0485021	0.144407	2	2	YMR205C_160 166 167 171 172 173_C	CENTER
R.TNSphosATLPSSE(SS)phosPASPDLK.L	0.9999	0.9994	0.927	-0.0321628	-0.0343772	4	3	YNL074C_171 179 180_C	CENTER
K.SNSphosNNSphosNPSFIFER.T	0.9961	0.9973	0.927	0.12592	0.235633	4	14	YNL074C_8 11	CENTER
M.VIQTATTLSphosPAK.A	1	0.9996	0.927	-0.202068	-0.437342	1	3	YOR178C_10	CENTER
R.GSYphosHEGPLKDFR.L	0.9911	0.9884	0.927	-0.236833	-0.187728	1	1	YPL153C_425	CENTER
R.E(SS)phosVSFTPIDNKK.S	0.9908	0.9678	0.928	0.0742865	-0.109016	2	1	YBL034C_1000 1001_C	CENTER
[truncated: 13,113 more rows]
