# Supplementary material for: Maximized quantitative phosphoproteomics allows high confidence dissection of the DNA damage signaling network
Source: Sci Rep. 2020 Oct 22;10:18056. doi: 10.1038/s41598-020-74939-4 (PMC7582137; doi:10.1038/s41598-020-74939-4)
Supplement: Supplementary file 3 — Supplementary Table 2 [file 41598_2020_74939_MOESM3_ESM.xlsx]

## Sheet: Final_mec1.xls
Table S2. Analysis of Mec1-dependent phosphorylation in response to DNA damage in rad9Δ cells - Corresponding to Figures 5 and 6. *considering to the last phosphorylatable STY in case of a cluster
Phosphopeptide sequence	Protein site	Best PeptideProphet Score, Replicate 1	Best PeptideProphet Score, Replicate 2	Best PTMProphet Score, Replicate 1	Median Replicate 1 (log2)	Median Replicate 2 (log2)	PSMs in Replicate 1	PSMs in Replicate 2	sequence window (+/-6)*	-2	-1	0	1	2	Motifs	Quadrant	Protein	Gene Name	SwissProt Acc	Protein Description
K.(TST)phosPPLPMHFNAQR.R	YIL033C_129 130 131_C	1	1	1	0.137968	0.321738	168	133	TREKTSTPPLPMH	T	S	T	P	P	STP	CENTER	YIL033C	BCY1;REG1;SRA1	KAPR_YEAST	cAMP-dependent protein kinase regulatory subunit (cAPK regulatory subunit) (Bypass of cyclase mutations protein 1) (Protein kinase A regulatory subunit) (PKA regulatory subunit)
M.(SSSTT)phosPDLLYPSADK.V	YMR061W_2 3 4 5 6_C	0.999	0.9326	1	-0.170276	-0.161686	2	3	_MSSSTTPDLLYP	S	T	T	P	D	STP	CENTER	YMR061W	RNA14	RNA14_YEAST	mRNA 3'-end-processing protein RNA14
R.Q(TSSTS)phosLKNDLELTDLSR.V	YOR018W_622 623 624 625 626_C	0.9983	0.9959	1	-0.459681	0.239276	32	34	RQTSSTSLKNDLE	S	T	S	L	K	STYFILV	CENTER	YOR018W	ROD1	ROD1_YEAST	Protein ROD1 (Resistance to o-dinitrobenzene protein 1)
K.SA(SSSST)phosINHVLK.E	YLR429W_462 463 464 465 466_C	0.9992	0.9974	1	-0.718123	-0.473147	46	45	SASSSSTINHVLK	S	S	T	I	N	STYFILV	CENTER	YLR429W	CRN1	CORO_YEAST	Coronin-like protein
K.ETPLH(SSSSTS)phosLSSLFRPTK.L	YDL025C_9 10 11 12 13 14_C	0.9997	0.9991	1	-0.57896	0.331722	35	32	HSSSSTSLSSLFR	S	T	S	L	S	STYFILV	CENTER	YDL025C	RTK1	RTK1_YEAST	Probable serine/threonine-protein kinase RTK1 (EC 2.7.11.1) (Ribosome biogenesis and tRNA synthetase-associated kinase 1)
R.SLG(STSS)phosLPNDR.R	YOR140W_579 580 581 582_C	0.9997	0.999	1	-0.214548	-0.066827	23	34	SLGSTSSLPNDRR	T	S	S	L	P	STYFILV	CENTER	YOR140W	SFL1	SFL1_YEAST	Flocculation suppression protein (Protein SFL1)
M.(SYS)phosAADNLQDSFQR.A	YIL074C_2 3 4_C	0.9997	0.9446	1	-0.091166	0.255092	17	10	___MSYSAADNLQ	S	Y	S	A	A	STYX	CENTER	YIL074C	SER33	SER33_YEAST	D-3-phosphoglycerate dehydrogenase 2 (3-PGDH 2) (EC 1.1.1.95) (2-oxoglutarate reductase) (EC 1.1.1.399)
K.(SST)phosVKDATIFIPAYENIK.N	YDR150W_2164 2165 2166_C	0.9891	0.999	1	0.0897205	-0.508337	8	11	IISKSSTVKDATI	S	S	T	V	K	STYFILV	CENTER	YDR150W	NUM1;PAC12	NUM1_YEAST	Nuclear migration protein NUM1
R.(SSS)phosIPSLLR.N	YKL038W_282 283 284_C	0.9971	0.9959	1	0.0115197	-0.175761	5	7	QTRRSSSIPSLLR	S	S	S	I	P	STYFILV	CENTER	YKL038W	RGT1	RGT1_YEAST	Glucose transport transcription regulator RGT1 (Restores glucose transport protein 1)
R.(TYSTTS)phosAHSSINPAVLLTK.S	YOL130W_212 213 214 215 216 217_C	0.999	0.9997	1	0.0655595	-0.739662	21	43	RTYSTTSAHSSIN	T	T	S	A	H	STYX	CENTER	YOL130W	ALR1	ALR1_YEAST	Magnesium transporter ALR1 (Aluminum resistance protein 1)
K.(SSS)phosFAHLQAPSPIPDPLQVSKPETR.M	YDR171W_213 214 215_C	1	1	1	-0.0219033	0.698708	115	91	LAKKSSSFAHLQA	S	S	S	F	A	STYFILV	CENTER	YDR171W	HSP42	HSP42_YEAST	Heat shock protein 42 (42 kDa heat shock protein)
R.FSLGAA(STTS)phosLVNSK.L	YGR166W_398 399 400 401_C	0.9999	0.9997	1	-0.267016	-0.278331	9	20	GAASTTSLVNSKL	T	T	S	L	V	STYFILV	CENTER	YGR166W	TRS65;KRE11	TRS65_YEAST	Trafficking protein particle complex II-specific subunit 65 (TRAPP II-specific subunit 65) (Beta-glucan synthesis-associated protein TRS65) (Killer toxin-resistance protein 11) (Transport protein particle 65 kDa subunit)
R.HDNL(SSSSS)phosDIIYGR.N	YLR220W_49 50 51 52 53_C	0.9995	0.9996	1	-0.056119	-0.739662	26	45	NLSSSSSDIIYGR	S	S	S	D	I	STYX	CENTER	YLR220W	CCC1	CCC1_YEAST	Protein CCC1 (Cross-complementer of CSG1 protein 1)
R.R(TTSSS)phosFESEIK.S	YAL041W_737 738 739 740 741_C	0.9996	0.9988	1	-0.632146	-0.278331	22	21	RRTTSSSFESEIK	S	S	S	F	E	STYFILV	CENTER	YAL041W	CDC24;CLS4	CDC24_YEAST	Cell division control protein 24 (Calcium regulatory protein)
K.(STSSS)phosINSISNMGTSAVR.N	YOR070C_193 194 195 196 197_C	0.9993	0.9995	1	0.127844	-0.286449	13	10	RKSTSSSINSISN	S	S	S	I	N	STYFILV	CENTER	YOR070C	GYP1	GYP1_YEAST	GTPase-activating protein GYP1 (GAP for YPT1)
R.(STS)phosGFSPR.V	YGL197W_1202 1203 1204_C	0.9999	0.9994	1	-0.0793888	-0.226153	23	20	GSRRSTSGFSPRV	S	T	S	G	F	STYX	CENTER	YGL197W	MDS3	MDS3_YEAST	Negative regulator of sporulation MDS3 (MCK1 dosage suppressor 3)
N.(SSTS)phosPAPSIPSTGFK.F	YLR335W_537 538 539 540_C	1	0.9999	1	0.412725	0.370982	57	38	PANSSTSPAPSIP	S	T	S	P	A	STP	CENTER	YLR335W	NUP2	NUP2_YEAST	Nucleoporin NUP2 (Nuclear pore protein NUP2) (p95)
K.(SSSSTS)phosLNSHSPLMTAMEDPPSphosPR.S	YBR214W_437 438 439 440 441 442 458_C	0.9999	1	1	-0.587299	0.0943278	20	21	AMEDPPSPRSSAI	P	P	S	P	R	STP	CENTER	YBR214W	SDS24	SDS24_YEAST	Protein SDS24
K.TH(STY)phosAFESNTNSVAASQMR.N	YKL035W_11 12 13_C	0.9999	0.9998	1	-0.0793888	0.548412	154	152	TKTHSTYAFESNT	S	T	Y	A	F	STYX	CENTER	YKL035W	UGP1	UGPA1_YEAST	UTP--glucose-1-phosphate uridylyltransferase (EC 2.7.7.9) (UDP-glucose pyrophosphorylase) (UDPGP) (UGPase)
K.SAIPSSSSLPL(SSS)phosPTR.N	YAR019C_560 561 562_C	1	0.9999	1	0.370414	0.469219	21	16	SLPLSSSPTRNSP	S	S	S	P	T	STP	CENTER	YAR019C	CDC15;LYT1	CDC15_YEAST	Cell division control protein 15 (EC 2.7.11.1)
R.AF(SSSS)phosETVPLSK.E	YDL224C_22 23 24 25_C	0.9998	0.9992	1	-0.151539	0.306623	24	28	RAFSSSSETVPLS	S	S	S	E	T	STYX	CENTER	YDL224C	WHI4	WHI4_YEAST	Protein WHI4
R.SN(STS)phosPRPSVVVNTFNPINIER.E	YOR054C_223 224 225_C	0.9997	0.9999	1	0.408543	-0.771727	12	12	SRSNSTSPRPSVV	S	T	S	P	R	STP	CENTER	YOR054C	VHS3	VHS3_YEAST	Phosphopantothenoylcysteine decarboxylase subunit VHS3 (Viable in a HAL3 SIT4 background protein 3)
R.V(TTTST)phosLTSSETTSPINK.S	YER033C_326 327 328 329 330_C	0.9796	0.9707	1	0.000464491	0.578078	1	3	RVTTTSTLTSSET	T	S	T	L	T	STYFILV	CENTER	YER033C	ZRG8	ZRG8_YEAST	Zinc-regulated protein 8
A.A(TTST)phosPPLPR.R	YGL181W_246 247 248 249_C	1	1	1	0.0655595	0.207096	130	111	AAATTSTPPLPRR	T	S	T	P	P	STP	CENTER	YGL181W	GTS1;LSR1	GTS1_YEAST	Protein GTS1 (Protein LSR1)
R.AMNFSGSPGAV(STS)phosPTQSFMNTLPR.R	YIL074C_27 28 29_C	1	1	1	0.562883	0.0943278	32	27	PGAVSTSPTQSFM	S	T	S	P	T	STP	CENTER	YIL074C	SER33	SER33_YEAST	D-3-phosphoglycerate dehydrogenase 2 (3-PGDH 2) (EC 1.1.1.95) (2-oxoglutarate reductase) (EC 1.1.1.399)
K.TRV(SSTS)phosLALKR.Y	YLR371W_372 373 374 375_C	0.999	0.9954	1	-0.851978	0.0825507	28	23	TRVSSTSLALKRY	S	T	S	L	A	STYFILV	CENTER	YLR371W	ROM2	ROM2_YEAST	RHO1 GDP-GTP exchange protein 2
K.ELDN(SST)phosISTHDASTNGLINQFK.E	YBR196C_533 534 535_C	0.9989	0.9998	1	0.0761288	-0.278331	16	15	ELDNSSTISTHDA	S	S	T	I	S	STYFILV	CENTER	YBR196C	PGI1	G6PI_YEAST	Glucose-6-phosphate isomerase (GPI) (EC 5.3.1.9) (Phosphoglucose isomerase) (PGI) (Phosphohexose isomerase) (PHI)
R.(SSS)phosNLSLDSLSK.M	YBL051C_189 190 191_C	1	1	1	0.300025	-0.00269663	22	15	EQHRSSSNLSLDS	S	S	S	N	L	STYX	CENTER	YBL051C	PIN4;MDT1	PIN4_YEAST	RNA-binding protein PIN4 (Psi inducibility protein 4)
K.VPTVG(SY)phosGVAGATLPETIPTSK.N	YBR086C_729 730_C	1	1	1	0.0115197	0.022178	45	53	VPTVGSYGVAGAT	G	S	Y	G	V	STYX	CENTER	YBR086C	IST2	IST2_YEAST	Increased sodium tolerance protein 2
R.RA(SS)phosIFSINTTPLAPPNATDIQK.F	YER026C_46 47_C	1	1	1	0.127844	-0.473147	80	116	LSRRASSIFSINT	A	S	S	I	F	STYFILV	CENTER	YER026C	CHO1;PSS;PSS1	PSS_YEAST	CDP-diacylglycerol--serine O-phosphatidyltransferase (EC 2.7.8.8) (Phosphatidylserine synthase)
R.LG(SS)phosPSFLTQK.S	YDR017C_580 581_C	0.9998	0.9996	1	0.0224908	-0.0866508	24	36	NARLGSSPSFLTQ	G	S	S	P	S	STP	CENTER	YDR017C	KCS1	KCS1_YEAST	Inositol hexakisphosphate kinase 1 (InsP6 kinase 1) (EC 2.7.4.21) (InsP6 kinase KCS1) (PKC1 suppressor protein 1)
K.NSNAASNNIPSAYAELHTEGNSIESLIKPP(SS)phosPR.N	YBR215W_221 222_C	1	1	1	0.281877	-0.0807921	15	20	LIKPPSSPRNKSL	P	S	S	P	R	STP	CENTER	YBR215W	HPC2	HPC2_YEAST	Histone promoter control protein 2
R.N(SSSS)phosFTYPQLPQLQK.E	YOR070C_212 213 214 215_C	0.9996	0.9996	1	0.148022	0.255092	62	52	VRNSSSSFTYPQL	S	S	S	F	T	STYFILV	CENTER	YOR070C	GYP1	GYP1_YEAST	GTPase-activating protein GYP1 (GAP for YPT1)
P.SNLN(STS)phosVTPR.A	YML072C_1346 1347 1348_C	1	1	1	-0.13926	-0.0800631	32	32	SNLNSTSVTPRAS	S	T	S	V	T	STYFILV	CENTER	YML072C	TCB3	TCB3_YEAST	Tricalbin-3
L.E(YS)phosDNEQEIQIDASK.A	YDL084W_12 13_C	1	0.9984	1	-0.260367	-0.356334	12	23	EDLLEYSDNEQEI	E	Y	S	D	N	STYX	CENTER	YDL084W	SUB2	SUB2_YEAST	ATP-dependent RNA helicase SUB2 (EC 3.6.4.13) (Suppressor of BRR1 protein 2)
K.(SSTS)phosFPISFK.G	YHR195W_269 270 271 272_C	1	0.998	1	0.0761288	0.0585035	23	18	SLKSSTSFPISFK	S	T	S	F	P	STYFILV	CENTER	YHR195W	NVJ1;VAB36	NVJ1_YEAST	Nucleus-vacuole junction protein 1
R.(SSSS)phosVSLK.A	YDL022W_22 23 24 25_C	0.9994	0.999	1	-0.227487	0.351486	176	193	RKRSSSSVSLKAA	S	S	S	V	S	STYFILV	CENTER	YDL022W	GPD1;DAR1;HOR1;OSG1	GPD1_YEAST	Glycerol-3-phosphate dehydrogenase [NAD(+)] 1 (EC 1.1.1.8)
-.MN(ST)phosPDLISPQK.S	YDR345C_3 4_C	0.992	0.9959	1	-0.405993	0.115332	2	4	___MNSTPDLISP	N	S	T	P	D	STP	CENTER	YDR345C	HXT3	HXT3_YEAST	Low-affinity glucose transporter HXT3
R.RTSN(SYS)phosPLR.Y	YOR070C_89 90 91_C	0.9998	0.9998	1	-0.163922	-0.332508	16	12	RTSNSYSPLRYVN	S	Y	S	P	L	STP	CENTER	YOR070C	GYP1	GYP1_YEAST	GTPase-activating protein GYP1 (GAP for YPT1)
H.(ST)phosGSFLQSAPVELTTVSGYQEFLK.K	YBR085C-A_15 16_C	0.9999	0.9998	1	0.404361	-0.248351	25	40	TNFTHSTGSFLQS	H	S	T	G	S	STYX	CENTER	YBR085C-A	YBR085C-A	YB085_YEAST	Uncharacterized protein YBR085C-A
K.VPVSSI(TS)phosHAK.E	YNL173C_290 291_C	0.999	0.9987	1	0.607453	0.366124	20	10	PVSSITSHAKETS	I	T	S	H	A	STYX	CENTER	YNL173C	MDG1	MDG1_YEAST	Signal transduction protein MDG1 (Multicopy suppressor of defective G-protein 1)
R.SSA(TS)phosITSLGVK.R	YKL004W_391 392_C	0.9996	0.9982	1	-0.350588	-0.658362	8	9	SRSSATSITSLGV	A	T	S	I	T	STYFILV	CENTER	YKL004W	AUR1	AUR1_YEAST	Inositol phosphorylceramide synthase catalytic subunit AUR1 (IPC synthase catalytic subunit AUR1) (EC 2.-.-.-) (Aureobasidin A resistance protein) (Phosphatidylinositol:ceramide phosphoinositol transferase)
K.SI(SSS)phosLNR.L	YKL062W_362 363 364_C	0.9998	0.9999	1	0.091378	0.195545	20	20	PKSISSSLNRISH	S	S	S	L	N	STYFILV	CENTER	YKL062W	MSN4	MSN4_YEAST	Zinc finger protein MSN4 (Multicopy suppressor of SNF1 protein 4)
R.SR(SS)phosVMFK.S	YIL033C_83 84_C	1	0.9956	1	0.0866211	0.153748	24	26	QSRSRSSVMFKSP	R	S	S	V	M	STYFILV	CENTER	YIL033C	BCY1;REG1;SRA1	KAPR_YEAST	cAMP-dependent protein kinase regulatory subunit (cAPK regulatory subunit) (Bypass of cyclase mutations protein 1) (Protein kinase A regulatory subunit) (PKA regulatory subunit)
K.SAV(TS)phosPLLPQSPSLFEK.Y	YNL271C_1337 1338_C	0.9999	0.9995	1	0.504678	0.163041	16	15	IKSAVTSPLLPQS	V	T	S	P	L	STP	CENTER	YNL271C	BNI1;PPF3;SHE5	BNI1_YEAST	Protein BNI1 (Pointed projection formation protein 3) (Sensitive to high expression protein 5) (Synthetic lethal 39)
R.SVGHHGG(STTS)phosLR.T	YNR031C_241 242 243 244_C	0.9796	0.9892	1	-0.301598	0.174181	4	3	HGGSTTSLRTYKK	T	T	S	L	R	STYFILV	CENTER	YNR031C	SSK2	SSK2_YEAST	MAP kinase kinase kinase SSK2 (EC 2.7.11.25) (Suppressor of sensor kinase 2)
N.(STS)phosLPAANK.Q	YEL015W_261 262 263_C	0.9996	0.9998	1	0.0707667	-0.189975	18	25	SRSNSTSLPAANK	S	T	S	L	P	STYFILV	CENTER	YEL015W	EDC3;LSM16	EDC3_YEAST	Enhancer of mRNA-decapping protein 3
N.FSAPNV(SSSS)phosNSLR.S	YJR059W_773 774 775 776_C	0.9994	1	1	-0.79424	0.399741	46	53	PNVSSSSNSLRSL	S	S	S	N	S	STYX	CENTER	YJR059W	PTK2;STK2	PTK2_YEAST	Serine/threonine-protein kinase PTK2/STK2 (EC 2.7.11.1)
R.(SSSS)phosVSphosLK.A	YDL022W_22 23 24 25 27_C	0.9984	0.9984	1	-0.407193	0.260338	194	227	RSSSSVSLKAAEK	S	V	S	L	K	STYFILV	CENTER	YDL022W	GPD1;DAR1;HOR1;OSG1	GPD1_YEAST	Glycerol-3-phosphate dehydrogenase [NAD(+)] 1 (EC 1.1.1.8)
R.(ST)phosNYMDALNSR.E	YFR017C_64 65_C	1	1	1	0.0866211	0.569666	39	37	MIRRRSTNYMDAL	R	S	T	N	Y	STYX	CENTER	YFR017C	IGD1	IGD1_YEAST	Inhibitor of glycogen debranching 1
M.(SSST)phosPFDPYALSEHDEERPQNVQSK.S	YAL030W_2 3 4 5_C	0.9894	0.9892	1	0.0866211	0.79567	3	5	__MSSSTPFDPYA	S	S	T	P	F	STP	CENTER	YAL030W	SNC1	SNC1_YEAST	Synaptobrevin homolog 1
R.SN(TS)phosLLNLQVSSLSK.T	YIL044C_182 183_C	1	0.9945	1	-0.459843	0.217903	6	7	TSRSNTSLLNLQV	N	T	S	L	L	STYFILV	CENTER	YIL044C	AGE2	AGE2_YEAST	ADP-ribosylation factor GTPase-activating protein effector protein 2 (ARF GAP effector protein 2)
R.QPPV(STST)phosNSLSLDQR.S	YGR009C_208 209 210 211_C	0.9994	0.9994	1	-0.293983	0.500541	62	49	PPVSTSTNSLSLD	T	S	T	N	S	STYX	CENTER	YGR009C	SEC9;HSS7	SEC9_YEAST	Protein transport protein SEC9
R.(SSSS)phosGVSLNTLNELTSK.T	YFR022W_681 682 683 684_C	0.9998	0.9996	1	-0.775101	-0.544406	6	4	GSRSSSSGVSLNT	S	S	S	G	V	STYX	CENTER	YFR022W	ROG3	ROG3_YEAST	Protein ROG3 (Revertant of glycogen synthase kinase mutation protein 3)
K.Q(STSS)phosAVSphosLSTK.N	YDR170C_431 432 433 434 437_C	0.9987	0.9948	1	-0.407193	0.226091	26	12	STSSAVSLSTKNH	A	V	S	L	S	STYFILV	CENTER	YDR170C	SEC7	SEC7_YEAST	Protein transport protein SEC7
R.MASSVLVG(ST)phosPK.G	YAL034C_121 122_C	0.9999	0.9999	1	0.18755	0.291365	5	5	SVLVGSTPKGAVE	G	S	T	P	K	STP	CENTER	YAL034C	FUN19	FUN19_YEAST	SWIRM domain-containing protein FUN19
K.Q(STSS)phosAVSLSTK.N	YDR170C_431 432 433 434_C	0.9976	0.9992	1	-0.514109	0.0344564	29	25	LKQSTSSAVSLST	T	S	S	A	V	STYX	CENTER	YDR170C	SEC7	SEC7_YEAST	Protein transport protein SEC7
K.SANEF(STT)phosPEDK.H	YLR187W_597 598 599_C	1	0.9999	1	0.0115197	0.217903	21	34	ANEFSTTPEDKHI	S	T	T	P	E	STP	CENTER	YLR187W	SKG3	SKG3_YEAST	Protein SKG3 (Suppressor of lethality of KEX2-GAS1 double null mutant protein 3)
K.(SSSSTS)phosLNSHSPLMTAMEDPPSPR.S	YBR214W_437 438 439 440 441 442_C	0.9997	0.9998	1	-0.189013	0.635629	47	34	KSSSSTSLNSHSP	S	T	S	L	N	STYFILV	CENTER	YBR214W	SDS24	SDS24_YEAST	Protein SDS24
R.Q(STSS)phosVATPATNR.S	YIL147C_968 969 970 971_C	0.9818	0.9883	1	0.235361	-0.640844	4	2	SRQSTSSVATPAT	T	S	S	V	A	STYFILV	CENTER	YIL147C	SLN1;YPD2	SLN1_YEAST	Osmosensing histidine protein kinase SLN1 (EC 2.7.13.3) (Osmolarity two-component system protein SLN1) (Tyrosine phosphatase-dependent protein 2)
R.(TSS)phosQLSFPNIPEDEPQR.N	YDR348C_59 60 61_C	1	1	1	0.226024	0.370982	39	48	LNTRTSSQLSFPN	T	S	S	Q	L	STYQ	CENTER	YDR348C	PAL1	PAL1_YEAST	Protein PAL1 (Pears and lemons protein 1)
M.(TTT)phosIGSPQMLANEER.L	YLR071C_2 3 4_C	0.9892	0.9869	1	0.510468	-0.5814	2	5	___MTTTIGSPQM	T	T	T	I	G	STYFILV	CENTER	YLR071C	RGR1;MED14	MED14_YEAST	Mediator of RNA polymerase II transcription subunit 14 (Glucose repression regulatory protein 1) (Mediator complex subunit 14)
K.SphosANEF(STT)phosPEDK.H	YLR187W_592 597 598 599_C	0.9999	0.9998	1	0.027935	0.4186	14	5	ANEFSTTPEDKHI	S	T	T	P	E	STP	CENTER	YLR187W	SKG3	SKG3_YEAST	Protein SKG3 (Suppressor of lethality of KEX2-GAS1 double null mutant protein 3)
K.EAAL(SSS)phosGNDSK.G	YOR326W_1506 1507 1508_C	0.9972	0.9991	1	-0.682053	-0.263224	1	3	EAALSSSGNDSKG	S	S	S	G	N	STYX	CENTER	YOR326W	MYO2;CDC66	MYO2_YEAST	Myosin-2 (Cell division control protein 66) (Class V unconventional myosin MYO2) (Type V myosin heavy chain MYO2) (Myosin V MYO2)
R.(TSS)phosQLSphosFPNIPEDEPQR.N	YDR348C_59 60 61 64_C	0.9973	0.9979	1	0.226024	0.815011	13	14	RTSSQLSFPNIPE	Q	L	S	F	P	STYFILV	CENTER	YDR348C	PAL1	PAL1_YEAST	Protein PAL1 (Pears and lemons protein 1)
K.LLYPVKSphosE(SST)phosV.-	YNL231C_346 348 349 350_C	0.9906	1	1	0.10738	-0.0408318	29	21	VKSESSTV_____	S	S	T	V	_	STYFILV	CENTER	YNL231C	PDR16;SFH3	PDR16_YEAST	Phosphatidylinositol transfer protein PDR16 (PITP) (Pleiotropic drug resistance protein 16) (SEC14 homolog 3)
K.(SSS)phosFAHLQAPSphosPIPDPLQVSKPETR.M	YDR171W_213 214 215 223_C	0.9994	0.9997	1	0.177736	0.413288	28	12	AHLQAPSPIPDPL	A	P	S	P	I	STP	CENTER	YDR171W	HSP42	HSP42_YEAST	Heat shock protein 42 (42 kDa heat shock protein)
R.K(SSY)phosITVDGIK.Q	YDR508C_123 124 125_C	0.9981	1	1	-0.28721	-0.372453	18	39	LNRKSSYITVDGI	S	S	Y	I	T	STYFILV	CENTER	YDR508C	GNP1	GNP1_YEAST	High-affinity glutamine permease
R.(SSS)phosQLSMELSNR.D	YPL070W_521 522 523_C	0.9669	0.9869	1	-0.13926	0.279623	1	4	NIPRSSSQLSMEL	S	S	S	Q	L	STYQ	CENTER	YPL070W	MUK1	MUK1_YEAST	Protein MUK1
K.AINSphosPIIRP(SSS)phosNGVPTTSR.K	YLL021W_599 605 606 607_C	0.9998	0.9998	1	-0.54617	0.341638	10	11	IIRPSSSNGVPTT	S	S	S	N	G	STYX	CENTER	YLL021W	SPA2;PEA1	SPA2_YEAST	Protein SPA2
R.AMNFSGSphosPGAV(STS)phosPTQSFMNTLPR.R	YIL074C_22 27 28 29_C	0.9999	0.9999	1	0.344419	-0.189975	15	17	PGAVSTSPTQSFM	S	T	S	P	T	STP	CENTER	YIL074C	SER33	SER33_YEAST	D-3-phosphoglycerate dehydrogenase 2 (3-PGDH 2) (EC 1.1.1.95) (2-oxoglutarate reductase) (EC 1.1.1.399)
K.QLGN(TSS)phosVANTPSEIPDAHK.A	YJL176C_229 230 231_C	0.9981	0.996	1	-0.091166	0.228629	28	22	QLGNTSSVANTPS	T	S	S	V	A	STYFILV	CENTER	YJL176C	SWI3;TYE2	SWI3_YEAST	SWI/SNF complex subunit SWI3 (Transcription factor TYE2) (Transcription regulatory protein SWI3)
K.(SST)phosVKDATphosIFIPAYENIK.N	YDR150W_2164 2165 2166 2171_C	0.9876	0.9539	1	-0.0446234	0.239276	3	1	STVKDATIFIPAY	D	A	T	I	F	STYFILV	CENTER	YDR150W	NUM1;PAC12	NUM1_YEAST	Nuclear migration protein NUM1
R.LLTphosPQ(TSS)phosNHALSK.M	YLR257W_44 47 48 49_C	1	0.9999	1	-0.482745	0.437216	70	58	LTPQTSSNHALSK	T	S	S	N	H	STYX	CENTER	YLR257W	YLR257W	YL257_YEAST	Uncharacterized protein YLR257W
R.AVNPLV(TSS)phosPIHMSphosPLQSR.Q	YPR174C_168 169 170 175_C	1	1	1	0.0866211	-0.600259	10	9	SSPIHMSPLQSRQ	H	M	S	P	L	STP	CENTER	YPR174C	YPR174C	YP174_YEAST	Nuclear envelope protein YPR174C
K.KND(TYT)phosDLASIASphosGRD.-	YDL225W_539 540 541 548_C	0.9926	0.9998	1	-0.718123	-0.309028	3	7	DLASIASGRD___	I	A	S	G	R	STYX	CENTER	YDL225W	SHS1;SEP7	SHS1_YEAST	Seventh homolog of septin 1 (Septation protein 7)
R.RASphosHPL(TSS)phosPLFEDSGTPCGK.Q	YGL197W_781 785 786 787_C	0.9889	0.9999	1	0.254221	0.185236	1	3	SHPLTSSPLFEDS	T	S	S	P	L	STP	CENTER	YGL197W	MDS3	MDS3_YEAST	Negative regulator of sporulation MDS3 (MCK1 dosage suppressor 3)
R.SPSNLN(STS)phosVTphosPR.A	YML072C_1346 1347 1348 1350_C	1	0.9998	1	-0.429621	-0.562784	18	5	LNSTSVTPRASLD	S	V	T	P	R	STP	CENTER	YML072C	TCB3	TCB3_YEAST	Tricalbin-3
R.IESEGVGTphosP(STS)phosPISSLASQK.S	YPL020C_179 181 182 183_C	0.9978	0.9983	1	0.192015	-0.0746189	4	2	VGTPSTSPISSLA	S	T	S	P	I	STP	CENTER	YPL020C	ULP1	ULP1_YEAST	Ubiquitin-like-specific protease 1 (EC 3.4.22.68)
R.(SSS)phosNLSphosLDSLSK.M	YBL051C_189 190 191 194_C	0.9945	0.996	1	-0.322064	-0.133941	14	21	RSSSNLSLDSLSK	N	L	S	L	D	STYFILV	CENTER	YBL051C	PIN4;MDT1	PIN4_YEAST	RNA-binding protein PIN4 (Psi inducibility protein 4)
R.RLSphosAYPP(STS)phosPPLQPPFK.Q	YJL141C_240 245 246 247_C	0.9999	0.9997	1	0.18755	0.00979431	79	53	AYPPSTSPPLQPP	S	T	S	P	P	STP	CENTER	YJL141C	YAK1	YAK1_YEAST	Dual specificity protein kinase YAK1 (EC 2.7.12.1)
R.TAPDVSphosH(SSS)phosPTSGILIEENSR.R	YDR320C_308 310 311 312_C	0.9988	0.9989	1	0.437505	-0.870907	4	4	DVSHSSSPTSGIL	S	S	S	P	T	STP	CENTER	YDR320C	SWA2;AUX1;BUD24	SWA2_YEAST	Auxilin-like clathrin uncoating factor SWA2 (Bud site selection protein 24) (DnaJ-related protein SWA2) (J protein SWA2) (Synthetic lethal with ARF1 protein 2)
R.IGGTHSGLTPQSSI(SS)phosDK.A	YMR196W_1019 1020_C	1	0.9999	1	0.18266	0.879734	50	35	PQSSISSDKARHL	I	S	S	D	K	STYX	CENTER	YMR196W	YMR196W;YM9646.09	YM54_YEAST	Uncharacterized protein YMR196W
R.SNP(STS)phosPFVTAPGTphosPIGIK.G	YNL102W_303 304 305 313_C	0.9332	0.9995	1	0.324105	0.105587	2	8	FVTAPGTPIGIKG	P	G	T	P	I	STP	CENTER	YNL102W	POL1;CDC17	DPOA_YEAST	DNA polymerase alpha catalytic subunit A (EC 2.7.7.7) (DNA polymerase I subunit A) (DNA polymerase alpha:primase complex p180 subunit) (DNA polymerase-primase complex p180 subunit) (Pol alpha-primase complex p180 subunit)
R.(SS)phosRTNSAISQSPVNYAFPNPYK.L	YPL085W_696 697_C	0.9903	0.9993	1	0.408495	0.729242	8	7	TQEPRSSRTNSAI	R	S	S	R	T	STYX	CENTER	YPL085W	SEC16	SEC16_YEAST	COPII coat assembly protein SEC16 (Protein transport protein SEC16)
D.SNL(SS)phosPAR.D	YBR198C_414 415_C	0.9994	1	1	0.281877	-0.380604	11	26	KDSNLSSPARDIL	L	S	S	P	A	STP	CENTER	YBR198C	TAF5;TAF90	TAF5_YEAST	Transcription initiation factor TFIID subunit 5 (TAFII-90) (TBP-associated factor 5) (TBP-associated factor 90 kDa)
R.R(TS)phosN(SYS)phosPLR.Y	YOR070C_86 87 89 90 91_C	0.9972	0.9969	1	0.263024	-0.233477	2	1	RTSNSYSPLRYVN	S	Y	S	P	L	STP	CENTER	YOR070C	GYP1	GYP1_YEAST	GTPase-activating protein GYP1 (GAP for YPT1)
K.NSLTN(TS)phosILSR.A	YIL105C_149 150_C	0.9975	0.9974	1	-0.163922	0.154976	19	8	NSLTNTSILSRAR	N	T	S	I	L	STYFILV	CENTER	YIL105C	SLM1;LIT2	SLM1_YEAST	Phosphatidylinositol 4,5-bisphosphate-binding protein SLM1 (Synthetic lethal with MSS4 protein 1) (TORC2 effector protein SLM1)
K.SL(SYS)phosPTATGLSGVVK.E	YNR063W_162 163 164_C	0.9976	0.9997	1	-0.321464	0.321704	1	4	QKSLSYSPTATGL	S	Y	S	P	T	STP	CENTER	YNR063W	YNR063W;N3531	YN92_YEAST	Uncharacterized transcriptional regulatory protein YNR063W
K.L(SSS)phosMPNSphosPK.K	YDL117W_116 117 118 122_C	1	0.9996	1	-0.038921	0.500541	6	7	SSSMPNSPKKPVD	P	N	S	P	K	STP	CENTER	YDL117W	CYK3	CYK3_YEAST	Cytokinesis protein 3
R.IGGTHSGLTPQ(SS)phosISSDK.A	YMR196W_1016 1017_C	1	0.9992	1	0.263499	0.810007	59	36	GLTPQSSISSDKA	Q	S	S	I	S	STYFILV	CENTER	YMR196W	YMR196W;YM9646.09	YM54_YEAST	Uncharacterized protein YMR196W
K.SVTESSPFVP(SST)phosPTPVDDR.S	YIR006C_991 992 993_C	1	1	1	0.18755	0.0344564	13	11	PFVPSSTPTPVDD	S	S	T	P	T	STP	CENTER	YIR006C	PAN1;DIM2;MDP3;MIP3	PAN1_YEAST	Actin cytoskeleton-regulatory complex protein PAN1 (Mitochondrial distribution of proteins protein 3)
S.(SSS)phosL(STT)phosPLLLSPR.V	YGL035C_449 450 451 453 454 455_C	0.9794	0.9927	1	-0.189013	0.698708	1	1	SSSLSTTPLLLSP	S	T	T	P	L	STP	CENTER	YGL035C	MIG1;CAT4;SSN1	MIG1_YEAST	Regulatory protein MIG1 (Regulatory protein CAT4)
K.NII(SSS)phosNDNSFASHLQPPDR.N	YGR143W_142 143 144_C	0.99	1	1	-0.0793888	0.260338	1	7	KNIISSSNDNSFA	S	S	S	N	D	STYX	CENTER	YGR143W	SKN1	SKN1_YEAST	Beta-glucan synthesis-associated protein SKN1
R.RL(SS)phosVVTTSPDK.A	YLR319C_347 348_C	0.9999	0.9998	1	0.137968	-0.438796	15	13	SPRRLSSVVTTSP	L	S	S	V	V	STYFILV	CENTER	YLR319C	BUD6;AIP3	BUD6_YEAST	Bud site selection protein 6 (Actin-interacting protein 3)
R.(ST)phosPVAEK.M	YGR250C_485 486_C	1	0.9999	1	-0.498341	0.619419	23	27	FDSVRSTPVAEKM	R	S	T	P	V	STP	CENTER	YGR250C	YGR250C	YG5B_YEAST	Uncharacterized RNA-binding protein YGR250C
M.SDEEHTFETADAG(SS)phosATYPMQCSALR.K	YEL034W_15 16_C	0.9832	0.9809	1	-0.214548	0.0825507	17	21	TADAGSSATYPMQ	G	S	S	A	T	STYX	CENTER	YEL034W	HYP2;TIF51A	IF5A1_YEAST	Eukaryotic translation initiation factor 5A-1 (eIF-5A-1) (Hypusine-containing protein HP2) (eIF-4D)
R.NQTDLKPFPSAGSA(SSS)phosIK.T	YGR038W_34 35 36_C	0.9987	0.9998	1	-0.682053	-0.508337	9	19	AGSASSSIKTTEP	S	S	S	I	K	STYFILV	CENTER	YGR038W	ORM1	ORM1_YEAST	Protein ORM1
R.ATSDGP(ST)phosPLIK.N	YBR065C_152 153_C	0.9406	0.9997	1	-0.0106761	0.00979431	1	3	TSDGPSTPLIKNT	P	S	T	P	L	STP	CENTER	YBR065C	ECM2;SLT11	SLT11_YEAST	Pre-mRNA-splicing factor SLT11 (Extracellular mutant protein 2) (Synthetic lethality with U2 protein 11)
R.KFDP(SSS)phosENVMTPR.E	YFR010W_382 383 384_C	0.9974	0.9989	1	-0.0572741	-0.372453	14	11	KFDPSSSENVMTP	S	S	S	E	N	STYX	CENTER	YFR010W	UBP6	UBP6_YEAST	Ubiquitin carboxyl-terminal hydrolase 6 (EC 3.4.19.12) (Deubiquitinating enzyme 6) (Ubiquitin thioesterase 6) (Ubiquitin-specific-processing protease 6)
R.EGTPL(SS)phosRK.S	YLR319C_172 173_C	0.9782	0.9995	1	0.117902	-0.133941	2	5	EGTPLSSRKSSIV	L	S	S	R	K	STYX	CENTER	YLR319C	BUD6;AIP3	BUD6_YEAST	Bud site selection protein 6 (Actin-interacting protein 3)
K.SAEPHVN(SS)phosPNLIPVQK.Q	YOR359W_318 319_C	1	1	1	0.370414	0.0998849	59	58	EPHVNSSPNLIPV	N	S	S	P	N	STP	CENTER	YOR359W	VTS1	VTS1_YEAST	Protein VTS1 (VTI1-2 suppressor protein 1)
K.VPTphosVG(SY)phosGVAGATLPETIPTSK.N	YBR086C_726 729 730_C	1	0.9999	1	0.272688	0.207096	86	137	VPTVGSYGVAGAT	G	S	Y	G	V	STYX	CENTER	YBR086C	IST2	IST2_YEAST	Increased sodium tolerance protein 2
R.AV(ST)phosANDNSFLQPPHR.A	YPR159W_116 117_C	0.9997	1	1	-0.176413	0.0213344	81	108	NSRAVSTANDNSF	V	S	T	A	N	STYX	CENTER	YPR159W	KRE6;CWH48	KRE6_YEAST	Beta-glucan synthesis-associated protein KRE6 (Killer toxin-resistance protein 6)
E.H(SS)phosLSQDVLVK.E	YHR158C_1019 1020_C	0.9976	0.993	1	-0.163922	0.140498	17	10	LKMEHSSLSQDVL	H	S	S	L	S	STYFILV	CENTER	YHR158C	KEL1	KEL1_YEAST	Kelch repeat-containing protein 1
R.EGTphosPL(SS)phosR.K	YLR319C_169 172 173_C	0.9986	0.9952	1	0.216501	0.196207	11	9	EGTPLSSRKSSIV	L	S	S	R	K	STYX	CENTER	YLR319C	BUD6;AIP3	BUD6_YEAST	Bud site selection protein 6 (Actin-interacting protein 3)
K.ADTLKPLPSphosV(TS)phosFGSPR.K	YLR072W_591 593 594_C	0.997	0.9959	1	0.984496	0.151813	10	22	PLPSVTSFGSPRK	V	T	S	F	G	STYFILV	CENTER	YLR072W	LAM6;LTC1	LAM6_YEAST	Membrane-anchored lipid-binding protein LAM6 (Lipid transfer at contact site protein 1) (Lipid transfer protein anchored at membrane contact sites 1)
R.RP(SS)phosAVSLNMALLAR.T	YNL074C_156 157_C	0.9981	0.9992	1	-0.151539	-0.0408318	30	15	YSRRPSSAVSLNM	P	S	S	A	V	STYX	CENTER	YNL074C	MLF3;YMK1	MLF3_YEAST	Protein MLF3 (Multicopy suppressor of leflunomide sensitivity 3)
R.GLSphosV(SS)phosVK.S	YJR091C_951 953 954_C	0.9983	0.9868	1	0.0319096	0.239276	4	1	RGLSVSSVKSGGS	V	S	S	V	K	STYFILV	CENTER	YJR091C	JSN1;PUF1	JSN1_YEAST	Protein JSN1 (Pumilio homology domain family member 1)
R.RISphosN(SS)phosLLR.N	YER132C_989 991 992_C	0.9457	0.9774	1	-0.293983	-0.233477	5	5	RRISNSSLLRNTL	N	S	S	L	L	STYFILV	CENTER	YER132C	PMD1	PMD1_YEAST	Negative regulator of sporulation PMD1
D.(SS)phosPVPSDLDEK.Y	YBR108W_842 843_C	1	1	1	0.117648	0.196207	53	59	KKVKDSSPVPSDL	D	S	S	P	V	STP	CENTER	YBR108W	AIM3	AIM3_YEAST	Altered inheritance of mitochondria protein 3
R.TLSphosQ(SS)phosIR.R	YDR283C_569 571 572_C	0.9841	0.9832	1	-0.201781	0.0943278	2	3	RTLSQSSIRRRSF	Q	S	S	I	R	STYFILV	CENTER	YDR283C	GCN2;AAS1	GCN2_YEAST	eIF-2-alpha kinase GCN2 (EC 2.7.11.1) (General control non-derepressible protein 2) (Serine/threonine-protein kinase GCN2)
K.ALSENPFTSAN(TS)phosGFTFLK.T	YIL115C_440 441_C	0.9998	0.9998	1	-0.378047	-0.233477	3	5	FTSANTSGFTFLK	N	T	S	G	F	STYX	CENTER	YIL115C	NUP159;NUP158;RAT7	NU159_YEAST	Nucleoporin NUP159 (Nuclear pore protein NUP159)
M.SphosHEGEEDLLE(YS)phosDNEQEIQIDASK.A	YDL084W_2 12 13_C	0.9886	0.9974	1	-0.514109	-0.750193	3	8	EDLLEYSDNEQEI	E	Y	S	D	N	STYX	CENTER	YDL084W	SUB2	SUB2_YEAST	ATP-dependent RNA helicase SUB2 (EC 3.6.4.13) (Suppressor of BRR1 protein 2)
R.GQ(SS)phosVSphosLER.T	YLR436C_1053 1054 1056_C	0.9949	0.9931	1	-0.655608	0.30156	4	3	RGQSSVSLERTIS	S	V	S	L	E	STYFILV	CENTER	YLR436C	ECM30	ECM30_YEAST	Protein ECM30 (Extracellular mutant protein 30)
R.MSphosPVL(TT)phosPKR.H	YIL106W_80 84 85_C	0.9997	0.9997	1	0.0385396	0.428628	6	6	MSPVLTTPKRHAP	L	T	T	P	K	STP	CENTER	YIL106W	MOB1	MOB1_YEAST	DBF2 kinase activator protein MOB1 (MPS1 binder 1) (Maintenance of ploidy protein MOB1)
R.KV(ST)phosASAVSFGR.R	YDR137W_351 352_C	0.998	0.9982	1	0.287519	-0.0280077	22	19	FTRKVSTASAVSF	V	S	T	A	S	STYX	CENTER	YDR137W	RGP1	RGP1_YEAST	Guanine nucleotide exchange factor subunit RGP1 (Reduced growth phenotype protein 1) (Rgp1p)
R.G(SS)phosDSFNLPHQISR.T	YJR091C_157 158_C	1	1	1	0.0655595	-0.199299	71	52	PAPRGSSDSFNLP	G	S	S	D	S	STYX	CENTER	YJR091C	JSN1;PUF1	JSN1_YEAST	Protein JSN1 (Pumilio homology domain family member 1)
R.LGSphosPIPGE(SS)phosPAEVPK.N	YBL058W_315 321 322_C	1	1	1	0.0655595	0.140498	59	43	PIPGESSPAEVPK	E	S	S	P	A	STP	CENTER	YBL058W	SHP1;UBX1	UBX1_YEAST	UBX domain-containing protein 1 (Suppressor of high-copy PP1 protein)
R.SphosPVIG(SS)phosLENEKK.V	YER056C_18 23 24_C	1	1	1	-0.0204958	0.260338	2	1	SPVIGSSLENEKK	G	S	S	L	E	STYFILV	CENTER	YER056C	FCY2	FCY2_YEAST	Purine-cytosine permease FCY2 (PCP FCY2) (Cytosine/purine transport protein FCY2) (Fluorocytosine resistance protein 2)
K.SphosLI(SS)phosKVK.S	YHR082C_113 116 117_C	0.9893	0.9931	1	0.0115197	0.126179	3	4	KKSLISSKVKSRL	I	S	S	K	V	STYX	CENTER	YHR082C	KSP1	KSP1_YEAST	Serine/threonine-protein kinase KSP1 (EC 2.7.11.1)
R.VA(SS)phosPISPGLHSTQYFR.S	YNR031C_53 54_C	0.9999	0.9991	1	0.619894	0.0354917	6	4	QARVASSPISPGL	A	S	S	P	I	STP	CENTER	YNR031C	SSK2	SSK2_YEAST	MAP kinase kinase kinase SSK2 (EC 2.7.11.25) (Suppressor of sensor kinase 2)
K.(SSTS)phosFPISphosFK.G	YHR195W_269 270 271 272 276_C	0.9846	0.9976	1	-0.0162897	0.239276	4	1	STSFPISFKGSID	P	I	S	F	K	STYFILV	CENTER	YHR195W	NVJ1;VAB36	NVJ1_YEAST	Nucleus-vacuole junction protein 1
R.E(SS)phosRSPIALNYEAR.Q	YER169W_587 588_C	0.9903	0.9792	1	0.272717	0.0587039	7	13	NISRESSRSPIAL	E	S	S	R	S	STYX	CENTER	YER169W	RPH1	RPH1_YEAST	DNA damage-responsive transcriptional repressor RPH1
R.VSSNR(SST)phosPTSPIDLIDPIK.T	YNL267W_231 232 233_C	0.9998	0.9994	1	0.10738	0.309954	21	14	SSNRSSTPTSPID	S	S	T	P	T	STP	CENTER	YNL267W	PIK1	PIK1_YEAST	Phosphatidylinositol 4-kinase PIK1 (PI4-kinase) (PtdIns-4-kinase) (EC 2.7.1.67)
R.TLSphosA(TS)phosQLSATFNK.L	YGL180W_677 679 680_C	0.982	0.9983	1	0.0813749	-0.719051	6	14	RTLSATSQLSATF	A	T	S	Q	L	STYQ	CENTER	YGL180W	ATG1;APG1;AUT3;CVT10	ATG1_YEAST	Serine/threonine-protein kinase ATG1 (EC 2.7.11.1) (Autophagy protein 3) (Autophagy-related protein 1) (Cytoplasm to vacuole targeting protein 10)
R.EPVQ(SS)phosAHASPMLTPSGTR.Y	YBR273C_371 372_C	0.9993	1	1	0.216501	0.0766136	14	18	REPVQSSAHASPM	Q	S	S	A	H	STYX	CENTER	YBR273C	UBX7	UBX7_YEAST	UBX domain-containing protein 7
R.NSA(SS)phosEPIVPVVESK.N	YNR006W_279 280_C	1	1	1	-0.0446234	-0.0935466	17	20	SRNSASSEPIVPV	A	S	S	E	P	STYX	CENTER	YNR006W	VPS27;DID7;GRD11;SSV17;VPL23;VPT27	VPS27_YEAST	Vacuolar protein sorting-associated protein 27 (Golgi retention defective protein 11)
K.ISLSP(ST)phosESLADSK.S	YAL017W_1020 1021_C	0.9999	0.9969	1	-0.293983	-0.191745	9	14	ISLSPSTESLADS	P	S	T	E	S	STYX	CENTER	YAL017W	PSK1	PSK1_YEAST	Serine/threonine-protein kinase PSK1 (EC 2.7.11.1) (PAS kinase 1)
K.GSQE(ST)phosNTLEEIVK.F	YAR042W_691 692_C	0.9997	0.9891	1	-0.127544	-0.600259	16	11	KGSQESTNTLEEI	E	S	T	N	T	STYX	CENTER	YAR042W	SWH1;OSH1	OSH1_YEAST	Oxysterol-binding protein homolog 1
R.KNSphosNNV(SS)phosPLDNVIPTSR.S	YNL074C_74 78 79_C	0.9993	0.996	1	0.681996	0.321738	4	3	NSNNVSSPLDNVI	V	S	S	P	L	STP	CENTER	YNL074C	MLF3;YMK1	MLF3_YEAST	Protein MLF3 (Multicopy suppressor of leflunomide sensitivity 3)
R.RPSphosQDGR(ST)phosPVLYNCENEYSCINGIQELK.E	YLR270W_60 65 66_C	1	0.9982	1	0.309014	0.0546349	3	4	SQDGRSTPVLYNC	R	S	T	P	V	STP	CENTER	YLR270W	DCS1	DCPS_YEAST	m7GpppX diphosphatase (EC 3.6.1.59) (DCS-1) (Hint-related 7meGMP-directed hydrolase 1) (Protein Dcs1p) (Scavenger mRNA-decapping enzyme DcpS)
R.VA(SS)phosPISphosPGLHSTQYFR.S	YNR031C_53 54 57_C	1	0.9998	1	0.230134	-0.388755	8	17	VASSPISPGLHST	P	I	S	P	G	STP	CENTER	YNR031C	SSK2	SSK2_YEAST	MAP kinase kinase kinase SSK2 (EC 2.7.11.25) (Suppressor of sensor kinase 2)
R.TASphosGNIIP(SST)phosGAAK.A	YGR192C_201 207 208 209_C	0.999	0.9969	1	0.0115197	0.016305	5	4	NIIPSSTGAAKAV	S	S	T	G	A	STYX	CENTER	YGR192C	TDH3;GPD3	G3P3_YEAST	Glyceraldehyde-3-phosphate dehydrogenase 3 (GAPDH 3) (EC 1.2.1.12)
R.RESphosII(ST)phosGSEFLPPPK.L	YPL085W_1611 1614 1615_C	0.9998	1	1	0.254221	0.356376	55	30	RESIISTGSEFLP	I	S	T	G	S	STYX	CENTER	YPL085W	SEC16	SEC16_YEAST	COPII coat assembly protein SEC16 (Protein transport protein SEC16)
R.NQTDLKPFPSAGSphosA(SSS)phosIK.T	YGR038W_32 34 35 36_C	0.9991	0.9989	1	-0.0332186	-0.175831	5	10	AGSASSSIKTTEP	S	S	S	I	K	STYFILV	CENTER	YGR038W	ORM1	ORM1_YEAST	Protein ORM1
K.(TT)phosPPASphosVHSATPDIK.E	YER083C_55 56 60_C	0.999	0.9927	1	0.235485	0.526748	13	4	KTTPPASVHSATP	P	A	S	V	H	STYFILV	CENTER	YER083C	GET2;HUR2;RMD7	GET2_YEAST	Golgi to ER traffic protein 2 (Guided entry of tail-anchored proteins 2) (Hydroxyurea resistance protein 2) (Required for meiotic nuclear division protein 7)
K.MA(SS)phosPTGSKLEYSLERK.L	YAL017W_607 608_C	0.9994	0.9988	1	0.226024	-0.473147	27	30	LPKMASSPTGSKL	A	S	S	P	T	STP	CENTER	YAL017W	PSK1	PSK1_YEAST	Serine/threonine-protein kinase PSK1 (EC 2.7.11.1) (PAS kinase 1)
R.SN(TS)phosPSVLYHPK.R	YNL078W_299 300_C	0.9997	0.999	1	-0.378047	-0.5814	17	26	VGRSNTSPSVLYH	N	T	S	P	S	STP	CENTER	YNL078W	NIS1;JIP1	NIS1_YEAST	Protein NIS1 (Jumonji domain-interacting protein 1) (Neck protein interacting with septins protein 1)
M.(SSS)phosVA(ST)phosENIVENMLHPK.T	YBR149W_2 3 4 7 8_C	0.9829	0.9952	1	-0.622263	-0.20433	4	3	SSSVASTENIVEN	A	S	T	E	N	STYX	CENTER	YBR149W	ARA1	ARA1_YEAST	D-arabinose dehydrogenase [NAD(P)+] heavy chain (EC 1.1.1.117) (AKR3C)
K.RD(SS)phosISITSK.D	YKL038W_492 493_C	0.9982	0.9987	1	-0.103089	-0.066827	10	9	KPKRDSSISITSK	D	S	S	I	S	STYFILV	CENTER	YKL038W	RGT1	RGT1_YEAST	Glucose transport transcription regulator RGT1 (Restores glucose transport protein 1)
K.ISHSphosM(TS)phosLPLHPLPQPSQK.S	YDR208W_269 271 272_C	0.995	0.9908	1	0.629148	0.468964	7	4	ISHSMTSLPLHPL	M	T	S	L	P	STYFILV	CENTER	YDR208W	MSS4	MSS4_YEAST	Probable phosphatidylinositol 4-phosphate 5-kinase MSS4 (EC 2.7.1.68) (1-phosphatidylinositol 4-phosphate kinase) (Diphosphoinositide kinase) (PIP5K)
N.AVYREENSphosPIQSPVQPIL(SS)phosPK.L	YBR211C_41 52 53_C	0.9972	0.9971	1	0.404361	-0.218904	5	8	VQPILSSPKLANS	L	S	S	P	K	STP	CENTER	YBR211C	AME1;ARP100	CENPU_YEAST	Inner kinetochore subunit AME1 (Associated with microtubules and essential protein 1) (CENP-U homolog) (Constitutive centromere-associated network protein AME1)
R.IGGTHSGLTphosPQ(SS)phosISSDK.A	YMR196W_1013 1016 1017_C	1	0.9999	1	0.429308	0.615054	53	34	GLTPQSSISSDKA	Q	S	S	I	S	STYFILV	CENTER	YMR196W	YMR196W;YM9646.09	YM54_YEAST	Uncharacterized protein YMR196W
R.HETphosPLNIRP(TS)phosPYTLNPPVER.D	YGR267C_15 22 23_C	1	0.9988	1	-0.056119	-0.372453	17	3	LNIRPTSPYTLNP	P	T	S	P	Y	STP	CENTER	YGR267C	FOL2	GCH1_YEAST	GTP cyclohydrolase 1 (EC 3.5.4.16) (GTP cyclohydrolase I) (GTP-CH-I)
R.RATphosPV(ST)phosPVISKPSMTTTPR.Q	YHL007C_203 206 207_C	0.9997	0.9993	1	0.244883	-0.547998	1	2	RATPVSTPVISKP	V	S	T	P	V	STP	CENTER	YHL007C	STE20	STE20_YEAST	Serine/threonine-protein kinase STE20 (EC 2.7.11.1)
K.SAV(TS)phosPLLPQSphosPSLFEK.Y	YNL271C_1337 1338 1344_C	0.9996	0.9998	1	0.585427	0.26532	5	8	SPLLPQSPSLFEK	P	Q	S	P	S	STP	CENTER	YNL271C	BNI1;PPF3;SHE5	BNI1_YEAST	Protein BNI1 (Pointed projection formation protein 3) (Sensitive to high expression protein 5) (Synthetic lethal 39)
K.TLTphosPVK(TS)phosPNSR.V	YML027W_324 328 329_C	0.9975	0.9977	1	-0.378119	-0.562784	2	5	LTPVKTSPNSRVN	K	T	S	P	N	STP	CENTER	YML027W	YOX1	YOX1_YEAST	Homeobox protein YOX1
R.ATAK(TS)phosVESEIGGNQVGLK.L	YKL105C_503 504_C	1	1	1	-0.151539	-0.066827	12	8	RATAKTSVESEIG	K	T	S	V	E	STYFILV	CENTER	YKL105C	SEG2	SEG2_YEAST	Eisosome protein SEG2 (Stability of eisosomes guaranteed protein 2)
R.(TTSS)phosLK(SSTS)phosFPISFK.G	YHR195W_263 264 265 266 269 270 271 272_C	0.9325	0.9963	1	0.694857	-0.111841	2	4	SLKSSTSFPISFK	S	T	S	F	P	STYFILV	CENTER	YHR195W	NVJ1;VAB36	NVJ1_YEAST	Nucleus-vacuole junction protein 1
K.N(ST)phosPL(SS)phosHLASPVILNK.K	YPL115C_387 388 391 392_C	0.9909	0.9981	1	0.379304	-0.69844	2	5	NSTPLSSHLASPV	L	S	S	H	L	STYX	CENTER	YPL115C	BEM3	BEM3_YEAST	GTPase-activating protein BEM3 (Bud emergence protein 3)
R.IGGTHSGLTphosPQSSI(SS)phosDK.A	YMR196W_1013 1019 1020_C	1	1	1	0.254221	0.913365	45	23	PQSSISSDKARHL	I	S	S	D	K	STYX	CENTER	YMR196W	YMR196W;YM9646.09	YM54_YEAST	Uncharacterized protein YMR196W
R.V(SS)phosKSphosETFFTGNPK.R	YBL061C_585 586 588_C	0.9373	0.9683	1	-0.482745	-0.526259	1	1	SRVSSKSETFFTG	S	K	S	E	T	STYX	CENTER	YBL061C	SKT5;CAL2;CHS4;CSD4	SKT5_YEAST	Protein SKT5
K.GGSSLSphosPDK(SS)phosLESPTMLK.L	YOR220W_151 152 157_C	0.9979	0.9991	1	0.0224494	-0.839087	6	10	LSPDKSSLESPTM	K	S	S	L	E	STYFILV	CENTER	YOR220W	RCN2;WSP1	RCN2_YEAST	Regulator of calcineurin 2 (Weak suppressor of PAT1 ts protein 1)
K.KL(SS)phosDAISITQK.S	YJL058C_139 140_C	0.9986	1	1	0.197265	0.0331601	18	10	LSKKLSSDAISIT	L	S	S	D	A	STYX	CENTER	YJL058C	BIT61	BIT61_YEAST	Target of rapamycin complex 2 subunit BIT61 (TORC2 subunit BIT61) (61 kDa binding partner of TOR2 protein)
K.SLN(SS)phosPLFGLSIPKTphosPTLK.K	YBL035C_100 101 111_C	0.9999	0.9997	1	0.42104	-0.606783	7	6	GLSIPKTPTLKKR	P	K	T	P	T	STP	CENTER	YBL035C	POL12	DPOA2_YEAST	DNA polymerase alpha subunit B (DNA polymerase I subunit B) (DNA polymerase alpha:primase complex p86 subunit) (Pol alpha-primase complex p86 subunit) (DNA polymerase-primase complex p74 subunit)
R.TTPLSphosANSTGV(SS)phosLTR.H	YBL047C_241 248 249_C	0.9992	0.9993	1	-0.0219033	-0.233477	7	15	NSTGVSSLTRHST	V	S	S	L	T	STYFILV	CENTER	YBL047C	EDE1;BUD15	EDE1_YEAST	EH domain-containing and endocytosis protein 1 (Bud site selection protein 15)
K.VPV(SS)phosI(TS)phosHAK.E	YNL173C_287 288 290 291_C	0.9991	0.9985	1	0.167921	0.427938	90	23	PVSSITSHAKETS	I	T	S	H	A	STYX	CENTER	YNL173C	MDG1	MDG1_YEAST	Signal transduction protein MDG1 (Multicopy suppressor of defective G-protein 1)
K.SMLN(ST)phosP(TT)phosPTHNGPTPLPAK.A	YJR059W_726 727 729 730_C	0.9996	0.9995	1	-0.056119	0.140498	9	12	LNSTPTTPTHNGP	P	T	T	P	T	STP	CENTER	YJR059W	PTK2;STK2	PTK2_YEAST	Serine/threonine-protein kinase PTK2/STK2 (EC 2.7.11.1)
R.AL(ST)phosASLISSNGQTSASK.N	YOR018W_138 139_C	0.9997	0.9998	1	-0.13926	-0.430359	25	30	RKRALSTASLISS	L	S	T	A	S	STYX	CENTER	YOR018W	ROD1	ROD1_YEAST	Protein ROD1 (Resistance to o-dinitrobenzene protein 1)
K.YVPDV(TYT)phosLCGTPDYIAPEVVSTKPYNK.S	YJL164C_239 240 241_C	0.9999	0.9999	1	0.263499	-0.20433	71	67	VPDVTYTLCGTPD	T	Y	T	L	C	STYFILV	CENTER	YJL164C	TPK1;PKA1;SRA3	KAPA_YEAST	cAMP-dependent protein kinase type 1 (PKA 1) (EC 2.7.11.11) (CDC25-suppressing protein kinase) (PK-25)
R.TTPLSphosAN(ST)phosGVSSLTR.H	YBL047C_241 244 245_C	0.9976	0.9971	1	-0.189013	-0.20498	15	10	PLSANSTGVSSLT	N	S	T	G	V	STYX	CENTER	YBL047C	EDE1;BUD15	EDE1_YEAST	EH domain-containing and endocytosis protein 1 (Bud site selection protein 15)
K.SRTphosND(SS)phosLLPGYMDSATLLHPGK.L	YJL082W_380 383 384_C	0.997	0.9984	1	0.409246	-0.739662	2	5	SRTNDSSLLPGYM	D	S	S	L	L	STYFILV	CENTER	YJL082W	IML2	IML2_YEAST	Inclusion body clearance protein IML2 (Increased minichromosome loss protein 2)
K.ELGTANGTphosGH(ST)phosPLSK.L	YML034W_287 290 291_C	0.9933	0.999	1	-0.81245	-0.438796	3	6	NGTGHSTPLSKLK	H	S	T	P	L	STP	CENTER	YML034W	SRC1;HEH1	SRC1_YEAST	Inner nuclear membrane protein SRC1 (Helix-extension-helix domain-containing protein 1)
R.A(TT)phosPIAPGVESASQSI(SST)phosPTPVSTDTPLHTVK.D	YPR072W_262 263 277 278 279_C	0.9999	0.9999	1	0.42104	0.585742	9	6	SQSISSTPTPVST	S	S	T	P	T	STP	CENTER	YPR072W	NOT5	NOT5_YEAST	General negative regulator of transcription subunit 5
K.A(SS)phosPSRPLFGVG(TS)phosPNR.K	YHR102W_723 724 734 735_C	0.9996	0.9999	1	0.0813749	-0.619368	14	5	LFGVGTSPNRKPA	G	T	S	P	N	STP	CENTER	YHR102W	KIC1;NRK1	KIC1_YEAST	Serine/threonine-protein kinase KIC1 (EC 2.7.11.1) (Kinase that interacts with CDC31) (N-rich kinase 1)
R.SN(TS)phosPSphosVLYHPK.R	YNL078W_299 300 302_C	0.9879	0.9993	1	-0.452048	-0.517298	5	8	RSNTSPSVLYHPK	S	P	S	V	L	STYFILV	CENTER	YNL078W	NIS1;JIP1	NIS1_YEAST	Protein NIS1 (Jumonji domain-interacting protein 1) (Neck protein interacting with septins protein 1)
R.SphosR(ST)phosDDAVSLQDNNLALLEDHR.N	YOR220W_102 104 105_C	1	1	1	-0.506225	-0.21883	10	9	HPRSRSTDDAVSL	R	S	T	D	D	STYX	CENTER	YOR220W	RCN2;WSP1	RCN2_YEAST	Regulator of calcineurin 2 (Weak suppressor of PAT1 ts protein 1)
K.TYSAENVPL(TST)phosVSNDK.S	YPR115W_1055 1056 1057_C	0.9939	0.9873	1	0.395036	0.0823568	4	4	NVPLTSTVSNDKS	T	S	T	V	S	STYFILV	CENTER	YPR115W	RGC1	RGC1_YEAST	Regulator of the glycerol channel 1
K.NSLTphosN(TS)phosILSR.A	YIL105C_147 149 150_C	0.9911	0.9911	1	-0.038921	-0.248274	20	9	NSLTNTSILSRAR	N	T	S	I	L	STYFILV	CENTER	YIL105C	SLM1;LIT2	SLM1_YEAST	Phosphatidylinositol 4,5-bisphosphate-binding protein SLM1 (Synthetic lethal with MSS4 protein 1) (TORC2 effector protein SLM1)
R.LEPVVVNQPNR(TT)phosPLSphosANSTGVSSLTR.H	YBL047C_237 238 241_C	0.9936	0.9358	1	0.395851	0.586442	4	1	NRTTPLSANSTGV	P	L	S	A	N	STYX	CENTER	YBL047C	EDE1;BUD15	EDE1_YEAST	EH domain-containing and endocytosis protein 1 (Bud site selection protein 15)
R.FTphosAP(TS)phosPSTSSPK.A	YFR024C-A_385 388 389_C	0.9994	0.9984	1	0.122746	0.556949	2	2	RFTAPTSPSTSSP	P	T	S	P	S	STP	CENTER	YFR024C-A	LSB3	LSB3_YEAST	LAS seventeen-binding protein 3 (LAS17-binding protein 3)
R.TLSA(TS)phosQLSATFNKLPR.S	YGL180W_679 680_C	0.9977	0.9955	1	0.167921	0.331997	7	6	RTLSATSQLSATF	A	T	S	Q	L	STYQ	CENTER	YGL180W	ATG1;APG1;AUT3;CVT10	ATG1_YEAST	Serine/threonine-protein kinase ATG1 (EC 2.7.11.1) (Autophagy protein 3) (Autophagy-related protein 1) (Cytoplasm to vacuole targeting protein 10)
R.SL(SS)phosQSFDNETSPAHPR.S	YIL135C_174 175_C	0.9994	1	1	0.69918	0.390218	82	65	RTRSLSSQSFDNE	L	S	S	Q	S	STYQ	CENTER	YIL135C	VHS2	VHS2_YEAST	Protein VHS2 (Viable in a HAL3 SIT4 background protein 2)
R.YSISphosE(TS)phosIPPPSYSIVQHNEFK.S	YOR138C_126 128 129_C	0.9994	0.9995	1	-0.127086	0.161999	3	2	YSISETSIPPPSY	E	T	S	I	P	STYFILV	CENTER	YOR138C	RUP1	RUP1_YEAST	UBA domain-containing protein RUP1
R.(SSS)phosVHSphosASLPALTK.T	YDR422C_252 253 254 257_C	0.9867	0.9946	1	0.177769	-0.21883	7	13	RSSSVHSASLPAL	V	H	S	A	S	STYX	CENTER	YDR422C	SIP1	SIP1_YEAST	SNF1 protein kinase subunit beta-1 (SNF1-interacting protein 1)
R.TLSA(TS)phosQLSphosATFNKLPR.S	YGL180W_679 680 683_C	0.9793	0.9907	1	-0.056119	-0.990206	1	3	SATSQLSATFNKL	Q	L	S	A	T	STYQ	CENTER	YGL180W	ATG1;APG1;AUT3;CVT10	ATG1_YEAST	Serine/threonine-protein kinase ATG1 (EC 2.7.11.1) (Autophagy protein 3) (Autophagy-related protein 1) (Cytoplasm to vacuole targeting protein 10)
K.NSphosLTN(TS)phosILSR.A	YIL105C_145 149 150_C	0.9997	0.9997	1	0.0333791	0.163041	33	30	NSLTNTSILSRAR	N	T	S	I	L	STYFILV	CENTER	YIL105C	SLM1;LIT2	SLM1_YEAST	Phosphatidylinositol 4,5-bisphosphate-binding protein SLM1 (Synthetic lethal with MSS4 protein 1) (TORC2 effector protein SLM1)
K.TTELPA(TS)phosPYVSphosPQQSAR.Q	YNL074C_292 293 297_C	0.9994	0.9977	1	0.540339	-0.718904	3	3	ATSPYVSPQQSAR	Y	V	S	P	Q	STP	CENTER	YNL074C	MLF3;YMK1	MLF3_YEAST	Protein MLF3 (Multicopy suppressor of leflunomide sensitivity 3)
R.FTAP(TS)phosP(STSS)phosPK.A	YFR024C-A_388 389 391 392 393 394_C	0.9993	0.9935	1	0.445564	0.611245	2	1	TSPSTSSPKAVAL	T	S	S	P	K	STP	CENTER	YFR024C-A	LSB3	LSB3_YEAST	LAS seventeen-binding protein 3 (LAS17-binding protein 3)
K.AP(YSS)phosNSTLNEVNK.R	YER008C_316 317 318_C	0.9989	0.9982	1	-0.54617	0.586225	54	40	NKAPYSSNSTLNE	Y	S	S	N	S	STYX	CENTER	YER008C	SEC3;PSL1	SEC3_YEAST	Exocyst complex component SEC3 (Protein PSL1)
R.RLSphosAYphosPP(STS)phosPPLQPPFK.Q	YJL141C_240 242 245 246 247_C	0.9989	0.999	1	0.112075	-0.147747	20	17	AYPPSTSPPLQPP	S	T	S	P	P	STP	CENTER	YJL141C	YAK1	YAK1_YEAST	Dual specificity protein kinase YAK1 (EC 2.7.12.1)
K.VQESphosPSphosGPLIYVLPQ(SST)phosK.H	YCL014W_1515 1517 1527 1528 1529_C	0.9951	0.9984	1	0.504381	-0.120266	6	7	VLPQSSTKHEKEG	S	S	T	K	H	STYX	CENTER	YCL014W	BUD3	BUD3_YEAST	Bud site selection protein 3
R.KI(SSS)phosNSTEIPSVTGPDALK.S	YDR145W_286 287 288_C	1	1	1	0.0761288	0.321738	47	45	QRKISSSNSTEIP	S	S	S	N	S	STYX	CENTER	YDR145W	TAF12;TAF61;TAF68	TAF12_YEAST	Transcription initiation factor TFIID subunit 12 (TAFII-61) (TAFII61) (TAFII-68) (TAFII68) (TBP-associated factor 12) (TBP-associated factor 61 kDa)
R.FGSGNSphosF(SS)phosLDKPIPQSR.K	YPL085W_663 665 666_C	0.9703	0.9775	1	0.543382	-0.00269663	2	3	SGNSFSSLDKPIP	F	S	S	L	D	STYFILV	CENTER	YPL085W	SEC16	SEC16_YEAST	COPII coat assembly protein SEC16 (Protein transport protein SEC16)
L.KSA(SSS)phosLTASLSK.S	YFR019W_202 203 204_C	0.999	0.9973	1	-0.307658	0.291365	5	3	IKSASSSLTASLS	S	S	S	L	T	STYFILV	CENTER	YFR019W	FAB1	FAB1_YEAST	1-phosphatidylinositol 3-phosphate 5-kinase FAB1 (Phosphatidylinositol 3-phosphate 5-kinase) (EC 2.7.1.150) (Type III PIP kinase) (PIPkin-III)
R.IESphosEGVGTphosP(STS)phosPISSLASQK.S	YPL020C_174 179 181 182 183_C	0.993	0.977	1	0.732984	-0.147747	3	3	VGTPSTSPISSLA	S	T	S	P	I	STP	CENTER	YPL020C	ULP1	ULP1_YEAST	Ubiquitin-like-specific protease 1 (EC 3.4.22.68)
R.(SSS)phosIHSIGSLASNALSR.V	YKR067W_649 650 651_C	0.9669	0.998	1	0.0224494	-0.455869	2	5	SRSRSSSIHSIGS	S	S	S	I	H	STYFILV	CENTER	YKR067W	GPT2;GAT1	GPT2_YEAST	Glycerol-3-phosphate O-acyltransferase 2 (G-3-P acyltransferase 2) (EC 2.3.1.15) (Dihydroxyacetone phosphate acyltransferase 2) (DHAP-AT 2) (EC 2.3.1.42) (Glycerol-3-phosphate / dihydroxyacetone phosphate acyltransferase 2)
R.(TT)phosPLSANSTGVSSLTR.H	YBL047C_237 238_C	1	1	1	-0.444494	-0.226302	28	30	NQPNRTTPLSANS	R	T	T	P	L	STP	CENTER	YBL047C	EDE1;BUD15	EDE1_YEAST	EH domain-containing and endocytosis protein 1 (Bud site selection protein 15)
R.AMNFSphosGSphosPGAV(STS)phosPTQSFMNTLPR.R	YIL074C_20 22 27 28 29_C	0.9976	0.9978	1	0.540339	-0.168724	3	6	PGAVSTSPTQSFM	S	T	S	P	T	STP	CENTER	YIL074C	SER33	SER33_YEAST	D-3-phosphoglycerate dehydrogenase 2 (3-PGDH 2) (EC 1.1.1.95) (2-oxoglutarate reductase) (EC 1.1.1.399)
R.LKEEVLTphosP(TTS)phosA(ST)phosPHR.L	YNL321W_26 28 29 30 32 33_C	0.9913	0.9627	1	0.42104	0.690972	1	1	PTTSASTPHRIFS	A	S	T	P	H	STP	CENTER	YNL321W	VNX1	VNX1_YEAST	Low affinity vacuolar monovalent cation/H(+) antiporter (Vacuolar Na(+)/H(+) exchanger)
K.(TYS)phosAENVPL(TST)phosVSNDK.S	YPR115W_1046 1047 1048 1055 1056 1057_C	0.9969	0.9966	1	-0.0129772	0.48273	4	3	NVPLTSTVSNDKS	T	S	T	V	S	STYFILV	CENTER	YPR115W	RGC1	RGC1_YEAST	Regulator of the glycerol channel 1
R.R(YS)phosVIPTAPPSphosAR.S	YIL107C_643 644 652_C	0.9927	0.9906	1	0.244609	-0.266047	2	4	IPTAPPSARSSFA	P	P	S	A	R	STYX	CENTER	YIL107C	PFK26	6P21_YEAST	6-phosphofructo-2-kinase 1 (6PF-2-K 1) (EC 2.7.1.105) (Phosphofructokinase 2 I)
R.F(ST)phosLGSR.E	YBL060W_289 290_C	0.9981	0.9509	1	0.0333791	0.341638	7	5	SLKRFSTLGSREF	F	S	T	L	G	STYFILV	CENTER	YBL060W	YEL1	YEL1_YEAST	Guanine-nucleotide exchange factor YEL1 (EFA6-like protein 1)
R.NSphosVSAAA(TTST)phosPPLPR.R	YGL181W_240 246 247 248 249_C	1	0.9999	1	0.244122	0.423299	2	2	AAATTSTPPLPRR	T	S	T	P	P	STP	CENTER	YGL181W	GTS1;LSR1	GTS1_YEAST	Protein GTS1 (Protein LSR1)
M.(SS)phosAITALTphosPNQVNDELNK.M	YOR332W_2 3 9_C	0.9944	0.9949	1	-0.321464	-0.825819	8	5	SAITALTPNQVND	A	L	T	P	N	STP	CENTER	YOR332W	VMA4;VAT5	VATE_YEAST	V-type proton ATPase subunit E (V-ATPase subunit E) (V-ATPase 27 kDa subunit) (Vacuolar proton pump subunit E)
K.(SSSSTS)phosLNSHSphosPLMTAMEDPPSphosPR.S	YBR214W_437 438 439 440 441 442 447 458_C	0.9999	0.9999	1	-0.612512	0.10601	3	1	AMEDPPSPRSSAI	P	P	S	P	R	STP	CENTER	YBR214W	SDS24	SDS24_YEAST	Protein SDS24
R.SSSVTSA(SS)phosHYIGLPQEAQINGEPLQR.A	YMR261C_58 59_C	0.9989	0.9994	1	0.570554	0.0943278	5	4	SVTSASSHYIGLP	A	S	S	H	Y	STYX	CENTER	YMR261C	TPS3	TPS3_YEAST	Trehalose synthase complex regulatory subunit TPS3 (Alpha,alpha-trehalose-phosphate synthase [UDP-forming] 115 kDa subunit)
P.(SS)phosVSMVSPPPLHK.N	YDL195W_974 975_C	1	1	1	-0.363692	0.509365	87	115	LSRAPSSVSMVSP	P	S	S	V	S	STYFILV	CENTER	YDL195W	SEC31;WEB1	SEC31_YEAST	Protein transport protein SEC31 (Protein WEB1)
R.TAPDVSphosH(SSS)phosP(TS)phosGILIEENSR.R	YDR320C_308 310 311 312 314 315_C	0.9958	0.9911	1	-0.0617269	-0.233477	6	5	HSSSPTSGILIEE	P	T	S	G	I	STYX	CENTER	YDR320C	SWA2;AUX1;BUD24	SWA2_YEAST	Auxilin-like clathrin uncoating factor SWA2 (Bud site selection protein 24) (DnaJ-related protein SWA2) (J protein SWA2) (Synthetic lethal with ARF1 protein 2)
K.MF(TSTS)phosPRNSSSLDSDHDAYYSK.Q	YPL265W_10 11 12 13_C	1	0.9999	1	0.785452	0.409078	28	36	KMFTSTSPRNSSS	S	T	S	P	R	STP	CENTER	YPL265W	DIP5	DIP5_YEAST	Dicarboxylic amino acid permease
R.(SSST)phosGTSSVNTIDATLSRPNYIK.K	YFR019W_20 21 22 23_C	0.9996	0.9985	1	0.000464491	0.226766	11	14	HVRSSSTGTSSVN	S	S	T	G	T	STYX	CENTER	YFR019W	FAB1	FAB1_YEAST	1-phosphatidylinositol 3-phosphate 5-kinase FAB1 (Phosphatidylinositol 3-phosphate 5-kinase) (EC 2.7.1.150) (Type III PIP kinase) (PIPkin-III)
R.SL(ST)phosIP(SY)phosEQMKR.T	YKR055W_54 55 58 59_C	0.9929	0.9928	1	0.346747	0.275035	2	2	LSTIPSYEQMKRT	P	S	Y	E	Q	STYX	CENTER	YKR055W	RHO4	RHO4_YEAST	GTP-binding protein RHO4
R.(SS)phosIASVESTPTAAASSITTK.E	YGR100W_867 868_C	1	0.9997	1	0.42104	0.736756	7	4	SVATRSSIASVES	R	S	S	I	A	STYFILV	CENTER	YGR100W	MDR1;GYP2;MIC1	GYP2_YEAST	GTPase-activating protein GYP2 (MAC1-dependent regulator) (Protein MIC1)
R.A(SSS)phosFLNGNISNASFHTR.N	YKR100C_238 239 240_C	0.9997	0.9999	1	-0.227487	0.29122	7	6	PRRASSSFLNGNI	S	S	S	F	L	STYFILV	CENTER	YKR100C	SKG1	SKG1_YEAST	Suppressor of lethality of KEX2 GAS1 double null mutant protein 1
R.SPSphosNLN(STS)phosVTphosPR.A	YML072C_1342 1346 1347 1348 1350_C	1	1	1	-0.115013	0.185236	11	5	LNSTSVTPRASLD	S	V	T	P	R	STP	CENTER	YML072C	TCB3	TCB3_YEAST	Tricalbin-3
A.MNMSGSPGAVC(TS)phosPTQSFMNTVPQR.L	YER081W_28 29_C	0.9429	0.9582	1	-0.056119	0.0587039	13	13	PGAVCTSPTQSFM	C	T	S	P	T	STP	CENTER	YER081W	SER3	SERA_YEAST	D-3-phosphoglycerate dehydrogenase 1 (3-PGDH 1) (EC 1.1.1.95) (2-oxoglutarate reductase) (EC 1.1.1.399)
R.V(TT)phosPMGTTTVNNNISphosPSGR.G	YOL004W_303 304 316_C	1	1	1	-0.115013	0.615286	8	4	TVNNNISPSGRGT	N	I	S	P	S	STP	CENTER	YOL004W	SIN3;CPE1;GAM2;RPD1;SDI1;SDS16;UME4	SIN3_YEAST	Transcriptional regulatory protein SIN3
K.INATphosPDKIPVTQLMDM(SS)phosPPSVK.S	YJL076W_1042 1055 1056_C	0.9993	0.9959	1	-0.280436	-0.870907	3	1	QLMDMSSPPSVKS	M	S	S	P	P	STP	CENTER	YJL076W	NET1;CFI1;ESC5;SRM8	NET1_YEAST	Nucleolar protein NET1
R.(TTS)phosPSLSphosPTR.L	YLR024C_1216 1217 1218 1222_C	0.9997	0.9984	1	0.517255	-0.168724	5	4	TTSPSLSPTRINA	S	L	S	P	T	STP	CENTER	YLR024C	UBR2	UBR2_YEAST	E3 ubiquitin-protein ligase UBR2 (EC 2.3.2.27) (RING-type E3 ubiquitin transferase UBR2) (Ubiquitin-protein ligase E3 component N-recognin-1 homolog)
K.SMLNSTP(TT)phosPTHNGPTPLPAK.A	YJR059W_729 730_C	0.9998	0.9999	1	0.493797	0.151813	33	65	LNSTPTTPTHNGP	P	T	T	P	T	STP	CENTER	YJR059W	PTK2;STK2	PTK2_YEAST	Serine/threonine-protein kinase PTK2/STK2 (EC 2.7.11.1)
R.(SSS)phosKSAVITPVSK.S	YMR261C_191 192 193_C	0.9997	1	1	0.48126	-0.870907	18	56	PRVRSSSKSAVIT	S	S	S	K	S	STYX	CENTER	YMR261C	TPS3	TPS3_YEAST	Trehalose synthase complex regulatory subunit TPS3 (Alpha,alpha-trehalose-phosphate synthase [UDP-forming] 115 kDa subunit)
R.TNTA(TS)phosPYQSLANSphosPLIQK.L	YKL022C_94 95 103_C	0.9986	0.9994	1	-0.056119	0.0938986	3	6	YQSLANSPLIQKL	A	N	S	P	L	STP	CENTER	YKL022C	CDC16	CDC16_YEAST	Anaphase-promoting complex subunit CDC16 (Cell division control protein 16)
K.STSNLASPM(SS)phosKVDLYNSASESTR.S	YOR109W_1038 1039_C	0.9885	0.9974	1	-0.227487	-0.490635	5	5	LASPMSSKVDLYN	M	S	S	K	V	STYX	CENTER	YOR109W	INP53;SJL3;SOP2	INP53_YEAST	Polyphosphatidylinositol phosphatase INP53 (Suppressor of PMA1 protein 2) (Synaptojanin-like protein 3) [Includes: SAC1-like phosphoinositide phosphatase (EC 3.1.3.-); Phosphatidylinositol 4,5-bisphosphate 5-phosphatase (EC 3.1.3.36)]
R.SphosQSL(TSS)phosVANNAPQSVRDDVELPETLEER.D	YBL047C_1006 1010 1011 1012_C	0.9947	0.9974	1	-0.176904	-0.10672	2	3	SQSLTSSVANNAP	T	S	S	V	A	STYFILV	CENTER	YBL047C	EDE1;BUD15	EDE1_YEAST	EH domain-containing and endocytosis protein 1 (Bud site selection protein 15)
G.FTphosF(SY)phosPASQNK.L	YFR053C_156 158 159_C	0.9343	0.9559	1	0.552375	0.110686	2	2	LGFTFSYPASQNK	F	S	Y	P	A	STP	CENTER	YFR053C	HXK1;HKA	HXKA_YEAST	Hexokinase-1 (EC 2.7.1.1) (Hexokinase PI) (Hexokinase-A)
R.(SSS)phosVTSASSHYIGLPQEAQINGEPLQR.A	YMR261C_51 52 53_C	0.9995	0.9999	1	0.563059	-0.21883	66	79	KQERSSSVTSASS	S	S	S	V	T	STYFILV	CENTER	YMR261C	TPS3	TPS3_YEAST	Trehalose synthase complex regulatory subunit TPS3 (Alpha,alpha-trehalose-phosphate synthase [UDP-forming] 115 kDa subunit)
R.ASSI(TS)phosGTSTINDLQTLITK.R	YDR229W_87 88_C	0.9994	0.9992	1	-0.13926	0.0344564	9	11	RASSITSGTSTIN	I	T	S	G	T	STYX	CENTER	YDR229W	IVY1	IVY1_YEAST	Protein IVY1 (Interaction with VPS33 and YPT7 protein 1)
R.FGSGNSF(SS)phosLDKPIPQSR.K	YPL085W_665 666_C	0.9987	0.9946	1	-0.151539	0.399741	5	5	SGNSFSSLDKPIP	F	S	S	L	D	STYFILV	CENTER	YPL085W	SEC16	SEC16_YEAST	COPII coat assembly protein SEC16 (Protein transport protein SEC16)
R.(ST)phosPIFFHR.E	YOR173W_107 108_C	1	1	1	0.0333791	0.437216	87	71	SQSGRSTPIFFHR	R	S	T	P	I	STP	CENTER	YOR173W	DCS2	DCS2_YEAST	Inactive diphosphatase DCS2 (Histidine triad protein) (Protein Dcs2p)
R.A(TT)phosPIAPGVESASQSISSTPTPVSTDTPLHTVK.D	YPR072W_262 263_C	0.9999	0.9999	1	0.72629	-0.190258	47	50	ISDRATTPIAPGV	A	T	T	P	I	STP	CENTER	YPR072W	NOT5	NOT5_YEAST	General negative regulator of transcription subunit 5
K.VPV(SS)phosITSHAK.E	YNL173C_287 288_C	1	1	1	0.42104	0.508936	47	24	EKVPVSSITSHAK	V	S	S	I	T	STYFILV	CENTER	YNL173C	MDG1	MDG1_YEAST	Signal transduction protein MDG1 (Multicopy suppressor of defective G-protein 1)
K.VQESphosPSGPLIYVLPQ(SST)phosK.H	YCL014W_1515 1527 1528 1529_C	0.9972	0.9999	1	0.496183	-0.120266	2	3	VLPQSSTKHEKEG	S	S	T	K	H	STYX	CENTER	YCL014W	BUD3	BUD3_YEAST	Bud site selection protein 3
R.G(ST)phosISPTTTINNSNPNFK.L	YKL062W_316 317_C	0.9999	0.9999	1	0.300025	-0.0746189	19	26	TERRGSTISPTTT	G	S	T	I	S	STYFILV	CENTER	YKL062W	MSN4	MSN4_YEAST	Zinc finger protein MSN4 (Multicopy suppressor of SNF1 protein 4)
R.RIESEGVGTphosP(STS)phosPI(SS)phosLASQK.S	YPL020C_179 181 182 183 186 187_C	0.9971	0.9976	1	-0.247432	-0.454031	2	2	STSPISSLASQKS	I	S	S	L	A	STYFILV	CENTER	YPL020C	ULP1	ULP1_YEAST	Ubiquitin-like-specific protease 1 (EC 3.4.22.68)
R.IL(TS)phosDATVSphosKK.D	YNL095C_418 419 424_C	0.9867	0.9961	1	0.244883	-0.658362	1	1	TSDATVSKKDIET	T	V	S	K	K	STYX	CENTER	YNL095C	YNL095C;N2215	YNJ5_YEAST	Uncharacterized transporter YNL095C
K.IVSNASC(TT)phosNCLAPLAK.V	YGR192C_151 152_C	1	1	1	0.29098	0.0587039	56	43	SNASCTTNCLAPL	C	T	T	N	C	STYX	CENTER	YGR192C	TDH3;GPD3	G3P3_YEAST	Glyceraldehyde-3-phosphate dehydrogenase 3 (GAPDH 3) (EC 1.2.1.12)
M.(SS)phosEDELGSIGTVFPGSPIDK.S	YMR304W_2 3_C	0.952	0.952	1	-0.240544	-0.21883	5	3	____MSSEDELGS	M	S	S	E	D	STYX	CENTER	YMR304W	UBP15	UBP15_YEAST	Ubiquitin carboxyl-terminal hydrolase 15 (EC 3.4.19.12) (Deubiquitinating enzyme 15) (Ubiquitin thioesterase 15) (Ubiquitin-specific-processing protease 15)
K.NSRVPSLVA(TS)phosESPR.A	YDL195W_996 997_C	1	1	1	-0.151539	0.00979431	77	87	PSLVATSESPRAS	A	T	S	E	S	STYX	CENTER	YDL195W	SEC31;WEB1	SEC31_YEAST	Protein transport protein SEC31 (Protein WEB1)
R.ADIP(SSSSSSS)phosPPPLPTR.R	YPR171W_167 168 169 170 171 172 185_C	1	1	1	0.374695	0.3806	54	62	SSSSSSSPPPLPT	S	S	S	P	P	STP	CENTER	YPR171W	BSP1	BSP1_YEAST	Protein BSP1 (Binding of synaptojanin polyphosphoinositide phosphatase domain protein 1)
R.ALP(TSSSS)phosLGR.N	YPR019W_118 119 120 121 122_C	0.9988	0.9985	1	-0.612512	-0.0157964	12	14	LPTSSSSLGRNGQ	S	S	S	L	G	STYFILV	CENTER	YPR019W	MCM4;CDC54;HCD21	MCM4_YEAST	DNA replication licensing factor MCM4 (EC 3.6.4.12) (Cell division control protein 54)
R.NGKPN(STTSS)phosLK.T	YHR087W_93 94 95 96 97_C	0.9931	0.9979	1	-0.115013	-0.278331	5	3	PNSTTSSLKTKGG	T	S	S	L	K	STYFILV	CENTER	YHR087W	RTC3	SDO1L_YEAST	Restriction of telomere capping protein 3
R.LV(SSSTSS)phosFPK.F	YIL095W_583 584 585 586 587 588_C	0.9979	0.9958	1	-0.370869	-0.161686	14	5	VSSSTSSFPKFNS	T	S	S	F	P	STYFILV	CENTER	YIL095W	PRK1;PAK1	PRK1_YEAST	Actin-regulating kinase PRK1 (EC 2.7.11.1) (p53-regulating kinase 1)
K.SLEP(SS)phosESVR.Q	YBL085W_213 214_C	0.9914	1	1	-0.392547	0.270754	1	1	KSLEPSSESVRQL	P	S	S	E	S	STYX	CENTER	YBL085W	BOI1;BOB1;GIN7	BOB1_YEAST	Protein BOB1 (BEM1-binding protein) (Growth inhibitory protein 7)
R.AVVA(SSSSSSSS)phosIK.F	YPR095C_219 220 221 222 223 224 225 239_C	0.9992	0.9991	1	-0.482745	0.4186	5	7	SSSSSSSIKFNSL	S	S	S	I	K	STYFILV	CENTER	YPR095C	SYT1	SYT1_YEAST	Arf guanine nucleotide exchange factor SYT1 (Arf-GEF SYT1) (Suppressor of YPT3 protein 1)
K.AN(SSTTT)phosLDAIKPN.S	YHR097C_221 222 223 224 225_C	0.9992	0.9993	1	-0.056119	-0.147747	44	56	ANSSTTTLDAIKP	T	T	T	L	D	STYFILV	CENTER	YHR097C	YHR097C	YHP7_YEAST	Uncharacterized protein YHR097C
R.R(YSYYS)phosPDDPK.L	YMR210W_134 135 136 137 138_C	0.9919	0.9889	1	0.829846	0.409201	7	5	RRYSYYSPDDPKL	Y	Y	S	P	D	STP	CENTER	YMR210W	YMR210W;YM8261.04	YM60_YEAST	Putative esterase YMR210W (EC 3.1.1.-)
K.(TSSSS)phosQVNLNR.Y	YER024W_782 783 784 785 786_C	0.9993	0.9986	1	0.555526	0.409201	11	9	RKTSSSSQVNLNR	S	S	S	Q	V	STYQ	CENTER	YER024W	YAT2	YAT2_YEAST	Carnitine O-acetyltransferase YAT2 (EC 2.3.1.7)
K.SFLLG(STSSSSS)phosR.R	YJL005W_273 274 275 276 277 278 292_C	1	0.9998	1	-0.13926	0.239276	20	19	STSSSSSRRGSNV	S	S	S	R	R	STYX	CENTER	YJL005W	CYR1;CDC35;HSR1;SRA4	CYAA_YEAST	Adenylate cyclase (EC 4.6.1.1) (ATP pyrophosphate-lyase) (Adenylyl cyclase)
H.SVDF(TSSTSS)phosPK.Q	YER132C_692 693 694 695 696 697_C	0.9858	0.9414	1	0.46995	-0.405243	4	9	FTSSTSSPKQRAI	T	S	S	P	K	STP	CENTER	YER132C	PMD1	PMD1_YEAST	Negative regulator of sporulation PMD1
R.(SSSTS)phosNLENLIPLR.T	YMR275C_193 194 195 196 197_C	0.9999	0.9994	1	-0.57896	0.284181	15	22	TRSSSTSNLENLI	S	T	S	N	L	STYX	CENTER	YMR275C	BUL1;DAG1;RDS1;SMM2	BUL1_YEAST	Ubiquitin ligase-binding protein BUL1 (Respiration deficiency suppressor 1)
M.(TTTSTTS)phosVDGR.T	YDL053C_1 8_C	0.9984	0.9983	1	-0.498341	-0.0226608	3	4	_TTSTTSVDGRTS	T	T	S	V	D	STYFILV	CENTER	YDL053C	PBP4	PBP4_YEAST	Protein PBP4 (PBP1-binding protein 4)
R.(TTS)phosEGIHGFVDDLEPK.S	YFR034C_4 5 6_C	0.9997	1	1	0.249189	-0.451588	6	8	_MGRTTSEGIHGF	T	T	S	E	G	STYX	CENTER	YFR034C	PHO4	PHO4_YEAST	Phosphate system positive regulatory protein PHO4
K.(TTTS)phosPINIPGGNR.D	YIL050W_10 11 12 13_C	1	0.9996	1	0.66458	0.129093	42	33	SKKTTTSPINIPG	T	T	S	P	I	STP	CENTER	YIL050W	PCL7;PAP1	PCL7_YEAST	PHO85 cyclin-7 (PHO85-associated protein 1)
K.KFEN(STS)phosGDLPDK.M	YNL287W_12 13 14_C	0.9992	0.9966	1	-0.240603	0.00957985	16	6	KFENSTSGDLPDK	S	T	S	G	D	STYX	CENTER	YNL287W	SEC21	COPG_YEAST	Coatomer subunit gamma (Gamma-coat protein) (Gamma-COP)
R.(YSST)phosPPR.Q	YPL055C_12 13 14 15_C	0.9988	0.9973	1	-0.240544	-0.792945	4	2	YSRYSSTPPRQRG	S	S	T	P	P	STP	CENTER	YPL055C	LGE1	LGE1_YEAST	Transcriptional regulatory protein LGE1 (Large cells protein 1)
R.A(TSS)phosVAPPR.Q	YPL085W_968 969 970_C	0.9927	0.996	1	0.0549123	0.418326	7	14	THRATSSVAPPRQ	T	S	S	V	A	STYFILV	CENTER	YPL085W	SEC16	SEC16_YEAST	COPII coat assembly protein SEC16 (Protein transport protein SEC16)
K.DMGDVG(STTS)phosFKEEEKPK.R	YFR016C_749 750 751 752_C	1	1	1	-0.682053	-0.575463	6	4	DVGSTTSFKEEEK	T	T	S	F	K	STYFILV	CENTER	YFR016C	YFR016C	YFI6_YEAST	Uncharacterized protein YFR016C
K.(TSS)phosIPADIHPKPR.K	YJR089W_618 619 620_C	1	0.9983	1	-0.629586	0.351486	7	1	GNSKTSSIPADIH	T	S	S	I	P	STYFILV	CENTER	YJR089W	BIR1	BIR1_YEAST	Protein BIR1
K.(YSTS)phosPFGK.S	YLR187W_620 621 622 623_C	0.9997	0.9994	1	0.0224908	0.270754	13	11	YDKYSTSPFGKSE	S	T	S	P	F	STP	CENTER	YLR187W	SKG3	SKG3_YEAST	Protein SKG3 (Suppressor of lethality of KEX2-GAS1 double null mutant protein 3)
R.VF(SSSS)phosDLIK.V	YBR026C_135 136 137 138_C	0.9968	0.9938	1	-0.189013	-0.120266	15	11	RVFSSSSDLIKVN	S	S	S	D	L	STYX	CENTER	YBR026C	ETR1;MRF1;MRF1'	ETR1_YEAST	Enoyl-[acyl-carrier-protein] reductase, mitochondrial (EC 1.3.1.104) (2-enoyl thioester reductase) (Mitochondrial respiratory function protein 1)
R.(SSSSSSS)phosITLEK.T	YLR436C_1095 1096 1097 1098 1099 1100 1109_C	0.9985	0.9966	1	-0.596029	0.0466311	10	16	SSSSSSSITLEKT	S	S	S	I	T	STYFILV	CENTER	YLR436C	ECM30	ECM30_YEAST	Protein ECM30 (Extracellular mutant protein 30)
R.(SSS)phosMLLNELK.G	YLL029W_68 69 70_C	0.9995	0.9993	1	-0.913985	0.151813	10	7	NSRRSSSMLLNEL	S	S	S	M	L	STYX	CENTER	YLL029W	FRA1	FRA1_YEAST	Putative Xaa-Pro aminopeptidase FRA1 (EC 3.4.11.9) (Fe repressor of activation 1)
C.(SSSSTS)phosALAYK.Q	YCL009C_25 26 27 28 29 30_C	1	0.9221	1	-0.027561	0.331585	10	10	CSSSSTSALAYKQ	S	T	S	A	L	STYX	CENTER	YCL009C	ILV6	ILV6_YEAST	Acetolactate synthase small subunit, mitochondrial (Acetohydroxy-acid synthase small subunit) (AHAS) (ALS)
K.EQPG(SYT)phosPK.E	YHR012W_205 206 207_C	1	0.9997	1	0.0761288	-0.168724	32	26	EQPGSYTPKEGTA	S	Y	T	P	K	STP	CENTER	YHR012W	VPS29;PEP11;VTP6	VPS29_YEAST	Vacuolar protein sorting-associated protein 29 (Carboxypeptidase Y-deficient protein 11) (Vesicle protein sorting 29)
R.KE(TYSSY)phosIYK.V	YBL002W_40 41 42 43 44_C	0.9961	0.9973	1	-0.467314	-0.749425	5	12	KETYSSYIYKVLK	S	S	Y	I	Y	STYFILV	CENTER	YBL002W	HTB2;H2B2	H2B2_YEAST	Histone H2B.2
R.D(SST)phosNILIR.T	YJR089W_524 525 526_C	0.9981	0.9971	1	-0.321464	0.341638	10	7	TGRDSSTNILIRT	S	S	T	N	I	STYX	CENTER	YJR089W	BIR1	BIR1_YEAST	Protein BIR1
R.V(SSTYSS)phosPGALEFSR.L	YLR152C_269 270 271 272 273 274_C	0.9732	0.9992	1	0.493797	-0.473147	1	3	VSSTYSSPGALEF	Y	S	S	P	G	STP	CENTER	YLR152C	YLR152C;L9634.9	YL152_YEAST	Uncharacterized transporter YLR152C
K.A(TSS)phosAGAVFK.S	YOR098C_354 355 356_C	0.9914	0.9955	1	-0.579246	-0.0972681	4	8	SPKATSSAGAVFK	T	S	S	A	G	STYX	CENTER	YOR098C	NUP1	NUP1_YEAST	Nucleoporin NUP1 (Nuclear pore protein NUP1)
K.(SST)phosNLAALPKR.K	YOR018W_123 124 125_C	1	1	1	0.0115197	-0.309028	37	51	ISSKSSTNLAALP	S	S	T	N	L	STYX	CENTER	YOR018W	ROD1	ROD1_YEAST	Protein ROD1 (Resistance to o-dinitrobenzene protein 1)
K.K(SYS)phosANDLHMAR.S	YDL117W_207 208 209_C	1	0.999	1	-0.699975	0.10601	9	9	APKKSYSANDLHM	S	Y	S	A	N	STYX	CENTER	YDL117W	CYK3	CYK3_YEAST	Cytokinesis protein 3
R.I(SST)phosDEEVLK.S	YLR324W_483 484 485_C	0.9997	0.9989	1	0.599237	0.270754	10	7	FERISSTDEEVLK	S	S	T	D	E	STYX	CENTER	YLR324W	PEX30	PEX30_YEAST	Peroxisomal membrane protein PEX30 (Peroxin-30)
K.VDNE(SYT)phosQEINGK.V	YER008C_464 465 466_C	0.996	0.9993	1	-0.436941	0.156903	11	8	VDNESYTQEINGK	S	Y	T	Q	E	STYQ	CENTER	YER008C	SEC3;PSL1	SEC3_YEAST	Exocyst complex component SEC3 (Protein PSL1)
K.RFP(SSS)phosR.K	YDR422C_647 648 649_C	0.9833	0.9512	1	0.509478	-0.161686	9	3	KRFPSSSRKSSYY	S	S	S	R	K	STYX	CENTER	YDR422C	SIP1	SIP1_YEAST	SNF1 protein kinase subunit beta-1 (SNF1-interacting protein 1)
K.E(SSS)phosEDLLKR.L	YJL049W_409 410 411_C	0.9991	0.9951	1	-0.392547	-0.0932992	15	9	EPKESSSEDLLKR	S	S	S	E	D	STYX	CENTER	YJL049W	YJL049W;J1162	YJE9_YEAST	Uncharacterized protein YJL049W
D.IGG(SSSTT)phosDFTNEIINK.L	YNL037C_343 344 345 346 347_C	0.9991	0.9974	1	0.0224908	0.0706766	11	6	GGSSSTTDFTNEI	S	T	T	D	F	STYX	CENTER	YNL037C	IDH1	IDH1_YEAST	Isocitrate dehydrogenase [NAD] subunit 1, mitochondrial (EC 1.1.1.41) (Isocitric dehydrogenase) (NAD(+)-specific ICDH)
K.FAIPAINV(TSSST)phosAVAALEAAR.D	YKL060C_39 40 41 42 43_C	0.9999	0.9999	1	-0.478503	-0.658362	28	47	NVTSSSTAVAALE	S	S	T	A	V	STYX	CENTER	YKL060C	FBA1	ALF_YEAST	Fructose-bisphosphate aldolase (FBP aldolase) (FBPA) (EC 4.1.2.13) (Fructose-1,6-bisphosphate aldolase)
R.N(SSS)phosQDLLNK.E	YNL127W_938 939 940_C	0.9928	0.9983	1	-0.182823	-0.212455	6	10	GHRNSSSQDLLNK	S	S	S	Q	D	STYQ	CENTER	YNL127W	FAR11	FAR11_YEAST	Factor arrest protein 11
R.CN(SSS)phosAVQNIVEK.W	YMR053C_625 626 627_C	0.9977	0.9974	1	0.216501	0.399741	7	5	YRCNSSSAVQNIV	S	S	S	A	V	STYX	CENTER	YMR053C	STB2	STB2_YEAST	Protein STB2
D.FDQAPLKPNQ(SSY)phosKPIGK.L	YCR088W_223 224 225_C	1	1	1	-0.056119	0.311685	23	13	KPNQSSYKPIGKI	S	S	Y	K	P	STYX	CENTER	YCR088W	ABP1	ABP1_YEAST	Actin-binding protein
R.IN(TSSS)phosADR.G	YDR436W_185 186 187 188_C	0.9995	0.9979	1	-0.0106761	-0.0538294	6	8	RINTSSSADRGSK	S	S	S	A	D	STYX	CENTER	YDR436W	PPZ2	PPZ2_YEAST	Serine/threonine-protein phosphatase PP-Z2 (EC 3.1.3.16)
R.QLDAN(SSTT)phosALDALNKE.-	YKL140W_537 538 539 540_C	1	1	1	-0.201724	-0.0800024	57	45	DANSSTTALDALN	S	T	T	A	L	STYX	CENTER	YKL140W	TGL1	TGL1_YEAST	Sterol esterase TGL1 (EC 3.1.1.13) (Triglyceride lipase-cholesterol esterase 1)
K.VEG(YSS)phosPIVALR.R	YIL094C_106 107 108_C	0.9998	0.9993	1	0.197265	-0.40182	7	4	KVEGYSSPIVALR	Y	S	S	P	I	STP	CENTER	YIL094C	LYS12;LYS10;LYS11	LYS12_YEAST	Homoisocitrate dehydrogenase, mitochondrial (HIcDH) (EC 1.1.1.87)
R.(YSSYS)phosNDMAFDDADER.K	YDR326C_541 542 543 544 545_C	0.9989	0.997	1	0.629148	-0.150152	2	4	SRYSSYSNDMAFD	S	Y	S	N	D	STYX	CENTER	YDR326C	YSP2;LAM2;LTC4	YSP2_YEAST	Membrane-anchored lipid-binding protein YSP2 (Lipid transfer at contact site protein 4) (Lipid transfer protein anchored at membrane contact sites 3) (Yeast suicide protein 2)
D.ASA(SSTST)phosFDAR.A	YIR006C_1252 1253 1254 1255 1256_C	0.9989	0.9952	1	-0.872156	0.0344564	47	19	SASSTSTFDARAA	T	S	T	F	D	STYFILV	CENTER	YIR006C	PAN1;DIM2;MDP3;MIP3	PAN1_YEAST	Actin cytoskeleton-regulatory complex protein PAN1 (Mitochondrial distribution of proteins protein 3)
R.TLSH(SSTTSS)phosLDK.S	YLR422W_1891 1892 1893 1894 1895 1896_C	0.9458	0.9982	1	0.000464491	-0.0280077	1	6	HSSTTSSLDKSGI	T	S	S	L	D	STYFILV	CENTER	YLR422W	YLR422W	YL422_YEAST	DOCK-like protein YLR422W
R.AE(STS)phosNIPPLDGEEK.E	YML010W_57 58 59_C	0.9995	0.9997	1	-0.655608	0.0587039	16	17	ERAESTSNIPPLD	S	T	S	N	I	STYX	CENTER	YML010W	SPT5	SPT5_YEAST	Transcription elongation factor SPT5 (Chromatin elongation factor SPT5)
R.NA(SSS)phosPFIPK.K	YLR430W_2218 2219 2220_C	0.9641	0.9945	1	0.429308	-0.405243	1	2	RRNASSSPFIPKK	S	S	S	P	F	STP	CENTER	YLR430W	SEN1	SEN1_YEAST	Helicase SEN1 (EC 3.6.4.-) (tRNA-splicing endonuclease positive effector)
R.ALAD(SSST)phosPK.S	YDR487C_119 120 121 122_C	0.9995	0.9992	1	-0.15773	-0.917449	6	5	LADSSSTPKSFLK	S	S	T	P	K	STP	CENTER	YDR487C	RIB3	RIB3_YEAST	3,4-dihydroxy-2-butanone 4-phosphate synthase (DHBP synthase) (EC 4.1.99.12)
S.G(STS)phosPIIEPLFK.L	YMR261C_997 998 999_C	0.9435	0.9112	1	0.206402	0.351486	4	3	CVSGSTSPIIEPL	S	T	S	P	I	STP	CENTER	YMR261C	TPS3	TPS3_YEAST	Trehalose synthase complex regulatory subunit TPS3 (Alpha,alpha-trehalose-phosphate synthase [UDP-forming] 115 kDa subunit)
K.(STSS)phosLLPLPGSSK.S	YOR018W_684 685 686 687_C	1	1	1	-0.091166	0.0344564	34	19	HHKSTSSLLPLPG	T	S	S	L	L	STYFILV	CENTER	YOR018W	ROD1	ROD1_YEAST	Protein ROD1 (Resistance to o-dinitrobenzene protein 1)
K.QENIN(SSS)phosNLFPEGK.V	YCL014W_1110 1111 1112_C	1	1	1	-0.913379	0.233953	13	6	ENINSSSNLFPEG	S	S	S	N	L	STYX	CENTER	YCL014W	BUD3	BUD3_YEAST	Bud site selection protein 3
K.G(SSSS)phosDVAHPYK.R	YLR149C_533 534 535 536_C	1	0.9142	1	-0.596517	0.129093	4	2	TKGSSSSDVAHPY	S	S	S	D	V	STYX	CENTER	YLR149C	YLR149C	YL149_YEAST	Uncharacterized protein YLR149C
R.VL(YSS)phosDEDVR.K	YGR127W_288 289 290_C	0.9954	0.9977	1	-0.149907	-0.508337	4	6	ERVLYSSDEDVRK	Y	S	S	D	E	STYX	CENTER	YGR127W	YGR127W	YG37_YEAST	Uncharacterized protein YGR127W
R.YL(SSSST)phosPVK.S	YBR200W_47 48 49 50 51_C	0.9988	0.9974	1	-0.183044	-0.508777	12	22	YLSSSSTPVKSQR	S	S	T	P	V	STP	CENTER	YBR200W	BEM1;SRO1	BEM1_YEAST	Bud emergence protein 1 (Suppressor of RHO3 protein 1)
R.(SSSTTT)phosNISR.K	YHL023C_456 457 458 459 460 461_C	0.9986	0.998	1	0.18755	-0.0861607	3	6	RSSSTTTNISRKK	T	T	T	N	I	STYX	CENTER	YHL023C	NPR3;RMD11	NPR3_YEAST	Nitrogen permease regulator 3 (Required for meiotic nuclear division protein 11)
K.I(SSSSSS)phosPNVR.N	YIL112W_129 130 131 132 133 134_C	1	0.9999	1	-0.0165519	0.675375	8	5	ISSSSSSPNVRNV	S	S	S	P	N	STP	CENTER	YIL112W	HOS4	HOS4_YEAST	Protein HOS4
K.LAPIP(TTS)phosPWK.S	YDR515W_34 35 36_C	0.9973	0.9974	1	0.746281	0.260338	3	2	APIPTTSPWKSSS	T	T	S	P	W	STP	CENTER	YDR515W	SLF1	SLF1_YEAST	Protein SLF1
R.(SYTS)phosDLKDSPSGDNSNVTK.E	YCL014W_786 787 788 789_C	0.9927	0.9879	1	0.0114776	-0.179306	4	6	TFRSYTSDLKDSP	Y	T	S	D	L	STYX	CENTER	YCL014W	BUD3	BUD3_YEAST	Bud site selection protein 3
R.G(TTS)phosKEIVNMAK.E	YMR300C_380 381 382_C	0.9669	0.9813	1	0.570767	0.150712	4	4	IVRGTTSKEIVNM	T	T	S	K	E	STYX	CENTER	YMR300C	ADE4	PUR1_YEAST	Amidophosphoribosyltransferase (ATase) (EC 2.4.2.14) (Glutamine phosphoribosylpyrophosphate amidotransferase)
K.RSA(SYT)phosGAKV.-	YDR074W_890 891 892_C	1	0.9984	1	-0.467314	0.375807	45	60	KRSASYTGAKV__	S	Y	T	G	A	STYX	CENTER	YDR074W	TPS2;PFK3	TPS2_YEAST	Trehalose-phosphatase (EC 3.1.3.12) (Trehalose synthase complex catalytic subunit TPS2) (Trehalose-6-phosphate phosphatase) (TPP)
K.NVN(SSTT)phosVVNAR.N	YNL098C_224 225 226 227_C	1	0.9994	1	-0.851978	0.518136	44	41	NVNSSTTVVNARN	S	T	T	V	V	STYFILV	CENTER	YNL098C	RAS2;ASC1;CTN5;GLC5	RAS2_YEAST	Ras-like protein 2
K.GIGP(TYST)phosK.A	YNL220W_141 142 143 144_C	0.9992	0.9984	1	-0.436941	0.00979431	7	5	IGPTYSTKASRSG	Y	S	T	K	A	STYX	CENTER	YNL220W	ADE12	PURA_YEAST	Adenylosuccinate synthetase (AMPSase) (AS-synthetase) (AdSS) (EC 6.3.4.4) (IMP--aspartate ligase)
R.I(SSS)phosDIK.T	YML109W_304 305 306_C	0.9401	0.9984	1	-0.51629	0.16775	2	4	DKRISSSDIKTIR	S	S	S	D	I	STYX	CENTER	YML109W	ZDS2;MCS1	ZDS2_YEAST	Protein ZDS2
R.AGFKPEEEPED(SSY)phosDDFGKK.F	YPL116W_259 260 261_C	0.9947	0.9933	1	-0.664351	-0.388755	3	7	EPEDSSYDDFGKK	S	S	Y	D	D	STYX	CENTER	YPL116W	HOS3	HOS3_YEAST	Histone deacetylase HOS3 (EC 3.5.1.98)
R.(SSS)phosDQNFMR.Q	YDR104C_167 168 169_C	0.997	0.9935	1	0.137968	-0.226153	4	2	RRCRSSSDQNFMR	S	S	S	D	Q	STYX	CENTER	YDR104C	SPO71	SPO71_YEAST	Sporulation-specific protein 71
K.TEEEENAP(SSTSSSS)phosIFDIK.K	YNL088W_1250 1251 1252 1253 1254 1255 1272_C	0.9977	0.9995	1	-0.0332186	0.766523	5	7	SSTSSSSIFDIKK	S	S	S	I	F	STYFILV	CENTER	YNL088W	TOP2;TOR3	TOP2_YEAST	DNA topoisomerase 2 (EC 5.6.2.2) (DNA topoisomerase II)
K.G(SSTSY)phosAIK.K	YJR123W_205 206 207 208 209_C	0.9966	0.9908	1	-0.0793888	-0.314806	3	4	KGSSTSYAIKKKD	T	S	Y	A	I	STYX	CENTER	YJR123W	RPS5;RPS2	RS5_YEAST	40S ribosomal protein S5 (RP14) (S2) (Small ribosomal subunit protein uS7) (YS8)
L.HAG(SST)phosDGINVGNAGR.T	YBR290W_19 20 21_C	1	1	1	0.226024	-0.066827	9	7	LHAGSSTDGINVG	S	S	T	D	G	STYX	CENTER	YBR290W	BSD2	BSD2_YEAST	Metal homeostatis protein BSD2 (Bypass SOD defects protein 2)
R.DSG(YSSSS)phosPGQLLDILNSK.K	YNL118C_435 436 437 438 439_C	0.9999	0.9999	1	-0.356585	0.513697	38	26	SGYSSSSPGQLLD	S	S	S	P	G	STP	CENTER	YNL118C	DCP2;PSU1	DCP2_YEAST	m7GpppN-mRNA hydrolase (EC 3.6.1.62) (Protein PSU1) (mRNA-decapping enzyme subunit 2)
R.GVLPV(TTSS)phosKPQR.L	YDL124W_257 258 259 260_C	1	1	1	0.330913	0.3806	14	16	LPVTTSSKPQRIS	T	S	S	K	P	STYX	CENTER	YDL124W	YDL124W;D2240	KAR_YEAST	NADPH-dependent alpha-keto amide reductase (AKR-E) (EC 1.2.1.-) (YKAR)
R.(TSS)phosNNELKGPEDLAR.E	YOR308C_330 331 332_C	0.9941	0.9933	1	-0.363692	0.236776	15	18	INPRTSSNNELKG	T	S	S	N	N	STYX	CENTER	YOR308C	SNU66	SNU66_YEAST	66 kDa U4/U6.U5 small nuclear ribonucleoprotein component
R.(SSS)phosHFAADR.G	YIL129C_984 985 986_C	0.9983	0.9927	1	-0.0332186	0.228629	9	13	GHSRSSSHFAADR	S	S	S	H	F	STYX	CENTER	YIL129C	TAO3;PAG1	TAO3_YEAST	Cell morphogenesis protein PAG1 (Protein TAO3)
R.IPN(SSS)phosAEIPQR.A	YMR199W_504 505 506_C	1	1	1	-0.280436	-0.465129	1	12	RIPNSSSAEIPQR	S	S	S	A	E	STYX	CENTER	YMR199W	CLN1	CG11_YEAST	G1/S-specific cyclin CLN1
R.N(TTT)phosPPPK.H	YPR141C_37 38 39_C	0.9992	0.9992	1	0.137968	0.522494	21	8	KRRNTTTPPPKHT	T	T	T	P	P	STP	CENTER	YPR141C	KAR3	KAR3_YEAST	Kinesin-like protein KAR3 (Nuclear fusion protein)
R.QG(SSTS)phosVK.K	YMR291W_522 523 524 525_C	0.9868	0.9789	1	-0.267016	0.174181	3	4	RQGSSTSVKKYVN	S	T	S	V	K	STYFILV	CENTER	YMR291W	TDA1	TDA1_YEAST	Serine/threonine-protein kinase TDA1 (Topoisomerase I damage affected protein 1) (EC 2.7.11.1)
R.AN(STST)phosLEGNEK.K	YOL087C_771 772 773 774_C	0.9986	1	1	-0.0523433	-0.0285163	6	10	RANSTSTLEGNEK	T	S	T	L	E	STYFILV	CENTER	YOL087C	YOL087C;O0944	YO087_YEAST	Uncharacterized WD repeat-containing protein YOL087C
K.LEDFE(TSSS)phosPNK.K	YKR069W_279 280 281 282_C	0.9999	1	1	0.29098	-0.508337	35	17	DFETSSSPNKKTK	S	S	S	P	N	STP	CENTER	YKR069W	MET1;MET20	SUMT_YEAST	Uroporphyrinogen-III C-methyltransferase (Urogen III methylase) (EC 2.1.1.107) (SUMT) (Uroporphyrinogen III methylase) (UROM)
R.G(STT)phosEPIQLK.N	YBL005W-A_420 421 422_C	0.9798	0.9901	1	0.511793	0.79567	2	3	LIRGSTTEPIQLK	S	T	T	E	P	STYX	CENTER	YBL005W-A	TY1A-BL;YBLWTy1-1	YB11A_YEAST	Transposon Ty1-BL Gag polyprotein (Gag-p49) (Transposon Ty1 protein A) (TY1A) (TYA) (p58) [Cleaved into: Capsid protein (CA) (Gag-p45) (p54); Gag-p4]
K.(STT)phosEPIQLNNK.H	YAR010C_420 421 422_C	0.9971	1	1	0.153014	0.331722	6	5	SISKSTTEPIQLN	S	T	T	E	P	STYX	CENTER	YAR010C	TY1A-A;YARCTy1-1	YA11A_YEAST	Transposon Ty1-A Gag polyprotein (Gag-p49) (Transposon Ty1 protein A) (TY1A) (TYA) (p58) [Cleaved into: Capsid protein (CA) (Gag-p45) (p54); Gag-p4]
R.LFDDE(TSSSS)phosFK.Q	YAL053W_687 688 689 690 691_C	0.9999	0.9995	1	-0.363692	0.0221253	21	22	DETSSSSFKQNSS	S	S	S	F	K	STYFILV	CENTER	YAL053W	FLC2	FLC2_YEAST	Flavin carrier protein 2 (FAD transporter 2) (TRP-like ion channel FLC2)
R.(SSS)phosIDVNHR.Y	YPR008W_504 505 506_C	0.991	0.9853	1	-0.10304	-0.526259	4	3	RKPRSSSIDVNHR	S	S	S	I	D	STYFILV	CENTER	YPR008W	HAA1	HAA1_YEAST	Transcriptional activator HAA1
R.(STTS)phosDIEK.T	YKR008W_403 404 405 406_C	0.9975	0.9982	1	-0.189013	-0.455869	26	41	NERSTTSDIEKTN	T	T	S	D	I	STYX	CENTER	YKR008W	RSC4	RSC4_YEAST	Chromatin structure-remodeling complex subunit RSC4 (RSC complex subunit RSC4) (Remodel the structure of chromatin complex subunit 4)
K.(SSTTS)phosLR.S	YML020W_16 17 18 19 20_C	0.9168	0.9087	1	-0.646864	0.0825507	1	1	LKSSTTSLRSVHT	T	T	S	L	R	STYFILV	CENTER	YML020W	YML020W	YMC0_YEAST	Uncharacterized protein YML020W
K.LNG(SSSSSTTT)phosR.R	YJR076C_304 305 306 307 308 309 310 323_C	0.9998	0.9995	1	-0.13926	-0.10672	14	18	SSSSTTTRRNTNP	T	T	T	R	R	STYX	CENTER	YJR076C	CDC11;PSL9	CDC11_YEAST	Cell division control protein 11
K.VLLN(TTSS)phosAR.Q	YDR170C_769 770 771 772_C	1	1	1	-0.407193	0.561204	31	40	LLNTTSSARQESR	T	S	S	A	R	STYX	CENTER	YDR170C	SEC7	SEC7_YEAST	Protein transport protein SEC7
R.KP(STST)phosHLVR.R	YGL073W_87 88 89 90_C	0.9959	0.9945	1	-0.151749	0.0943278	4	3	RKPSTSTHLVRRG	T	S	T	H	L	STYX	CENTER	YGL073W	HSF1	HSF_YEAST	Heat shock factor protein (HSF) (Heat shock transcription factor) (HSTF)
K.LV(SSS)phosGIK.L	YDR172W_148 149 150_C	0.9997	0.9976	1	-0.39262	-0.0408893	12	12	LKLVSSSGIKLAN	S	S	S	G	I	STYX	CENTER	YDR172W	SUP35;GST1;PNM2;SAL3;SUF12;SUP2	ERF3_YEAST	Eukaryotic peptide chain release factor GTP-binding subunit (ERF-3) (ERF3) (ERF2) (G1 to S phase transition protein 1) (Omnipotent suppressor protein 2) (PSI no more protein 2) (Polypeptide release factor 3) (Translation release factor 3)
K.(TSSS)phosPLGPSAAK.P	YDL224C_233 234 235 236_C	1	1	1	0.148022	0.291365	104	77	YGKTSSSPLGPSA	S	S	S	P	L	STP	CENTER	YDL224C	WHI4	WHI4_YEAST	Protein WHI4
R.SL(TTSSS)phosIK.A	YER093C_190 191 192 193 194_C	0.9993	0.9945	1	-0.554505	0.311649	8	10	SLTTSSSIKADVG	S	S	S	I	K	STYFILV	CENTER	YER093C	TSC11;AVO3	TSC11_YEAST	Target of rapamycin complex 2 subunit TSC11 (TORC2 subunit TSC11) (Adheres voraciously to TOR2 protein 3) (Temperature-sensitive CSG2 suppressor protein 11)
R.L(STSS)phosAAPPTSR.A	YLR219W_80 81 82 83_C	0.9983	0.9989	1	0.383232	-0.483589	26	14	RRLSTSSAAPPTS	T	S	S	A	A	STYX	CENTER	YLR219W	MSC3	MSC3_YEAST	Meiotic sister-chromatid recombination protein 3
R.SF(TSSS)phosNAK.L	YGR261C_709 710 711 712_C	0.9968	0.9998	1	-0.727546	0.0704795	8	12	RSFTSSSNAKLTG	S	S	S	N	A	STYX	CENTER	YGR261C	APL6;YKS5	AP3B_YEAST	AP-3 complex subunit beta (Adaptor-related protein complex 3 subunit beta) (Beta-3-adaptin) (Clathrin assembly protein complex 3 beta large chain) (Clathrin assembly protein large beta chain)
R.L(STSSS)phosPSSSPMSAQR.R	YGR161C_47 48 49 50 51_C	0.9995	0.9997	1	0.668057	0.690972	22	26	RLSTSSSPSSSPM	S	S	S	P	S	STP	CENTER	YGR161C	RTS3	RTS3_YEAST	Protein phosphatase type 2A regulatory subunit RTS3
R.(TST)phosQQDMLFR.V	YHR073W_208 209 210_C	0.9994	0.9976	1	-0.056119	-0.066827	1	1	ALSRTSTQQDMLF	T	S	T	Q	Q	STYQ	CENTER	YHR073W	OSH3	OSH3_YEAST	Oxysterol-binding protein homolog 3
L.N(SST)phosGEVEDALAK.K	YDR005C_345 346 347_C	0.9999	0.9996	1	0.2726	-0.882818	14	12	SRLNSSTGEVEDA	S	S	T	G	E	STYX	CENTER	YDR005C	MAF1	MAF1_YEAST	Repressor of RNA polymerase III transcription MAF1
K.SEASSSIFSKPI(STSS)phosPAGLAAAQR.V	YDR169C_30 31 32 33_C	0.9997	0.9999	1	0.285567	0.0751462	4	6	KPISTSSPAGLAA	T	S	S	P	A	STP	CENTER	YDR169C	STB3	STB3_YEAST	Protein STB3 (SIN3-binding protein 3)
R.ADIFPSESEGSSDYNPNH(TST)phosPK.G	YOR156C_521 522 523_C	0.9972	0.9993	1	0.879897	-0.274346	2	4	NPNHTSTPKGSPT	T	S	T	P	K	STP	CENTER	YOR156C	NFI1;SIZ2	SIZ2_YEAST	E3 SUMO-protein ligase SIZ2 (EC 2.3.2.-) (E3 SUMO-protein transferase SIZ2) (SAP and Miz-finger domain-containing protein 2)
R.(SSSSTY)phosGSIR.Q	YDL180W_243 244 245 246 247 248_C	0.9983	0.9983	1	0.42104	-0.348363	5	10	RSSSSTYGSIRQQ	S	T	Y	G	S	STYX	CENTER	YDL180W	YDL180W	YD180_YEAST	Uncharacterized membrane protein YDL180W
K.V(STT)phosPQR.R	YDR507C_395 396 397_C	0.998	0.9996	1	-0.363692	0.134254	5	6	SKKVSTTPQRRRN	S	T	T	P	Q	STP	CENTER	YDR507C	GIN4	GIN4_YEAST	Serine/threonine-protein kinase GIN4 (EC 2.7.11.1) (Growth inhibitory protein 4)
R.D(YST)phosPEDEEELIR.K	YNR006W_253 254 255_C	0.9979	0.9991	1	-0.708592	-0.20433	6	3	KDRDYSTPEDEEE	Y	S	T	P	E	STP	CENTER	YNR006W	VPS27;DID7;GRD11;SSV17;VPL23;VPT27	VPS27_YEAST	Vacuolar protein sorting-associated protein 27 (Golgi retention defective protein 11)
R.LQDAPEE(SYT)phosRR.L	YCL030C_263 264 265_C	1	1	1	-0.407193	0.751726	33	30	APEESYTRRLFND	S	Y	T	R	R	STYX	CENTER	YCL030C	HIS4	HIS2_YEAST	Histidine biosynthesis trifunctional protein [Includes: Phosphoribosyl-AMP cyclohydrolase (EC 3.5.4.19); Phosphoribosyl-ATP pyrophosphohydrolase (EC 3.6.1.31); Histidinol dehydrogenase (HDH) (EC 1.1.1.23)]
K.SNAIGAQTQSNKE(TTS)phosDNEDLLIK.E	YMR014W_283 284 285_C	0.9985	0.9986	1	-0.163922	-0.638733	25	21	SNKETTSDNEDLL	T	T	S	D	N	STYX	CENTER	YMR014W	BUD22	BUD22_YEAST	Bud site selection protein 22
K.L(SSS)phosPGAK.S	YHR082C_901 902 903_C	1	0.9993	1	0.300025	-0.526259	16	7	LEKLSSSPGAKSS	S	S	S	P	G	STP	CENTER	YHR082C	KSP1	KSP1_YEAST	Serine/threonine-protein kinase KSP1 (EC 2.7.11.1)
N.VA(TSTS)phosPK.L	YPL249C_292 293 294 295_C	1	1	1	0.127844	-0.405243	178	265	NVATSTSPKLPPR	S	T	S	P	K	STP	CENTER	YPL249C	GYP5	GYP5_YEAST	GTPase-activating protein GYP5
R.(STST)phosEARPLNK.K	YNL271C_77 78 79 80_C	0.9996	0.9959	1	0.0495491	-0.0484627	2	4	PSRSTSTEARPLN	T	S	T	E	A	STYX	CENTER	YNL271C	BNI1;PPF3;SHE5	BNI1_YEAST	Protein BNI1 (Pointed projection formation protein 3) (Sensitive to high expression protein 5) (Synthetic lethal 39)
R.(STSYS)phosDDPLDKEDIIKK.Y	YHR023W_1217 1218 1219 1220 1221_C	0.9941	0.9966	1	-0.00691465	-0.292619	12	16	RRSTSYSDDPLDK	S	Y	S	D	D	STYX	CENTER	YHR023W	MYO1	MYO1_YEAST	Myosin-1 (Type II myosin)
K.(SYT)phosDEQEFMLDK.S	YGR140W_836 837 838_C	0.9996	1	1	0.0970378	-0.547301	3	2	QEAKSYTDEQEFM	S	Y	T	D	E	STYX	CENTER	YGR140W	CBF2;CBF3A;CEP2;CTF14;NDC10	CBF3A_YEAST	Centromere DNA-binding protein complex CBF3 subunit A (Centromere-binding factor 2) (Chromosome transmission fidelity protein 14) (Kinetochore protein CTF14)
K.AL(TYT)phosPPK.K	YKL081W_213 214 215_C	1	1	1	-0.407193	-0.285803	28	26	EKALTYTPPKKQK	T	Y	T	P	P	STP	CENTER	YKL081W	TEF4;EFC1	EF1G2_YEAST	Elongation factor 1-gamma 2 (EF-1-gamma 2) (Eukaryotic elongation factor 1Bgamma 2) (eEF1Bgamma 2) (Translation elongation factor 1B gamma 2)
K.LAPPAAA(SYS)phosQAMK.A	YIL051C_35 36 37_C	0.9987	0.9953	1	0.126949	-0.175761	2	5	PAAASYSQAMKAN	S	Y	S	Q	A	STYQ	CENTER	YIL051C	MMF1;IBM1	MMF1_YEAST	Protein MMF1, mitochondrial (Isoleucine biosynthesis and maintenance of intact mitochondria 1) (Maintenance of mitochondrial function 1)
K.(STSSYSS)phosGGR.S	YBR059C_510 511 512 513 514 515 524_C	0.9968	0.998	1	-0.482745	-0.364574	2	6	STSSYSSGGRSMK	Y	S	S	G	G	STYX	CENTER	YBR059C	AKL1	AKL1_YEAST	Serine/threonine-protein kinase AKL1 (EC 2.7.11.1)
R.F(YSY)phosVDMLNDEK.L	YNL074C_227 228 229_C	0.9973	0.976	1	-0.664351	-0.093361	17	2	ILRFYSYVDMLND	Y	S	Y	V	D	STYFILV	CENTER	YNL074C	MLF3;YMK1	MLF3_YEAST	Protein MLF3 (Multicopy suppressor of leflunomide sensitivity 3)
K.(SSS)phosQEGNPQLVQLK.A	YBR197C_24 25 26_C	1	1	1	0.0495491	0.311685	22	27	NRRKSSSQEGNPQ	S	S	S	Q	E	STYQ	CENTER	YBR197C	YBR197C;YBR1409	YB47_YEAST	Uncharacterized protein YBR197C
K.R(YSS)phosNDFEK.E	YNL304W_95 96 97_C	0.9992	0.9992	1	0.0866211	-0.118471	10	8	KRKRYSSNDFEKE	Y	S	S	N	D	STYX	CENTER	YNL304W	YPT11	YPT11_YEAST	GTP-binding protein YPT11 (Rab GTPase YPT11)
A.CVSG(SSS)phosPVLEPLFK.L	YML100W_1041 1042 1043_C	1	0.9963	1	0.0864696	0.39971	20	20	CVSGSSSPVLEPL	S	S	S	P	V	STP	CENTER	YML100W	TSL1	TSL1_YEAST	Trehalose synthase complex regulatory subunit TSL1 (Alpha,alpha-trehalose-phosphate synthase [UDP-forming] 123 kDa subunit)
K.IVDM(STS)phosK.T	YEL034W_45 46 47_C	0.9963	0.9983	1	0.0601573	0.196207	6	3	IVDMSTSKTGKHG	S	T	S	K	T	STYX	CENTER	YEL034W	HYP2;TIF51A	IF5A1_YEAST	Eukaryotic translation initiation factor 5A-1 (eIF-5A-1) (Hypusine-containing protein HP2) (eIF-4D)
R.VSYDA(SSSTST)phosVR.D	YKL126W_75 76 77 78 79 80_C	0.9996	0.9997	1	-0.349478	0.0342491	22	22	ASSSTSTVRDSNG	T	S	T	V	R	STYFILV	CENTER	YKL126W	YPK1;SLI2	YPK1_YEAST	Serine/threonine-protein kinase YPK1 (EC 2.7.11.1) (Sphingosine-like immunosuppressant resistant protein 2) (Yeast protein kinase 1)
R.TASGNIIP(SST)phosGAAK.A	YGR192C_207 208 209_C	1	1	1	0.0866211	-0.248274	153	159	NIIPSSTGAAKAV	S	S	T	G	A	STYX	CENTER	YGR192C	TDH3;GPD3	G3P3_YEAST	Glyceraldehyde-3-phosphate dehydrogenase 3 (GAPDH 3) (EC 1.2.1.12)
R.(SSSSTS)phosNLSLNR.S	YOR220W_185 186 187 188 189 190_C	0.9994	0.9995	1	-0.307658	-0.508337	41	64	RSSSSTSNLSLNR	S	T	S	N	L	STYX	CENTER	YOR220W	RCN2;WSP1	RCN2_YEAST	Regulator of calcineurin 2 (Weak suppressor of PAT1 ts protein 1)
K.VLDNNLAQ(SSS)phosNENLEK.G	YDL089W_415 416 417_C	0.9993	0.9985	1	0.192408	0.561204	10	13	NLAQSSSNENLEK	S	S	S	N	E	STYX	CENTER	YDL089W	NUR1	NUR1_YEAST	Nuclear rim protein 1
M.G(TSS)phosEVSLAHHR.D	YLL021W_3 4 5_C	0.9985	0.9988	1	-0.436941	-0.572092	9	4	__MGTSSEVSLAH	T	S	S	E	V	STYX	CENTER	YLL021W	SPA2;PEA1	SPA2_YEAST	Protein SPA2
R.(SS)phosVLADALNAINNAEK.T	YJL190C_4 5_C	1	1	1	-0.363692	-0.825819	15	11	__MTRSSVLADAL	R	S	S	V	L	STYFILV	CENTER	YJL190C	RPS22A;RPS24;RPS24A	RS22A_YEAST	40S ribosomal protein S22-A (RP50) (S24) (Small ribosomal subunit protein uS8-A) (YP58) (YS22)
M.SphosEQESphosDEVKR.M	YDL099W_2 6	0.9559	0.9954	1	-0.452048	0.0943278	5	3	_MSEQESDEVKRM	Q	E	S	D	E	STYX	CENTER	YDL099W	BUG1	BUG1_YEAST	Binder of USO1 and GRH1 protein 1
R.G(ST)phosPCLIGDSIR.N	YLR257W_7 8_C	0.9997	0.9993	1	-0.646864	0.022178	30	27	VDARGSTPCLIGD	G	S	T	P	C	STP	CENTER	YLR257W	YLR257W	YL257_YEAST	Uncharacterized protein YLR257W
R.RF(SS)phosEHPDPVETSIPEQAAEIAEELSK.Q	YGL120C_8 9_C	1	1	1	-0.027561	-0.870907	28	23	SKRRFSSEHPDPV	F	S	S	E	H	STYX	CENTER	YGL120C	PRP43	PRP43_YEAST	Pre-mRNA-splicing factor ATP-dependent RNA helicase PRP43 (EC 3.6.4.13) (Helicase JA1)
M.SphosLKEEQVSphosIKQDPEQEER.Q	YLR314C_2 9	1	1	1	-0.363692	-0.473147	10	12	LKEEQVSIKQDPE	Q	V	S	I	K	STYFILV	CENTER	YLR314C	CDC3	CDC3_YEAST	Cell division control protein 3
K.EGIKD(SS)phosLLEK.S	YOR042W_10 11_C	0.9447	0.9825	1	-0.842029	-0.127493	6	2	EGIKDSSLLEKSN	D	S	S	L	L	STYFILV	CENTER	YOR042W	CUE5	CUE5_YEAST	Ubiquitin-binding protein CUE5 (Coupling of ubiquitin conjugation to ER degradation protein 5)
K.(ST)phosENLLR.D	YLL003W_10 11_C	0.9998	0.9985	1	0.0224908	0.244561	9	8	GTTNKSTENLLRD	K	S	T	E	N	STYX	CENTER	YLL003W	SFI1	SFI1_YEAST	Protein SFI1 (Suppressor of fermentation induced loss of stress resistance protein 1)
R.LNL(TS)phosGHLNAGR.K	YDL022W_11 12_C	0.9973	0.9964	1	-0.056119	0.569641	14	10	DRLNLTSGHLNAG	L	T	S	G	H	STYX	CENTER	YDL022W	GPD1;DAR1;HOR1;OSG1	GPD1_YEAST	Glycerol-3-phosphate dehydrogenase [NAD(+)] 1 (EC 1.1.1.8)
R.(SSS)phosFISILDDETR.D	YNR012W_12 13 14_C	0.9993	1	1	0.254221	-0.321563	7	8	SKERSSSFISILD	S	S	S	F	I	STYFILV	CENTER	YNR012W	URK1	URK1_YEAST	Uridine kinase (EC 2.7.1.48) (Uridine monophosphokinase)
K.IHD(TS)phosDEDMAINGLER.A	YML123C_302 303_C	0.9999	0.9995	1	0.596253	-0.658497	8	22	KKIHDTSDEDMAI	D	T	S	D	E	STYX	CENTER	YML123C	PHO84	PHO84_YEAST	Inorganic phosphate transporter PHO84
D.VENLN(TSSS)phosPSSDLYIR.S	YCR084C_436 437 438 439_C	1	1	1	-0.201724	-0.324625	55	53	NLNTSSSPSSDLY	S	S	S	P	S	STP	CENTER	YCR084C	TUP1;AAR1;AER2;AMM1;CYC9;FLK1;SFL2;UMR7	TUP1_YEAST	General transcriptional corepressor TUP1 (Flocculation suppressor protein) (Glucose repression regulatory protein TUP1) (Repressor AER2)
R.I(SS)phosGQDER.H	YJR002W_168 169_C	0.9942	0.9922	1	-0.556165	0.262154	6	2	EEKRISSGQDERH	I	S	S	G	Q	STYX	CENTER	YJR002W	MPP10	MPP10_YEAST	U3 small nucleolar RNA-associated protein MPP10 (U3 snoRNA-associated protein MPP10) (M phase phosphoprotein 10)
K.(TST)phosGLQLEQLANTNLLTIR.L	YGR250C_43 44 45_C	1	1	1	-0.195369	-0.739662	22	21	IERKTSTGLQLEQ	T	S	T	G	L	STYX	CENTER	YGR250C	YGR250C	YG5B_YEAST	Uncharacterized RNA-binding protein YGR250C
K.QP(SS)phosEVNLGER.E	YER180C-A_17 18_C	0.9965	0.9944	1	-0.664351	-0.066827	7	5	TGKQPSSEVNLGE	P	S	S	E	V	STYX	CENTER	YER180C-A	SLO1	SLO1_YEAST	SCOCO-like protein 1
C.IGG(TS)phosFVEDAEGLR.D	YJL138C_128 129_C	1	0.9999	1	-0.407193	-0.390247	24	16	ACIGGTSFVEDAE	G	T	S	F	V	STYFILV	CENTER	YJL138C	TIF2;TIF41B	IF4A_YEAST	ATP-dependent RNA helicase eIF4A (EC 3.6.4.13) (Eukaryotic initiation factor 4A) (eIF-4A) (Stimulator factor I 37 kDa component) (Translation initiation factor 1/2) (p37)
R.LIP(TS)phosPQKTNINTR.K	YGR146C_18 19_C	0.9999	0.9998	1	0.334333	-0.870907	6	16	DRLIPTSPQKTNI	P	T	S	P	Q	STP	CENTER	YGR146C	ECL1	ECL1_YEAST	Extender of the chronological lifespan protein 1
K.IGLDCA(SS)phosEFFK.D	YGR254W_250 251_C	0.9997	0.9972	1	-0.293983	-0.263224	32	15	GLDCASSEFFKDG	A	S	S	E	F	STYX	CENTER	YGR254W	ENO1;ENOA;HSP48	ENO1_YEAST	Enolase 1 (EC 4.2.1.11) (2-phospho-D-glycerate hydro-lyase 1) (2-phosphoglycerate dehydratase 1)
K.RP(SY)phosNIR.L	YML117W_881 882_C	0.9731	0.9984	1	-0.304459	0.446317	4	14	KVKRPSYNIRLSK	P	S	Y	N	I	STYX	CENTER	YML117W	NAB6	NAB6_YEAST	RNA-binding protein NAB6 (Nucleic acid-binding protein 6)
K.R(SS)phosIGEFPSADALRK.A	YER069W_358 359_C	1	0.998	1	-0.498341	-0.189975	7	7	KLVKRSSIGEFPS	R	S	S	I	G	STYFILV	CENTER	YER069W	ARG5,6	ARG56_YEAST	Protein ARG5,6, mitochondrial [Cleaved into: N-acetyl-gamma-glutamyl-phosphate reductase (EC 1.2.1.38) (N-acetyl-glutamate semialdehyde dehydrogenase) (NAGSA dehydrogenase); Acetylglutamate kinase (EC 2.7.2.8) (N-acetyl-L-glutamate 5-phosphotransferase) (NAG kinase) (AGK)]
R.(ST)phosNLDLDQR.S	YER079W_30 31_C	0.9996	0.9991	1	-0.57896	0.207096	18	9	YTNNRSTNLDLDQ	R	S	T	N	L	STYX	CENTER	YER079W	YER079W	YEQ9_YEAST	Uncharacterized protein YER079W
L.LN(SS)phosPLK.T	YDR115W_38 39_C	0.9832	0.9924	1	-0.452048	0.446434	8	7	GMLLNSSPLKTPS	N	S	S	P	L	STP	CENTER	YDR115W	YDR115W;YD9727.10	RM34_YEAST	54S ribosomal protein L34, mitochondrial (L34mt) (Mitochondrial large ribosomal subunit protein bL34m)
K.LSLALQ(TS)phosK.S	YMR216C_66 67_C	0.9996	0.9993	1	-0.595639	0.140498	5	3	SLALQTSKSSSSA	Q	T	S	K	S	STYX	CENTER	YMR216C	SKY1	SKY1_YEAST	Serine/threonine-protein kinase SKY1 (SRPK) (EC 2.7.11.1)
K.N(TSS)phosMDFLNSMENTPK.V	YOL051W_728 729 730_C	0.9998	0.9992	1	-0.436941	-0.0537708	9	9	NHKNTSSMDFLNS	T	S	S	M	D	STYX	CENTER	YOL051W	GAL11;ABE1;MED15;RAR3;SDS4;SPT13	MED15_YEAST	Mediator of RNA polymerase II transcription subunit 15 (Autonomous replication regulatory protein 3) (Basal expression activator protein 1) (Defective silencing suppressor protein 4) (Mediator complex subunit 15) (Transcription regulatory protein GAL11) (Ty insertion suppressor protein 13)
R.TPAAA(TS)phosPIDIR.E	YOR290C_1541 1542_C	1	0.9999	1	-0.991049	-0.115531	4	4	TPAAATSPIDIRE	A	T	S	P	I	STP	CENTER	YOR290C	SNF2;GAM1;RIC1;SWI2;TYE3	SNF2_YEAST	Transcription regulatory protein SNF2 (EC 3.6.4.-) (ATP-dependent helicase SNF2) (Regulatory protein GAM1) (Regulatory protein SWI2) (SWI/SNF complex component SNF2) (Transcription factor TYE3)
N.VVVAE(TS)phosPEKK.D	YAR002W_381 382_C	1	1	1	-0.227487	-0.760724	56	63	VVVAETSPEKKDG	E	T	S	P	E	STP	CENTER	YAR002W	NUP60;FUN17	NUP60_YEAST	Nucleoporin NUP60 (Nuclear pore protein NUP60)
N.K(TS)phosPEADLR.K	YKL143W_44 45_C	1	1	1	0.300025	0.129093	7	5	SNPNKTSPEADLR	K	T	S	P	E	STP	CENTER	YKL143W	LTV1	LTV1_YEAST	Protein LTV1 (Low-temperature viability protein 1)
R.QASEQHQQQNMGPQV(YS)phosPK.V	YNR052C_38 39_C	0.9997	0.9993	1	0.167921	0.784328	15	8	MGPQVYSPKVNRA	V	Y	S	P	K	STP	CENTER	YNR052C	POP2;CAF1	POP2_YEAST	Poly(A) ribonuclease POP2 (EC 3.1.13.4) (CCR4-associated factor 1)
R.RP(ST)phosAPAR.E	YHL032C_96 97_C	0.9996	0.9997	1	0.378976	0.17384	15	4	GLRRPSTAPARET	P	S	T	A	P	STYX	CENTER	YHL032C	GUT1	GLPK_YEAST	Glycerol kinase (GK) (Glycerokinase) (EC 2.7.1.30) (ATP:glycerol 3-phosphotransferase)
K.(SS)phosVALQDLIK.H	YJR059W_104 105_C	1	1	1	-0.407193	-0.127104	17	12	VSSHKSSVALQDL	K	S	S	V	A	STYFILV	CENTER	YJR059W	PTK2;STK2	PTK2_YEAST	Serine/threonine-protein kinase PTK2/STK2 (EC 2.7.11.1)
R.TPANAAVPA(ST)phosPLKQEWM.W	YLR044C_362 363_C	1	1	1	0.158006	0.351452	31	14	AAVPASTPLKQEW	A	S	T	P	L	STP	CENTER	YLR044C	PDC1	PDC1_YEAST	Pyruvate decarboxylase isozyme 1 (EC 4.1.1.-) (EC 4.1.1.43) (EC 4.1.1.72) (EC 4.1.1.74) (Thiamine pyrophosphate-dependent 2-oxo-acid decarboxylase) (2ODC)
R.GAGKPN(SS)phosAVAILETFQK.Y	YMR038C_78 79_C	1	0.9944	1	0.719627	-0.181329	4	2	AGKPNSSAVAILE	N	S	S	A	V	STYX	CENTER	YMR038C	CCS1;LYS7	CCS1_YEAST	Superoxide dismutase 1 copper chaperone
R.IIEAL(SS)phosGVENLK.M	YNL207W_408 409_C	0.9993	0.9995	1	-0.380649	0.249845	6	2	IIEALSSGVENLK	L	S	S	G	V	STYX	CENTER	YNL207W	RIO2	RIO2_YEAST	Serine/threonine-protein kinase RIO2 (EC 2.7.11.1)
A.LLGA(SS)phosPK.N	YKR008W_198 199_C	1	0.9999	1	-0.0793888	-0.00269663	27	27	ALLGASSPKNLDD	A	S	S	P	K	STP	CENTER	YKR008W	RSC4	RSC4_YEAST	Chromatin structure-remodeling complex subunit RSC4 (RSC complex subunit RSC4) (Remodel the structure of chromatin complex subunit 4)
K.(STST)phosNDFSENSLDAPHDQEVIHTSNPFLK.K	YJR059W_585 586 587 588_C	0.9997	0.9998	1	0.177769	-0.0800024	29	27	LRKSTSTNDFSEN	T	S	T	N	D	STYX	CENTER	YJR059W	PTK2;STK2	PTK2_YEAST	Serine/threonine-protein kinase PTK2/STK2 (EC 2.7.11.1)
F.HAEL(ST)phosPLLKPVNK.G	YDL131W_409 410_C	1	1	1	0.0333791	-0.10672	539	241	FHAELSTPLLKPV	L	S	T	P	L	STP	CENTER	YDL131W	LYS21	HOSM_YEAST	Homocitrate synthase, mitochondrial (HCS) (EC 2.3.3.14)
K.VLEE(SS)phosVKDSTDVDSWKPDSEALR.S	YGR196C_522 523_C	0.9977	0.9752	1	-0.378047	0.207096	6	1	KVLEESSVKDSTD	E	S	S	V	K	STYFILV	CENTER	YGR196C	FYV8	FYV8_YEAST	Protein FYV8 (Function required for yeast viability protein 8)
R.DLTphosFEKSphosVNEK.Y	YMR219W_1360 1364	0.9996	1	1	0.512402	-0.147747	2	1	DLTFEKSVNEKYA	E	K	S	V	N	STYFILV	CENTER	YMR219W	ESC1	ESC1_YEAST	Silent chromatin protein ESC1 (Establishes silent chromatin protein 1)
K.KCSphosPSphosVPK.E	YNL265C_160 162	0.9911	0.9999	1	0.181731	-0.325392	2	2	IKKCSPSVPKEEL	S	P	S	V	P	STYFILV	CENTER	YNL265C	IST1	IST1_YEAST	Vacuolar protein sorting-associated protein IST1 (Increased sodium tolerance protein 1)
K.TKEIA(SS)phosVIGEK.T	YDL019C_847 848_C	0.9996	1	1	-0.629586	0.174181	17	25	TKEIASSVIGEKT	A	S	S	V	I	STYFILV	CENTER	YDL019C	OSH2	OSH2_YEAST	Oxysterol-binding protein homolog 2
R.RP(SS)phosGEAHQF.Q	YDR517W_164 165_C	1	1	1	-0.0106761	0.281096	83	46	DERRPSSGEAHQF	P	S	S	G	E	STYX	CENTER	YDR517W	GRH1	GRH1_YEAST	GRASP65 homolog protein 1
K.NLDAL(SS)phosAHGNINR.A	YGL181W_218 219_C	0.9965	0.9992	1	-0.151749	-0.161686	6	9	NLDALSSAHGNIN	L	S	S	A	H	STYX	CENTER	YGL181W	GTS1;LSR1	GTS1_YEAST	Protein GTS1 (Protein LSR1)
K.ML(ST)phosDDKEK.L	YNR016C_2221 2222_C	0.9602	0.9377	1	-0.214548	0.022178	7	5	VIKMLSTDDKEKL	L	S	T	D	D	STYX	CENTER	YNR016C	ACC1;ABP2;FAS3;MTR7	ACAC_YEAST	Acetyl-CoA carboxylase (ACC) (EC 6.4.1.2) (Fatty acid synthetase 3) (mRNA transport-defective protein 7) [Includes: Biotin carboxylase (EC 6.3.4.14)]
K.GDNSSENEVSAIP(TTSS)phosPPLPPR.Q	YPL249C_278 279 280 281_C	1	1	1	0.429308	0.409201	66	81	AIPTTSSPPLPPR	T	S	S	P	P	STP	CENTER	YPL249C	GYP5	GYP5_YEAST	GTPase-activating protein GYP5
K.AP(ST)phosFENR.N	YLR441C_36 37_C	0.9927	0.9598	1	0.275201	0.610919	4	2	DIKAPSTFENRNV	P	S	T	F	E	STYFILV	CENTER	YLR441C	RPS1A;PLC1;RPS10A	RS3A1_YEAST	40S ribosomal protein S1-A (RP10A) (Small ribosomal subunit protein eS1-A)
K.(SSTSS)phosIPSNLASHER.R	YER098W_51 52 53 54 55_C	0.9575	0.9944	1	0.0970378	0.394917	5	4	AKSSTSSIPSNLA	T	S	S	I	P	STYFILV	CENTER	YER098W	UBP9	UBP9_YEAST	Ubiquitin carboxyl-terminal hydrolase 9 (EC 3.4.19.12) (Deubiquitinating enzyme 9) (Ubiquitin thioesterase 9) (Ubiquitin-specific-processing protease 9)
K.GIDRDSGASMSQVGGGVN(ST)phosLEMK.L	YLR407W_83 84_C	0.9995	0.9062	1	-0.13379	-0.438796	4	1	GGGVNSTLEMKLT	N	S	T	L	E	STYFILV	CENTER	YLR407W	YLR407W	YL407_YEAST	Uncharacterized protein YLR407W
F.LE(SS)phosPER.R	YGL205W_40 41_C	0.9686	0.963	1	-0.227487	0.174181	1	1	NTFLESSPERRTL	E	S	S	P	E	STP	CENTER	YGL205W	POX1;FOX1	ACOX_YEAST	Acyl-coenzyme A oxidase (Acyl-CoA oxidase) (EC 1.3.3.6)
R.TI(TSSYY)phosR.G	YFL038C_74 75 76 77 78_C	0.9709	0.9892	1	0.162895	-0.324625	2	3	TITSSYYRGSHGI	S	Y	Y	R	G	STYX	CENTER	YFL038C	YPT1;YP2	YPT1_YEAST	GTP-binding protein YPT1 (Protein YP2) (Rab GTPase YPT1) (Transport GTPase YPT1)
R.LNG(SS)phosNNIGR.T	YMR126C_254 255_C	0.9917	0.9951	1	0.567273	0.557902	6	4	FRLNGSSNNIGRT	G	S	S	N	N	STYX	CENTER	YMR126C	DLT1	DLT1_YEAST	Defect at low temperature protein 1
K.(ST)phosNGAEQLDIVQK.T	YEL022W_299 300_C	0.9534	0.9967	1	-0.151539	-0.526259	1	1	IHSEKSTNGAEQL	K	S	T	N	G	STYX	CENTER	YEL022W	GEA2	GEA2_YEAST	ARF guanine-nucleotide exchange factor 2
K.AAA(ST)phosLEDIEVK.D	YPR041W_211 212_C	0.998	0.9901	1	-0.913379	0.260338	7	3	IKAAASTLEDIEV	A	S	T	L	E	STYFILV	CENTER	YPR041W	TIF5	IF5_YEAST	Eukaryotic translation initiation factor 5 (eIF-5)
L.FVV(TS)phosNGNALAAIK.S	YDL173W_205 206_C	1	0.9589	1	-0.664351	0.0344564	20	7	NLFVVTSNGNALA	V	T	S	N	G	STYX	CENTER	YDL173W	PAR32	PAR32_YEAST	Protein PAR32 (Protein phosphorylated after rapamycin 32)
R.(SS)phosAAPPPPPR.R	YCR088W_514 515_C	0.9986	0.9965	1	0.216501	0.380632	14	7	QLPSRSSAAPPPP	R	S	S	A	A	STYX	CENTER	YCR088W	ABP1	ABP1_YEAST	Actin-binding protein
K.GQIKEE(ST)phosPK.V	YGR162W_293 294_C	0.9973	0.9951	1	-0.0234901	-0.791967	6	4	QIKEESTPKVLTF	E	S	T	P	K	STP	CENTER	YGR162W	TIF4631	IF4F1_YEAST	Eukaryotic initiation factor 4F subunit p150 (eIF-4F p150) (eIF4F p150) (eIF4G1) (mRNA cap-binding protein complex subunit p150)
K.INE(SS)phosLVQEGQK.L	YDL201W_36 37_C	0.9984	0.999	1	-0.436941	-0.471996	3	2	VKINESSLVQEGQ	E	S	S	L	V	STYFILV	CENTER	YDL201W	TRM8	TRMB_YEAST	tRNA (guanine-N(7)-)-methyltransferase (EC 2.1.1.33) (Transfer RNA methyltransferase 8) (tRNA (guanine(46)-N(7))-methyltransferase) (tRNA(m7G46)-methyltransferase)
R.EENSphosPIQSphosPVQPIL(SS)phosPK.L	YBR211C_41 45 52 53_C	0.9838	0.9927	1	0.664444	0.0030079	2	4	VQPILSSPKLANS	L	S	S	P	K	STP	CENTER	YBR211C	AME1;ARP100	CENPU_YEAST	Inner kinetochore subunit AME1 (Associated with microtubules and essential protein 1) (CENP-U homolog) (Constitutive centromere-associated network protein AME1)
K.EV(SS)phosEPK.E	YER063W_78 79_C	0.9981	0.995	1	-0.13926	0.824239	20	9	EKKEVSSEPKETN	V	S	S	E	P	STYX	CENTER	YER063W	THO1	THO1_YEAST	Protein THO1
K.MPW(SS)phosPR.Q	YOR238W_299 300_C	0.9997	0.9972	1	0.167921	0.24518	3	4	CKMPWSSPRQ___	W	S	S	P	R	STP	CENTER	YOR238W	YOR238W	YO238_YEAST	Uncharacterized protein YOR238W
K.KI(SS)phosIQDILPALEISNQSR.R	YLR259C_249 250_C	0.9988	0.9995	1	0.317947	-0.0932992	1	3	SEKKISSIQDILP	I	S	S	I	Q	STYFILV	CENTER	YLR259C	HSP60;MIF4	HSP60_YEAST	Heat shock protein 60, mitochondrial (CPN60) (P66) (Stimulator factor I 66 kDa component)
R.AG(SS)phosELEEPIAIRPTSETVMYPY.Y	YHR020W_280 281_C	0.9962	0.9996	1	-0.151539	-0.343097	7	6	VTRAGSSELEEPI	G	S	S	E	L	STYX	CENTER	YHR020W	YHR020W	YHI0_YEAST	Putative proline--tRNA ligase YHR020W (EC 6.1.1.15) (Prolyl-tRNA synthetase) (ProRS)
R.GADADV(SS)phosAQQR.A	YGL227W_228 229_C	0.9996	0.9993	1	-0.378047	-0.263224	5	6	ADADVSSAQQRAE	V	S	S	A	Q	STYX	CENTER	YGL227W	VID30;GID1	VID30_YEAST	Vacuolar import and degradation protein 30 (Glucose-induced degradation protein 1)
R.FEE(TS)phosLKSNK.V	YER033C_518 519_C	0.9958	0.9994	1	-0.378047	0.0864174	11	10	TRFEETSLKSNKV	E	T	S	L	K	STYFILV	CENTER	YER033C	ZRG8	ZRG8_YEAST	Zinc-regulated protein 8
R.R(SS)phosLLNAK.A	YPL191C_342 343_C	0.9999	0.9989	1	-0.851978	-0.340741	1	6	KFKRRSSLLNAKA	R	S	S	L	L	STYFILV	CENTER	YPL191C	YPL191C	YP191_YEAST	Ubiquitin carboxyl-terminal hydrolase MIY1 (EC 3.4.19.12) (Deubiquitinating enzyme MIY1)
R.AIVQVFEG(TS)phosGIDVK.K	YBR127C_83 84_C	0.9965	0.9987	1	0.0043807	0.0990801	4	4	QVFEGTSGIDVKK	G	T	S	G	I	STYX	CENTER	YBR127C	VMA2;VAT2	VATB_YEAST	V-type proton ATPase subunit B (V-ATPase subunit B) (V-ATPase 57 kDa subunit) (Vacuolar proton pump subunit B)
D.(TS)phosFEHEKESEILER.T	YNL212W_206 207_C	1	0.9666	1	-0.378047	-0.263224	10	5	QDAKDTSFEHEKE	D	T	S	F	E	STYFILV	CENTER	YNL212W	VID27	VID27_YEAST	Vacuolar import and degradation protein 27
K.VIADDSphosKKQTphosPENEDLLK.E	YKR095W_333 337	1	1	1	0.0866211	-0.45843	13	2	DDSKKQTPENEDL	K	Q	T	P	E	STP	CENTER	YKR095W	MLP1	MLP1_YEAST	Protein MLP1 (Myosin-like protein 1)
R.R(SS)phosLLNK.D	YJR049C_66 67_C	0.9999	0.9999	1	0.153014	0.365928	10	6	SSSRRSSLLNKDS	R	S	S	L	L	STYFILV	CENTER	YJR049C	UTR1	UTR1_YEAST	NAD(+) kinase (EC 2.7.1.23) (Unknown transcript 1 protein)
R.(SS)phosAINEPNFDVR.S	YNL118C_942 943_C	0.9981	1	1	-0.109026	0.675375	2	3	MLQNRSSAINEPN	R	S	S	A	I	STYX	CENTER	YNL118C	DCP2;PSU1	DCP2_YEAST	m7GpppN-mRNA hydrolase (EC 3.6.1.62) (Protein PSU1) (mRNA-decapping enzyme subunit 2)
R.AN(SST)phosLIHQLSR.Q	YMR081C_119 120 121_C	0.9934	0.9979	1	-0.091166	-0.356334	3	3	IRANSSTLIHQLS	S	S	T	L	I	STYFILV	CENTER	YMR081C	ISF1;MBR3	ISF1_YEAST	Increasing suppression factor 1 (Mitochondrial biogenesis regulation protein 3)
R.EP(SS)phosEIDLNEPLDVEKDVTTDVQAPNGLNIEK.E	YPL249C_107 108_C	1	0.9992	1	0.000464491	0.022178	34	7	ETREPSSEIDLNE	P	S	S	E	I	STYX	CENTER	YPL249C	GYP5	GYP5_YEAST	GTPase-activating protein GYP5
R.RA(SS)phosLKA.-	YBR181C_232 233_C	0.966	0.9751	1	0.387488	0.212499	8	10	RKRRASSLKA___	A	S	S	L	K	STYFILV	CENTER	YBR181C	RPS6B;RPS102;RPS10A	RS6B_YEAST	40S ribosomal protein S6-B (RP9) (S10) (Small ribosomal subunit protein eS6-B) (YS4)
R.IVNVNPLV(SS)phosVK.K	YJL130C_1986 1987_C	0.9996	0.9994	1	0.201121	0.291365	8	5	VNPLVSSVKKGET	V	S	S	V	K	STYFILV	CENTER	YJL130C	URA2	PYR1_YEAST	Protein URA2 [Includes: Glutamine-dependent carbamoyl-phosphate synthase (EC 6.3.5.5); Aspartate carbamoyltransferase (EC 2.1.3.2)]
R.(ST)phosNALLEDDSTKVDATDESATSLEK.D	YDR379W_592 593_C	1	0.9996	1	-0.307658	0.341503	11	4	LQTSRSTNALLED	R	S	T	N	A	STYX	CENTER	YDR379W	RGA2	RGA2_YEAST	Rho-type GTPase-activating protein 2
K.GSphosQE(ST)phosNTLEEIVK.F	YAR042W_688 691 692_C	0.9825	0.9086	1	0.137968	-0.624129	5	2	KGSQESTNTLEEI	E	S	T	N	T	STYQ	CENTER	YAR042W	SWH1;OSH1	OSH1_YEAST	Oxysterol-binding protein homolog 1
K.HPE(SS)phosLEELQK.H	YIR003W_256 257_C	1	0.9986	1	-0.42199	-0.141241	36	12	TKHPESSLEELQK	E	S	S	L	E	STYFILV	CENTER	YIR003W	AIM21	AIM21_YEAST	Altered inheritance of mitochondria protein 21
R.(STT)phosHDVGEISNNVK.L	YJL020C_893 894 895_C	1	1	1	0.0387825	0.22466	44	34	SIRRSTTHDVGEI	S	T	T	H	D	STYX	CENTER	YJL020C	BBC1;MTI1	BBC1_YEAST	Myosin tail region-interacting protein MTI1 (Protein BBC1)
R.DL(SS)phosEVVGQMDAIK.A	YLL026W_577 578_C	0.9997	0.9998	1	-0.851978	-0.473147	4	5	MERDLSSEVVGQM	L	S	S	E	V	STYX	CENTER	YLL026W	HSP104	HS104_YEAST	Heat shock protein 104 (Protein aggregation-remodeling factor HSP104)
R.R(TS)phosLDFF.-	YBR071W_206 207_C	0.9989	0.9939	1	-0.682053	0.446434	5	3	GSSRRTSLDFF__	R	T	S	L	D	STYFILV	CENTER	YBR071W	YBR071W;YBR0712	YBS1_YEAST	Uncharacterized protein YBR071W
R.R(SS)phosGPMDFQNTIHNMQYR.T	YFR017C_95 96_C	1	1	1	0.416883	0.721669	34	23	GAERRSSGPMDFQ	R	S	S	G	P	STYX	CENTER	YFR017C	IGD1	IGD1_YEAST	Inhibitor of glycogen debranching 1
K.GE(TS)phosDKVDIENK.T	YLR418C_127 128_C	0.9508	0.9202	1	0.0706118	0.0825507	4	3	GQKGETSDKVDIE	E	T	S	D	K	STYX	CENTER	YLR418C	CDC73	CDC73_YEAST	Cell division control protein 73 (RNA polymerase-associated protein CDC73)
K.SphosAIPSphosPR.R	YKL079W_566 570	0.9998	0.9999	1	0.0333791	0.380632	1	9	NKSAIPSPRRGSM	I	P	S	P	R	STP	CENTER	YKL079W	SMY1	SMY1_YEAST	Kinesin-related protein SMY1 (Suppressor protein SMY1)
K.RI(TS)phosPPLPPR.A	YMR192W_123 124_C	0.9975	0.9985	1	0.8173	-0.161686	5	5	ALKRITSPPLPPR	I	T	S	P	P	STP	CENTER	YMR192W	GYL1;APP2	GYL1_YEAST	Probable GTPase-activating protein GYL1 (GYP5-like protein 1)
K.TEALLSDVV(STSS)phosGAAANNNDQK.R	YJL041W_727 728 729 730_C	0.9997	0.9993	1	8.02392e-05	-0.95342	16	14	DVVSTSSGAAANN	T	S	S	G	A	STYX	CENTER	YJL041W	NSP1	NSP1_YEAST	Nucleoporin NSP1 (Nuclear pore protein NSP1) (Nucleoskeletal-like protein) (p110)
K.AGEDGA(ST)phosVER.E	YBR103W_124 125_C	0.999	0.9995	1	-0.307658	0.227797	10	10	GEDGASTVERETQ	A	S	T	V	E	STYFILV	CENTER	YBR103W	SIF2;EMB1	SIF2_YEAST	SIR4-interacting protein SIF2
R.RK(TS)phosELFPLSGSESGDIK.A	YIR003W_18 19_C	1	1	1	-0.115013	-0.293598	33	23	PSRRKTSELFPLS	K	T	S	E	L	STYX	CENTER	YIR003W	AIM21	AIM21_YEAST	Altered inheritance of mitochondria protein 21
K.VEV(TS)phosEDEK.E	YGL009C_494 495_C	1	1	1	0.0866211	0.163041	155	59	PKVEVTSEDEKEL	V	T	S	E	D	STYX	CENTER	YGL009C	LEU1	LEUC_YEAST	3-isopropylmalate dehydratase (EC 4.2.1.33) (Alpha-IPM isomerase) (IPMI) (Isopropylmalate isomerase)
R.SKDL(YS)phosQNK.D	YKL181W_203 204_C	1	0.9943	1	0.0866211	0.270754	1	5	RSKDLYSQNKDLQ	L	Y	S	Q	N	STYQ	CENTER	YKL181W	PRS1;PPS1;PRP1;PRPS;PRPS1	KPR1_YEAST	Ribose-phosphate pyrophosphokinase 1 (EC 2.7.6.1) (Phosphoribosyl pyrophosphate synthase 1)
R.SGVNTLD(TSSSS)phosAPPSEASEPLR.L	YPR019W_163 164 165 166 167_C	0.9936	0.9996	1	-0.176413	-0.125162	9	10	LDTSSSSAPPSEA	S	S	S	A	P	STYX	CENTER	YPR019W	MCM4;CDC54;HCD21	MCM4_YEAST	DNA replication licensing factor MCM4 (EC 3.6.4.12) (Cell division control protein 54)
R.LNHA(TS)phosPAIVK.K	YER157W_170 171_C	0.9999	0.9958	1	0.309014	0.108211	7	4	RLNHATSPAIVKK	A	T	S	P	A	STP	CENTER	YER157W	COG3;GRD20;SEC34	COG3_YEAST	Conserved oligomeric Golgi complex subunit 3 (COG complex subunit 3) (Component of oligomeric Golgi complex 3) (Protein SEC34)
R.DE(TS)phosLKER.E	YDR251W_486 487_C	0.9757	0.998	1	-0.467396	0.022178	8	12	LSRDETSLKEREL	E	T	S	L	K	STYFILV	CENTER	YDR251W	PAM1	PAM1_YEAST	Protein PAM1
R.SRLDPALGGG(SS)phosDRR.E	YPR163C_86 87_C	0.9923	0.9895	1	-0.159966	0.341638	8	5	ALGGGSSDRREEY	G	S	S	D	R	STYX	CENTER	YPR163C	TIF3;STM1;TIF42	IF4B_YEAST	Eukaryotic translation initiation factor 4B (eIF-4B)
K.(ST)phosIAGELIHEFK.D	YDR248C_25 26_C	1	0.9978	1	0.263499	0.0943278	3	1	AGTGKSTIAGELI	K	S	T	I	A	STYFILV	CENTER	YDR248C	YDR248C	GNTK_YEAST	Probable gluconokinase (EC 2.7.1.12) (Gluconate kinase)
K.LL(TT)phosIADAAK.G	YLR044C_335 336_C	0.994	0.9944	1	-0.319333	0.00979431	6	2	LQKLLTTIADAAK	L	T	T	I	A	STYFILV	CENTER	YLR044C	PDC1	PDC1_YEAST	Pyruvate decarboxylase isozyme 1 (EC 4.1.1.-) (EC 4.1.1.43) (EC 4.1.1.72) (EC 4.1.1.74) (Thiamine pyrophosphate-dependent 2-oxo-acid decarboxylase) (2ODC)
L.(SSS)phosPLNAGGPPMLFK.N	YGL014W_105 106 107_C	0.9743	0.9572	1	0.461912	0.759144	2	1	TAPLSSSPLNAGG	S	S	S	P	L	STP	CENTER	YGL014W	PUF4	PUF4_YEAST	Pumilio homology domain family member 4
K.NVSMIAD(SSS)phosR.W	YDL185W_811 812 813_C	0.9995	0.9989	1	-0.0106761	-0.293271	3	4	MIADSSSRWAEAL	S	S	S	R	W	STYX	CENTER	YDL185W	VMA1;CLS8;TFP1	VATA_YEAST	V-type proton ATPase catalytic subunit A (V-ATPase subunit A) (EC 7.1.2.2) (Vacuolar proton pump subunit A) [Cleaved into: Endonuclease PI-SceI (EC 3.1.-.-) (Sce VMA intein) (VMA1-derived endonuclease) (VDE)]
R.A(TST)phosPGQGK.Q	YJR125C_226 227 228_C	0.9852	0.9982	1	-0.253719	-0.293598	3	5	ASRATSTPGQGKQ	T	S	T	P	G	STP	CENTER	YJR125C	ENT3	ENT3_YEAST	Epsin-3
R.LSMLRPP(SSSS)phos.-	YLR357W_886 887 888 889_C	0.9744	0.9977	1	0.177769	-0.348363	1	2	RPPSSSS______	S	S	S	_	_	STYX	CENTER	YLR357W	RSC2	RSC2_YEAST	Chromatin structure-remodeling complex subunit RSC2 (RSC complex subunit RSC2) (Remodel the structure of chromatin complex subunit 2)
R.AI(SSS)phosPFHSR.M	YDR128W_986 987 988_C	0.9995	0.9999	1	-0.0793888	-0.0408318	19	21	SRAISSSPFHSRM	S	S	S	P	F	STP	CENTER	YDR128W	MTC5;SEA3	WDR59_YEAST	Maintenance of telomere capping protein 5 (SEH-associated protein 3)
K.SLNHPENEP(SS)phosVK.D	YMR038C_204 205_C	0.9987	0.9984	1	0.0970378	0.163041	15	11	PENEPSSVKDYSF	P	S	S	V	K	STYFILV	CENTER	YMR038C	CCS1;LYS7	CCS1_YEAST	Superoxide dismutase 1 copper chaperone
K.(SS)phosVGVIINK.M	YBR191W_70 71_C	0.9992	0.9996	1	-0.201724	0.331722	3	4	YNVTKSSVGVIIN	K	S	S	V	G	STYFILV	CENTER	YBR191W	RPL21A;URP1	RL21A_YEAST	60S ribosomal protein L21-A (Large ribosomal subunit protein eL21-A)
R.(ST)phosINLENPQPIR.T	YOL061W_153 154_C	1	1	1	-0.612512	0.207096	4	2	DSAIRSTINLENP	R	S	T	I	N	STYFILV	CENTER	YOL061W	PRS5;PRPS5	KPR5_YEAST	Ribose-phosphate pyrophosphokinase 5 (EC 2.7.6.1) (Phosphoribosyl pyrophosphate synthase 5)
R.KL(ST)phosNEDVAIK.L	YOL016C_68 69_C	0.9999	0.9996	1	-0.42199	-0.889128	13	10	QARKLSTNEDVAI	L	S	T	N	E	STYX	CENTER	YOL016C	CMK2	KCC2_YEAST	Calcium/calmodulin-dependent protein kinase II (EC 2.7.11.17)
K.KPVL(TSS)phosLPNLSTK.L	YPL115C_421 422 423_C	1	1	1	-0.293983	0.30156	15	7	KPVLTSSLPNLST	T	S	S	L	P	STYFILV	CENTER	YPL115C	BEM3	BEM3_YEAST	GTPase-activating protein BEM3 (Bud emergence protein 3)
K.SFQK(SST)phosEHMLISPGR.D	YLR072W_44 45 46_C	1	0.9997	1	-0.253719	-0.917449	7	11	SFQKSSTEHMLIS	S	S	T	E	H	STYX	CENTER	YLR072W	LAM6;LTC1	LAM6_YEAST	Membrane-anchored lipid-binding protein LAM6 (Lipid transfer at contact site protein 1) (Lipid transfer protein anchored at membrane contact sites 1)
K.HVL(TS)phosIGEK.L	YBR109C_111 112_C	0.9991	0.9973	1	-0.514109	-0.189975	11	7	LKHVLTSIGEKLT	L	T	S	I	G	STYFILV	CENTER	YBR109C	CMD1	CALM_YEAST	Calmodulin (CaM)
K.KG(SY)phosVGIHSTGFK.D	YDL084W_55 56_C	1	0.9932	1	0.0224908	0.747189	20	4	GDKKGSYVGIHST	G	S	Y	V	G	STYFILV	CENTER	YDL084W	SUB2	SUB2_YEAST	ATP-dependent RNA helicase SUB2 (EC 3.6.4.13) (Suppressor of BRR1 protein 2)
K.RN(SY)phosDGLK.K	YMR114C_305 306_C	0.9999	0.9988	1	-0.091166	0.577981	21	8	SLKRNSYDGLKKN	N	S	Y	D	G	STYX	CENTER	YMR114C	YMR114C;YM9718.13C	YM04_YEAST	Abasic site processing protein YMR114C (EC 3.4.-.-)
K.(SY)phosAEQGK.E	YFL014W_24 25_C	0.9979	1	1	-0.0219033	-0.0280077	5	7	PDSQKSYAEQGKE	K	S	Y	A	E	STYX	CENTER	YFL014W	HSP12;GLP1;HOR5	HSP12_YEAST	12 kDa heat shock protein (Glucose and lipid-regulated protein)
K.TKD(SS)phosVDAFEK.E	YPL237W_91 92_C	0.9947	1	1	-0.091166	0.00979431	36	31	KKTKDSSVDAFEK	D	S	S	V	D	STYFILV	CENTER	YPL237W	SUI3;TIF212	IF2B_YEAST	Eukaryotic translation initiation factor 2 subunit beta (eIF-2-beta)
K.AIE(SY)phosGTASGKPR.A	YML078W_162 163_C	0.9997	0.9845	1	0.0864696	0.0551385	4	2	VKAIESYGTASGK	E	S	Y	G	T	STYX	CENTER	YML078W	CPR3;CYP3	CYPC_YEAST	Peptidyl-prolyl cis-trans isomerase C, mitochondrial (PPIase C) (EC 5.2.1.8) (Cyclophilin C) (PPI-III) (Rotamase C)
R.IEC(SS)phosNPDDPIR.V	YOL004W_293 294_C	0.9947	0.9938	1	0.167921	-0.155121	5	2	YRIECSSNPDDPI	C	S	S	N	P	STYX	CENTER	YOL004W	SIN3;CPE1;GAM2;RPD1;SDI1;SDS16;UME4	SIN3_YEAST	Transcriptional regulatory protein SIN3
R.KDG(SS)phosDIPR.S	YGL083W_791 792_C	0.9981	0.9996	1	0.0224494	0.0635467	10	14	KRKDGSSDIPRSN	G	S	S	D	I	STYX	CENTER	YGL083W	SCY1	SCY1_YEAST	Protein kinase-like protein SCY1
L.ARPLSphosVPGSphosPK.V	YFR015C_651 655	1	1	1	0.441615	0.151813	236	168	PLSVPGSPKVRSN	P	G	S	P	K	STP	CENTER	YFR015C	GSY1	GYS1_YEAST	Glycogen [starch] synthase isoform 1 (EC 2.4.1.11)
K.VARPLSphosVPGSphosPR.D	YLR258W_651 655	1	1	1	0.958233	0.281096	350	335	PLSVPGSPRDLRS	P	G	S	P	R	STP	CENTER	YLR258W	GSY2	GYS2_YEAST	Glycogen [starch] synthase isoform 2 (EC 2.4.1.11)
K.AV(TS)phosIIADADENPQKK.V	YDL193W_59 60_C	0.9997	0.9992	1	0.249552	0.10601	12	13	ALKAVTSIIADAD	V	T	S	I	I	STYFILV	CENTER	YDL193W	NUS1	UPPS_YEAST	Dehydrodolichyl diphosphate synthase complex subunit NUS1 (EC 2.5.1.87) (Nuclear undecaprenyl pyrophosphate synthase 1)
K.KLEDAEGQENAA(SS)phosE.-	YCR028C-A_133 134_C	0.9846	0.9937	1	0.309014	-0.263224	3	3	QENAASSE_____	A	S	S	E	_	STYX	CENTER	YCR028C-A	RIM1	RIM1_YEAST	Single-stranded DNA-binding protein RIM1, mitochondrial (Mitochondrial ssDNA-binding protein)
E.QLI(ST)phosPIKDNEH.-	YHR102W_1072 1073_C	1	1	1	-0.273726	0.10601	44	37	KEQLISTPIKDNE	I	S	T	P	I	STP	CENTER	YHR102W	KIC1;NRK1	KIC1_YEAST	Serine/threonine-protein kinase KIC1 (EC 2.7.11.1) (Kinase that interacts with CDC31) (N-rich kinase 1)
E.(YT)phosFPGEER.T	YJR072C_336 337_C	0.9854	0.9852	1	-0.629586	-0.138997	6	4	GVEREYTFPGEER	E	Y	T	F	P	STYFILV	CENTER	YJR072C	NPA3;EPA1;GPN1	GPN1_YEAST	GPN-loop GTPase 1 (EC 3.6.5.-) (Essential PCL1-interacting ATPase 1) (GPN-loop GTPase NPA3) (Nucleolar preribosomal-associated protein 3)
K.NIHGGDN(SS)phosIR.S	YDR128W_950 951_C	0.9872	0.9969	1	-0.547628	0.0794422	4	4	HGGDNSSIRSDDH	N	S	S	I	R	STYFILV	CENTER	YDR128W	MTC5;SEA3	WDR59_YEAST	Maintenance of telomere capping protein 5 (SEH-associated protein 3)
R.AIDYLEK(SSSS)phosR.N	YGL181W_234 235 236 237_C	0.9761	0.9975	1	-0.10304	-0.325563	1	4	LEKSSSSRNSVSA	S	S	S	R	N	STYX	CENTER	YGL181W	GTS1;LSR1	GTS1_YEAST	Protein GTS1 (Protein LSR1)
R.LYDVGD(ST)phosIKDK.S	YDR507C_883 884_C	0.99	0.9984	1	-0.4389	0.385425	10	12	YDVGDSTIKDKSA	D	S	T	I	K	STYFILV	CENTER	YDR507C	GIN4	GIN4_YEAST	Serine/threonine-protein kinase GIN4 (EC 2.7.11.1) (Growth inhibitory protein 4)
K.QN(SS)phosVGMQNK.Y	YNL118C_607 608_C	0.9662	0.9883	1	-0.664351	0.0526675	3	6	QSKQNSSVGMQNK	N	S	S	V	G	STYFILV	CENTER	YNL118C	DCP2;PSU1	DCP2_YEAST	m7GpppN-mRNA hydrolase (EC 3.6.1.62) (Protein PSU1) (mRNA-decapping enzyme subunit 2)
R.R(SS)phosNQFGK.R	YOR229W_420 421_C	0.9985	0.9887	1	-0.189013	-0.20433	9	3	GGTRRSSNQFGKR	R	S	S	N	Q	STYX	CENTER	YOR229W	WTM2	WTM2_YEAST	Transcriptional modulator WTM2
R.(TSSTSS)phosHYNNINADLHAR.V	YJL128C_36 37 38 39 40 41_C	0.9976	0.9992	1	0.461912	-0.501443	3	4	RTSSTSSHYNNIN	T	S	S	H	Y	STYX	CENTER	YJL128C	PBS2;HOG4;SFS4;SSK4	PBS2_YEAST	MAP kinase kinase PBS2 (EC 2.7.12.2) (Polymyxin B resistance protein 2) (Suppressor of fluoride sensitivity 4)
R.(SS)phosAQLEQLLYR.Y	YIL126W_51 52_C	1	1	1	-0.452048	-0.0932992	23	23	IPKPRSSAQLEQL	R	S	S	A	Q	STYX	CENTER	YIL126W	STH1;NPS1	STH1_YEAST	Nuclear protein STH1/NPS1 (EC 3.6.4.12) (ATP-dependent helicase STH1) (Chromatin structure-remodeling complex protein STH1) (SNF2 homolog)
D.VPNFIH(ST)phosPR.E	YNL225C_120 121_C	0.9998	1	1	-0.127086	0.281096	31	33	PNFIHSTPRENSS	H	S	T	P	R	STP	CENTER	YNL225C	CNM67	CNM67_YEAST	Chaotic nuclear migration protein 67
R.RF(TT)phosEPILK.G	YBL063W_1088 1089_C	0.9987	0.9956	1	-0.562472	-0.324625	7	3	LKRRFTTEPILKG	F	T	T	E	P	STYX	CENTER	YBL063W	KIP1;CIN9	KIP1_YEAST	Kinesin-like protein KIP1 (Chromosome instability protein 9)
N.(TT)phosPLAPPNATDIQK.F	YER026C_53 54_C	0.9998	0.9995	1	0.0549123	0.260338	33	53	IFSINTTPLAPPN	N	T	T	P	L	STP	CENTER	YER026C	CHO1;PSS;PSS1	PSS_YEAST	CDP-diacylglycerol--serine O-phosphatidyltransferase (EC 2.7.8.8) (Phosphatidylserine synthase)
K.IPEKPENTK(SS)phosDAIGIK.T	YAL024C_1080 1081_C	1	0.9998	1	-0.727312	0.446434	8	7	PENTKSSDAIGIK	K	S	S	D	A	STYX	CENTER	YAL024C	LTE1;EIS4;MSI2	LTE1_YEAST	Guanine nucleotide exchange factor LTE1 (Low temperature essential protein 1)
R.GAGV(TS)phosPGR.S	YKL094W_81 82_C	0.9994	0.9996	1	-0.0332186	-0.682728	1	2	RGAGVTSPGRSKG	V	T	S	P	G	STP	CENTER	YKL094W	YJU3	MGLL_YEAST	Monoglyceride lipase (MGL) (EC 3.1.1.23) (Monoacylglycerol hydrolase) (MAG hydrolase) (MGH) (Monoacylglycerol lipase) (MAG lipase) (MAGL) (Serine hydrolase YJU3)
R.MSPVL(TT)phosPK.R	YIL106W_84 85_C	1	0.9999	1	-0.335403	-0.100009	28	50	MSPVLTTPKRHAP	L	T	T	P	K	STP	CENTER	YIL106W	MOB1	MOB1_YEAST	DBF2 kinase activator protein MOB1 (MPS1 binder 1) (Maintenance of ploidy protein MOB1)
R.(ST)phosIGIDIK.T	YNL304W_142 143_C	0.9911	0.9998	1	-0.0793888	-0.189975	3	3	VIETRSTIGIDIK	R	S	T	I	G	STYFILV	CENTER	YNL304W	YPT11	YPT11_YEAST	GTP-binding protein YPT11 (Rab GTPase YPT11)
K.(SS)phosLADGAHIGNYQIVK.T	YDR477W_44 45_C	1	1	1	-0.115013	0.711142	13	8	LNNPKSSLADGAH	K	S	S	L	A	STYFILV	CENTER	YDR477W	SNF1;CAT1;CCR1;GLC2;PAS14	SNF1_YEAST	Carbon catabolite-derepressing protein kinase (EC 2.7.11.1) (Sucrose nonfermentating protein 1)
K.ASSPSRPLFGVG(TS)phosPNR.K	YHR102W_734 735_C	0.9999	0.9979	1	0.0655595	0.526853	13	6	LFGVGTSPNRKPA	G	T	S	P	N	STP	CENTER	YHR102W	KIC1;NRK1	KIC1_YEAST	Serine/threonine-protein kinase KIC1 (EC 2.7.11.1) (Kinase that interacts with CDC31) (N-rich kinase 1)
D.G(SSS)phosNDEAYFK.S	YNL155W_73 74 75_C	1	0.9982	1	-0.127086	0.212499	15	12	SRDGSSSNDEAYF	S	S	S	N	D	STYX	CENTER	YNL155W	CUZ1	CUZ1_YEAST	CDC48-associated ubiquitin-like/zinc finger protein 1 (CDC48-associated UBL/Zn-finger protein 1)
R.VF(STS)phosAIDEDNENEHQDDTEDQIHK.E	YKL140W_492 493 494_C	0.9995	0.998	1	0.0866211	-0.278331	9	5	RRVFSTSAIDEDN	S	T	S	A	I	STYX	CENTER	YKL140W	TGL1	TGL1_YEAST	Sterol esterase TGL1 (EC 3.1.1.13) (Triglyceride lipase-cholesterol esterase 1)
R.(SS)phosIVGNPIASLLK.N	YBR084W_203 204_C	1	1	1	0.102135	0.228629	8	3	VVLGRSSIVGNPI	R	S	S	I	V	STYFILV	CENTER	YBR084W	MIS1	C1TM_YEAST	C-1-tetrahydrofolate synthase, mitochondrial (C1-THF synthase) [Includes: Methylenetetrahydrofolate dehydrogenase (EC 1.5.1.5); Methenyltetrahydrofolate cyclohydrolase (EC 3.5.4.9); Formyltetrahydrofolate synthetase (EC 6.3.4.3)]
R.NM(SSTS)phosNINR.A	YNL159C_69 70 71 72_C	0.9874	0.9024	1	-0.81245	-0.147747	1	1	RNMSSTSNINRAA	S	T	S	N	I	STYX	CENTER	YNL159C	ASI2	ASI2_YEAST	Protein ASI2 (Amino acid sensor-independent protein 2)
K.AV(ST)phosVFDQDELAK.Q	YBR080C_131 132_C	0.9983	0.9996	1	-0.209277	-0.435608	4	4	RGKAVSTVFDQDE	V	S	T	V	F	STYFILV	CENTER	YBR080C	SEC18	SEC18_YEAST	Vesicular-fusion protein SEC18
K.DIVGQ(TS)phosR.T	YGL133W_1255 1256_C	0.9738	0.9356	1	-0.274976	0.667513	6	3	DIVGQTSRTVTPA	Q	T	S	R	T	STYX	CENTER	YGL133W	ITC1	ITC1_YEAST	Imitation switch two complex protein 1
K.(STSS)phosVFILAPPNLDDDFTR.A	YER155C_743 744 745 746_C	1	0.9995	1	0.485891	-0.405243	7	3	TSKSTSSVFILAP	T	S	S	V	F	STYFILV	CENTER	YER155C	BEM2;IPL2;SUP9	BEM2_YEAST	GTPase-activating protein BEM2/IPL2 (Bud emergence protein 2)
R.RG(ST)phosVHVIDFGLSK.K	YPL204W_143 144_C	1	0.9997	1	-0.115013	-0.460999	7	6	VGRRGSTVHVIDF	G	S	T	V	H	STYFILV	CENTER	YPL204W	HRR25	HRR25_YEAST	Casein kinase I homolog HRR25 (EC 2.7.11.1)
K.E(SS)phosPLKELEDPNFIEEQKK.L	YBR172C_544 545_C	1	1	1	0.0655595	0.351486	54	47	KGMKESSPLKELE	E	S	S	P	L	STP	CENTER	YBR172C	SMY2	SMY2_YEAST	Protein SMY2 (Suppressor of MYO2-66 protein)
R.Q(TS)phosEGLGQHPVGR.T	YKL010C_135 136_C	0.9991	0.9693	1	0.244122	-0.233477	6	1	EQRRQTSEGLGQH	Q	T	S	E	G	STYX	CENTER	YKL010C	UFD4	UFD4_YEAST	Ubiquitin fusion degradation protein 4 (UB fusion protein 4) (EC 2.3.2.-) (HECT-type E3 ubiquitin transferase UFD4) (EC 2.3.2.26)
R.KVGILP(SSST)phosDDVTSK.E	YOR307C_305 306 307 308_C	1	0.9998	1	-0.247131	-0.0800024	52	55	ILPSSSTDDVTSK	S	S	T	D	D	STYX	CENTER	YOR307C	SLY41	SLY41_YEAST	Uncharacterized transporter SLY41
R.EIDEQE(SS)phosDDELK.T	YOR287C_41 42_C	0.9415	0.9919	1	-0.54617	-0.0280077	3	7	IDEQESSDDELKT	E	S	S	D	D	STYX	CENTER	YOR287C	RRP36	RRP36_YEAST	rRNA biogenesis protein RRP36 (Ribosomal RNA-processing protein 36)
K.ISAYTAPL(STTSS)phosR.S	YPL105C_308 309 310 311 312_C	0.9998	0.9992	1	-0.145399	-0.0932992	6	9	PLSTTSSRSNKTT	T	S	S	R	S	STYX	CENTER	YPL105C	SYH1	SYH1_YEAST	SMY2 homolog 2
K.KEE(SS)phosNEVVPK.K	YML069W_194 195_C	1	1	1	-0.163922	-0.340392	18	17	TKKEESSNEVVPK	E	S	S	N	E	STYX	CENTER	YML069W	POB3	POB3_YEAST	FACT complex subunit POB3 (Facilitates chromatin transcription complex subunit POB3)
K.KI(TS)phosNQR.L	YCR012W_35 36_C	0.9898	0.9786	1	-0.370869	-0.133941	4	3	DGKKITSNQRIVA	I	T	S	N	Q	STYX	CENTER	YCR012W	PGK1	PGK_YEAST	Phosphoglycerate kinase (EC 2.7.2.3)
K.CFYVSLAPLVV(SS)phosAR.S	YML117W_444 445_C	1	1	1	0.0115197	0.473741	50	59	APLVVSSARSSVA	V	S	S	A	R	STYX	CENTER	YML117W	NAB6	NAB6_YEAST	RNA-binding protein NAB6 (Nucleic acid-binding protein 6)
K.QLENV(SS)phosNIVK.N	YHL015W_38 39_C	0.9994	0.9987	1	-0.309295	-0.20433	2	3	QLENVSSNIVKNA	V	S	S	N	I	STYX	CENTER	YHL015W	RPS20;URP2	RS20_YEAST	40S ribosomal protein S20 (Small ribosomal subunit protein uS10)
K.HI(SS)phosNVNK.L	YKL193C_106 107_C	0.9974	0.9935	1	-0.176413	-0.700159	5	2	KIKHISSNVNKLT	I	S	S	N	V	STYX	CENTER	YKL193C	SDS22;EGP1	SDS22_YEAST	Protein phosphatase 1 regulatory subunit SDS22
K.GDDEANGA(TS)phosFDR.T	YOR063W_296 297_C	0.9928	0.9928	1	-0.452128	0.725416	14	12	EANGATSFDRTKK	A	T	S	F	D	STYFILV	CENTER	YOR063W	RPL3;MAK8;TCM1	RL3_YEAST	60S ribosomal protein L3 (Large ribosomal subunit protein uL3) (Maintenance of killer protein 8) (RP1) (Trichodermin resistance protein) (YL1)
D.FFTphosPPSphosVQHR.Y	YHR082C_526 529	1	1	1	0.798276	0.0405437	79	38	DFFTPPSVQHRYM	P	P	S	V	Q	STYFILV	CENTER	YHR082C	KSP1	KSP1_YEAST	Serine/threonine-protein kinase KSP1 (EC 2.7.11.1)
R.GLRP(ST)phosPR.T	YIL147C_380 381_C	0.9943	0.9979	1	-0.151539	-0.490635	5	13	RGLRPSTPRTISR	P	S	T	P	R	STP	CENTER	YIL147C	SLN1;YPD2	SLN1_YEAST	Osmosensing histidine protein kinase SLN1 (EC 2.7.13.3) (Osmolarity two-component system protein SLN1) (Tyrosine phosphatase-dependent protein 2)
K.LAD(ST)phosGDVK.H	YDL185W_1028 1029_C	0.9997	0.9988	1	0.10738	-0.388755	9	5	SKLADSTGDVKHA	D	S	T	G	D	STYX	CENTER	YDL185W	VMA1;CLS8;TFP1	VATA_YEAST	V-type proton ATPase catalytic subunit A (V-ATPase subunit A) (EC 7.1.2.2) (Vacuolar proton pump subunit A) [Cleaved into: Endonuclease PI-SceI (EC 3.1.-.-) (Sce VMA intein) (VMA1-derived endonuclease) (VDE)]
K.RRP(TT)phosIDVPGLTK.S	YIL107C_157 158_C	1	0.9994	1	0.42104	0.321738	17	13	HKRRPTTIDVPGL	P	T	T	I	D	STYFILV	CENTER	YIL107C	PFK26	6P21_YEAST	6-phosphofructo-2-kinase 1 (6PF-2-K 1) (EC 2.7.1.105) (Phosphofructokinase 2 I)
Y.NVD(SYS)phosQK.N	YNL118C_817 818 819_C	0.9731	0.9924	1	-0.832079	0.135066	6	2	YNVDSYSQKNSAK	S	Y	S	Q	K	STYQ	CENTER	YNL118C	DCP2;PSU1	DCP2_YEAST	m7GpppN-mRNA hydrolase (EC 3.6.1.62) (Protein PSU1) (mRNA-decapping enzyme subunit 2)
R.GYLADILPAEKEENLQQEDDGEVE(SS)phosGALEKK.E	YGR196C_280 281_C	0.9973	0.9987	1	-0.175051	-0.447939	4	8	DGEVESSGALEKK	E	S	S	G	A	STYX	CENTER	YGR196C	FYV8	FYV8_YEAST	Protein FYV8 (Function required for yeast viability protein 8)
K.HDGIA(TS)phosPEK.G	YOR173W_384 385_C	0.9999	1	1	-0.056119	0.491663	39	53	HDGIATSPEKGSG	A	T	S	P	E	STP	CENTER	YOR173W	DCS2	DCS2_YEAST	Inactive diphosphatase DCS2 (Histidine triad protein) (Protein Dcs2p)
E.VV(SS)phosPENR.E	YPL249C_156 157_C	0.9992	0.9996	1	0.187023	-0.447434	12	12	TKEVVSSPENREV	V	S	S	P	E	STP	CENTER	YPL249C	GYP5	GYP5_YEAST	GTPase-activating protein GYP5
R.N(SSS)phosLLNFQNSVLTSNKDK.S	YDR186C_309 310 311_C	0.9994	0.9989	1	-0.718123	-0.00269663	8	11	LKRNSSSLLNFQN	S	S	S	L	L	STYFILV	CENTER	YDR186C	SND1	SND1_YEAST	SRP-independent targeting protein 1
K.AV(TS)phosPEGQNDLKR.G	YLR116W_243 244_C	0.9921	0.996	1	0.00692335	-0.0537708	2	7	VIKAVTSPEGQND	V	T	S	P	E	STP	CENTER	YLR116W	MSL5;BBP;SF1	BBP_YEAST	Branchpoint-bridging protein (Mud synthetic-lethal 5 protein) (Splicing factor 1) (Zinc finger protein BBP)
K.NENA(ST)phosDALR.V	YGL139W_687 688_C	1	0.999	1	-0.307658	-0.619496	36	42	KNENASTDALRVE	A	S	T	D	A	STYX	CENTER	YGL139W	FLC3	FLC3_YEAST	Putative flavin carrier protein 3 (FAD transporter 3) (TRP-like ion channel FLC3)
K.(SST)phosAPDEISTSTK.N	YNL106C_1081 1082 1083_C	1	1	1	0.0761288	0.0587039	13	13	IRRKSSTAPDEIS	S	S	T	A	P	STYX	CENTER	YNL106C	INP52;SJL2	INP52_YEAST	Polyphosphatidylinositol phosphatase INP52 (Synaptojanin-like protein 2) [Includes: SAC1-like phosphoinositide phosphatase (EC 3.1.3.-); Phosphatidylinositol 4,5-bisphosphate 5-phosphatase (EC 3.1.3.36)]
D.IN(SS)phosPDWGNAHR.G	YHR127W_95 96_C	0.9958	1	1	-0.201724	0.544131	5	7	HKDINSSPDWGNA	N	S	S	P	D	STP	CENTER	YHR127W	YHR127W	YHS7_YEAST	Uncharacterized protein YHR127W
K.(STST)phosVNLNNHYR.A	YOR267C_158 159 160 161_C	1	1	1	-0.429466	-0.10672	38	35	PSKSTSTVNLNNH	T	S	T	V	N	STYFILV	CENTER	YOR267C	HRK1	HRK1_YEAST	Serine/threonine-protein kinase HRK1 (EC 2.7.11.1) (Hygromycin resistance kinase 1)
D.RQV(ST)phosDQLPELSFEV.-	YKR088C_326 327_C	0.9983	0.9974	1	-0.638225	-0.147747	26	16	RDRQVSTDQLPEL	V	S	T	D	Q	STYX	CENTER	YKR088C	TVP38	TVP38_YEAST	Golgi apparatus membrane protein TVP38 (TLG2-vesicle protein of 38 kDa)
E.IMA(TTT)phosDDDGIPSPSHPMEK.R	YGR260W_66 67 68_C	1	0.9992	1	0.177769	0.0466311	16	9	EIMATTTDDDGIP	T	T	T	D	D	STYX	CENTER	YGR260W	TNA1	TNA1_YEAST	High-affinity nicotinic acid transporter (Nicotinic acid permease)
R.SPSphosNLN(STS)phosVTPR.A	YML072C_1342 1346 1347 1348_C	0.9973	0.9885	1	0.29098	0.361267	3	1	SNLNSTSVTPRAS	S	T	S	V	T	STYFILV	CENTER	YML072C	TCB3	TCB3_YEAST	Tricalbin-3
K.IADD(TS)phosPLK.Q	YLR454W_2609 2610_C	0.9997	0.9995	1	0.465931	0.270754	12	9	KIADDTSPLKQLT	D	T	S	P	L	STP	CENTER	YLR454W	FMP27	FMP27_YEAST	Protein FMP27, mitochondrial (Found in mitochondrial proteome protein 27)
K.(SS)phosLPMNKNDHDETLLR.Q	YGL021W_448 449_C	0.9797	0.9847	1	-0.187184	-0.0280077	4	3	SLNSKSSLPMNKN	K	S	S	L	P	STYFILV	CENTER	YGL021W	ALK1	ALK1_YEAST	Serine/threonine-protein kinase Haspin homolog ALK1 (EC 2.7.11.1) (DNA damage-responsive protein ALK1)
E.NI(SS)phosPLGKK.S	YBL046W_433 434_C	0.9995	0.9998	1	-0.0162897	-0.553595	40	42	YRENISSPLGKKS	I	S	S	P	L	STP	CENTER	YBL046W	PSY4;HTP3	PP4R2_YEAST	Serine/threonine-protein phosphatase 4 regulatory subunit 2 (PP4R2)
K.(STTS)phosGLFSNFADK.Y	YNL076W_164 165 166 167_C	0.9994	0.998	1	-0.655608	-0.356334	8	5	FSKSTTSGLFSNF	T	T	S	G	L	STYX	CENTER	YNL076W	MKS1;LYS80	MKS1_YEAST	Negative regulator of RAS-cAMP pathway
K.MH(TTS)phosLK.Q	YKL105C_234 235 236_C	0.9605	0.9902	1	-0.533263	-0.309028	4	3	SKMHTTSLKQRHN	T	T	S	L	K	STYFILV	CENTER	YKL105C	SEG2	SEG2_YEAST	Eisosome protein SEG2 (Stability of eisosomes guaranteed protein 2)
K.L(SSSS)phosEQDLNNSDSPSIK.R	YNL278W_491 492 493 494_C	0.9994	0.9992	1	-0.201724	0.207096	18	32	VKLSSSSEQDLNN	S	S	S	E	Q	STYX	CENTER	YNL278W	CAF120	CA120_YEAST	CCR4-NOT transcriptional complex subunit CAF120 (120 kDa CCR4-associated factor)
R.IV(SS)phosIEQKEESKEK.S	YDR099W_65 66_C	0.9628	0.9827	1	-0.189013	0.206076	7	6	SWRIVSSIEQKEE	V	S	S	I	E	STYFILV	CENTER	YDR099W	BMH2	BMH2_YEAST	Protein BMH2
K.(SS)phosENVQVDLANFEK.A	YGL173C_1329 1330_C	1	1	1	-0.612512	-0.0216522	18	14	RPAQKSSENVQVD	K	S	S	E	N	STYX	CENTER	YGL173C	XRN1;DST2;KEM1;RAR5;SEP1;SKI1	XRN1_YEAST	5'-3' exoribonuclease 1 (EC 3.1.13.-) (DNA strand transfer protein beta) (STP-beta) (KAR(-)-enhancing mutation protein) (Strand exchange protein 1) (p175)
R.(SS)phosADNLLPSLQK.S	YIL038C_347 348_C	0.9997	0.9995	1	-0.151539	-0.21883	12	13	IKSPRSSADNLLP	R	S	S	A	D	STYX	CENTER	YIL038C	NOT3	NOT3_YEAST	General negative regulator of transcription subunit 3
K.NLEND(TTSS)phosPTQDLDEK.S	YMR086W_447 448 449 450_C	1	1	1	-0.10304	0.0466311	42	47	ENDTTSSPTQDLD	T	S	S	P	T	STP	CENTER	YMR086W	SEG1	SEG1_YEAST	Eisosome protein SEG1 (Stability of eisosomes guaranteed protein 1)
K.D(STS)phosPGKLTLSR.N	YBR060C_204 205 206_C	0.9973	1	1	-0.151539	-0.10672	9	24	EYKDSTSPGKLTL	S	T	S	P	G	STP	CENTER	YBR060C	ORC2;RRR1;SIR5	ORC2_YEAST	Origin recognition complex subunit 2 (Origin recognition complex 71 kDa subunit)
K.FA(SSS)phosPISEGFR.K	YER132C_1640 1641 1642_C	1	1	1	0.387488	-0.699012	34	32	LKFASSSPISEGF	S	S	S	P	I	STP	CENTER	YER132C	PMD1	PMD1_YEAST	Negative regulator of sporulation PMD1
K.LAPI(ST)phosPEVPK.K	YIL010W_29 30_C	1	0.9977	1	0.177769	0.390218	11	5	KLAPISTPEVPKK	I	S	T	P	E	STP	CENTER	YIL010W	DOT5	DOT5_YEAST	Peroxiredoxin DOT5 (Prx) (EC 1.11.1.15) (Disrupter of telomere silencing protein 5) (Nuclear thiol peroxidase) (nTPx) (Thioredoxin peroxidase)
K.IH(YS)phosPLK.T	YNL021W_53 54_C	0.9995	0.9996	1	-0.42199	-0.438796	5	3	MPKIHYSPLKTGL	H	Y	S	P	L	STP	CENTER	YNL021W	HDA1	HDA1_YEAST	Histone deacetylase HDA1 (EC 3.5.1.98)
Y.VLADAN(SS)phosIDAPFNIK.R	YLR328W_44 45_C	1	1	1	-0.595736	0.578371	10	8	LADANSSIDAPFN	N	S	S	I	D	STYFILV	CENTER	YLR328W	NMA1	NMA1_YEAST	Nicotinamide/nicotinic acid mononucleotide adenylyltransferase 1 (NMN/NaMN adenylyltransferase 1) (EC 2.7.7.1) (EC 2.7.7.18) (NAD(+) diphosphorylase 1) (NAD(+) pyrophosphorylase 1) (Nicotinamide-nucleotide adenylyltransferase 1) (NMN adenylyltransferase 1) (NMNAT 1) (Nicotinate-nucleotide adenylyltransferase 1) (NaMN adenylyltransferase 1) (NaMNAT 1)
N.LTPAPLP(TSS)phosPWK.L	YCL037C_38 39 40_C	1	0.9999	1	-0.221134	0.361234	18	18	APLPTSSPWKLAP	T	S	S	P	W	STP	CENTER	YCL037C	SRO9	SRO9_YEAST	RNA-binding protein SRO9 (Suppressor of RHO3 protein 9)
R.KA(TT)phosPEKFER.G	YNL278W_576 577_C	0.9981	1	1	-0.267016	0.022178	7	11	NDRKATTPEKFER	A	T	T	P	E	STP	CENTER	YNL278W	CAF120	CA120_YEAST	CCR4-NOT transcriptional complex subunit CAF120 (120 kDa CCR4-associated factor)
K.SSNITISNAVGRL(SS)phosEEIEK.M	YDL229W_515 516_C	1	1	1	-0.280436	-0.76088	35	28	AVGRLSSEEIEKM	L	S	S	E	E	STYX	CENTER	YDL229W	SSB1;YG101	SSB1_YEAST	Ribosome-associated molecular chaperone SSB1 (EC 3.6.4.10) (Cold-inducible protein YG101) (Heat shock protein SSB1) (Hsp70 chaperone Ssb)
R.K(SS)phosFPQK.E	YNL076W_250 251_C	0.997	0.9995	1	-0.0219474	-0.89399	10	17	MGSRKSSFPQKES	K	S	S	F	P	STYFILV	CENTER	YNL076W	MKS1;LYS80	MKS1_YEAST	Negative regulator of RAS-cAMP pathway
R.K(SS)phosIIDIDSPLEDNEFVK.R	YDR137W_363 364_C	1	0.9999	1	0.112441	0.0706766	10	9	FGRRKSSIIDIDS	K	S	S	I	I	STYFILV	CENTER	YDR137W	RGP1	RGP1_YEAST	Guanine nucleotide exchange factor subunit RGP1 (Reduced growth phenotype protein 1) (Rgp1p)
K.KV(SS)phosIIGGK.A	YOR335C_917 918_C	0.9987	0.9958	1	-0.570716	-0.652028	2	2	LAKKVSSIIGGKA	V	S	S	I	I	STYFILV	CENTER	YOR335C	ALA1;CDC64	SYA_YEAST	Alanine--tRNA ligase, mitochondrial (EC 6.1.1.7) (Alanyl-tRNA synthetase) (AlaRS)
E.LAEDVDDA(ST)phosGDGAAK.G	YNL151C_189 190_C	0.9996	0.9997	1	-0.267016	-0.120266	45	45	DVDDASTGDGAAK	A	S	T	G	D	STYX	CENTER	YNL151C	RPC31;ACP2;RPC8	RPC7_YEAST	DNA-directed RNA polymerase III subunit RPC7 (RNA polymerase III subunit C7) (DNA-directed RNA polymerase III 31 kDa polypeptide) (C31)
K.VLGA(SS)phosR.S	YDR158W_38 39_C	0.9917	0.9941	1	0.0549123	0.174181	3	3	KVLGASSRSAGKK	A	S	S	R	S	STYX	CENTER	YDR158W	HOM2	DHAS_YEAST	Aspartate-semialdehyde dehydrogenase (ASA dehydrogenase) (ASADH) (EC 1.2.1.11) (Aspartate-beta-semialdehyde dehydrogenase)
D.FVDDQQ(SY)phosEEK.Q	YJR134C_336 337_C	0.9983	0.9982	1	-0.227487	-0.510098	9	10	VDDQQSYEEKQHA	Q	S	Y	E	E	STYX	CENTER	YJR134C	SGM1	SGM1_YEAST	Protein SGM1 (Slow growth on galactose and mannose protein 1)
R.(STT)phosDNEESLLLR.N	YDR089W_661 662 663_C	1	1	1	-0.240544	0.116443	5	4	NGSRSTTDNEESL	S	T	T	D	N	STYX	CENTER	YDR089W	YDR089W;D4495;YD8554.22	YD089_YEAST	Uncharacterized protein YDR089W
K.TIPELPFCM(SST)phosPEMTPVDEK.C	YJR092W_259 260 261_C	0.9992	0.9985	1	0.340034	0.151813	12	10	PFCMSSTPEMTPV	S	S	T	P	E	STP	CENTER	YJR092W	BUD4	BUD4_YEAST	Bud site selection protein 4
K.LEDVDDDDIEEE(STSS)phosK.E	YDR060W_127 128 129 130_C	0.9984	0.9987	1	-0.163922	0.635607	11	2	EEESTSSKESKIP	T	S	S	K	E	STYX	CENTER	YDR060W	MAK21;NOC1	MAK21_YEAST	Ribosome biogenesis protein MAK21 (Maintenance of killer protein 21) (Nucleolar complex protein 1)
K.(ST)phosFNELIDK.S	YMR140W_182 183_C	1	0.9986	1	0.192408	-0.0296479	12	14	GNLRKSTFNELID	K	S	T	F	N	STYFILV	CENTER	YMR140W	SIP5	SIP5_YEAST	Protein SIP5 (SNF1-interacting protein 5)
F.VELEN(SS)phosPELK.A	YOR096W_30 31_C	0.9871	0.9903	1	-0.93444	0.10601	3	3	VELENSSPELKAE	N	S	S	P	E	STP	CENTER	YOR096W	RPS7A;RPS30	RS7A_YEAST	40S ribosomal protein S7-A (RP30) (RP40) (Small ribosomal subunit protein eS7-A)
R.D(TST)phosIQEEITKR.N	YIL147C_774 775 776_C	1	0.9842	1	-0.176141	0.611245	6	3	SNRDTSTIQEEIT	T	S	T	I	Q	STYFILV	CENTER	YIL147C	SLN1;YPD2	SLN1_YEAST	Osmosensing histidine protein kinase SLN1 (EC 2.7.13.3) (Osmolarity two-component system protein SLN1) (Tyrosine phosphatase-dependent protein 2)
R.FQNP(TS)phosNVLEER.L	YLR303W_63 64_C	0.999	0.9984	1	0.309014	-0.869636	5	8	RFQNPTSNVLEER	P	T	S	N	V	STYX	CENTER	YLR303W	MET17;MET15;MET25	CYSD_YEAST	Homocysteine/cysteine synthase (EC 2.5.1.47) (EC 2.5.1.49) (O-acetylserine/O-acetylhomoserine sulfhydrylase) (OAS-OAH SHLase) (OAS-OAH sulfhydrylase)
R.(ST)phosPVLYNCENEYSCINGIQELK.E	YLR270W_65 66_C	1	1	1	0.29098	0.306623	253	216	SQDGRSTPVLYNC	R	S	T	P	V	STP	CENTER	YLR270W	DCS1	DCPS_YEAST	m7GpppX diphosphatase (EC 3.6.1.59) (DCS-1) (Hint-related 7meGMP-directed hydrolase 1) (Protein Dcs1p) (Scavenger mRNA-decapping enzyme DcpS)
P.SphosLVA(TS)phosESphosPR.A	YDL195W_992 996 997 999_C	0.9998	0.9999	1	0.300025	0.872913	3	3	LVATSESPRASIS	S	E	S	P	R	STP	CENTER	YDL195W	SEC31;WEB1	SEC31_YEAST	Protein transport protein SEC31 (Protein WEB1)
K.FPENHF(TS)phosEENLK.K	YNL064C_341 342_C	0.9938	0.9949	1	-0.056119	0.0466311	3	5	PENHFTSEENLKK	F	T	S	E	E	STYX	CENTER	YNL064C	YDJ1;MAS5	MAS5_YEAST	Mitochondrial protein import protein MAS5 (Yeast dnaJ protein 1)
K.GVEAP(YSS)phosLKK.T	YPR115W_1040 1041 1042_C	1	0.958	1	0.445702	0.573823	2	2	VEAPYSSLKKTYS	Y	S	S	L	K	STYFILV	CENTER	YPR115W	RGC1	RGC1_YEAST	Regulator of the glycerol channel 1
K.R(YT)phosNPVVIQ.G	YJR139C_328 329_C	0.9983	1	1	-0.639468	-0.0280077	4	3	IKTKRYTNPVVIQ	R	Y	T	N	P	STYX	CENTER	YJR139C	HOM6	DHOM_YEAST	Homoserine dehydrogenase (HDH) (EC 1.1.1.3)
A.AA(ST)phosPEPNLK.D	YBL007C_817 818_C	1	1	1	0.0333791	0.792054	116	106	KKAAASTPEPNLK	A	S	T	P	E	STP	CENTER	YBL007C	SLA1	SLA1_YEAST	Actin cytoskeleton-regulatory complex protein SLA1
R.KN(TS)phosPDPALKPK.T	YBR060C_60 61_C	0.9999	0.9999	1	0.0812986	0.399616	4	10	NERKNTSPDPALK	N	T	S	P	D	STP	CENTER	YBR060C	ORC2;RRR1;SIR5	ORC2_YEAST	Origin recognition complex subunit 2 (Origin recognition complex 71 kDa subunit)
R.VA(SS)phosPLRNDNK.S	YLR045C_602 603_C	1	1	1	-0.240544	-0.0866508	29	32	SKRVASSPLRNDN	A	S	S	P	L	STP	CENTER	YLR045C	STU2	STU2_YEAST	Protein STU2 (Suppressor of tubulin 2)
R.SGHYTPIPAG(SS)phosPLK.R	YLR175W_46 47_C	1	1	1	-0.378047	-0.066827	17	13	PIPAGSSPLKRDL	G	S	S	P	L	STP	CENTER	YLR175W	CBF5	CBF5_YEAST	H/ACA ribonucleoprotein complex subunit CBF5 (EC 5.4.99.-) (Centromere-binding factor 5) (Centromere/microtubule-binding protein CBF5) (H/ACA snoRNP protein CBF5) (Small nucleolar RNP protein CBF5) (p64')
R.V(STT)phosLER.R	YDR093W_1532 1533 1534_C	0.9561	0.9887	1	-0.227487	-0.105649	5	6	GYRVSTTLERRDQ	S	T	T	L	E	STYFILV	CENTER	YDR093W	DNF2	ATC4_YEAST	Phospholipid-transporting ATPase DNF2 (EC 7.6.2.1) (Flippase DNF2)
R.ALGIA(ST)phosR.L	YGL180W_533 534_C	0.9836	0.9937	1	0.137968	0.619419	1	1	ALGIASTRLFGGA	A	S	T	R	L	STYX	CENTER	YGL180W	ATG1;APG1;AUT3;CVT10	ATG1_YEAST	Serine/threonine-protein kinase ATG1 (EC 2.7.11.1) (Autophagy protein 3) (Autophagy-related protein 1) (Cytoplasm to vacuole targeting protein 10)
K.ANLL(SSS)phosNFEATKK.S	YBL045C_133 134 135_C	0.9832	0.9998	1	0.206915	0.380215	7	4	ANLLSSSNFEATK	S	S	S	N	F	STYX	CENTER	YBL045C	COR1;QCR1	QCR1_YEAST	Cytochrome b-c1 complex subunit 1, mitochondrial (Complex III subunit 1) (Core protein I) (Ubiquinol-cytochrome-c reductase complex core protein 1)
R.RK(SS)phosLVVPPAR.A	YJL141C_127 128_C	0.9997	0.9989	1	-0.280436	-0.00269663	51	41	YRRRKSSLVVPPA	K	S	S	L	V	STYFILV	CENTER	YJL141C	YAK1	YAK1_YEAST	Dual specificity protein kinase YAK1 (EC 2.7.12.1)
Y.(SSSS)phosPGQLLDILNSK.K	YNL118C_436 437 438 439_C	0.9884	0.9687	1	-0.386756	0.759144	8	3	SGYSSSSPGQLLD	S	S	S	P	G	STP	CENTER	YNL118C	DCP2;PSU1	DCP2_YEAST	m7GpppN-mRNA hydrolase (EC 3.6.1.62) (Protein PSU1) (mRNA-decapping enzyme subunit 2)
R.AVNPLV(TSS)phosPIHMSPLQSR.Q	YPR174C_168 169 170_C	0.9999	0.9999	1	-0.57896	-0.120266	7	15	NPLVTSSPIHMSP	T	S	S	P	I	STP	CENTER	YPR174C	YPR174C	YP174_YEAST	Nuclear envelope protein YPR174C
R.(SSTTS)phosLVEPVESTEGVESTEAER.V	YCR048W_48 49 50 51 52_C	0.9989	0.9995	1	-0.0354134	-0.591076	14	20	PRSSTTSLVEPVE	T	T	S	L	V	STYFILV	CENTER	YCR048W	ARE1;SAT2	ARE1_YEAST	Sterol O-acyltransferase 1 (EC 2.3.1.26) (Sterol-ester synthase 1)
K.(SS)phosVLENIVGR.D	YKR001C_43 44_C	1	0.9947	1	0.361801	0.320415	3	4	QSSGKSSVLENIV	K	S	S	V	L	STYFILV	CENTER	YKR001C	VPS1;LAM1;SPO15	VPS1_YEAST	Vacuolar protein sorting-associated protein 1
R.R(TS)phosDGNFEAMAK.Q	YOR070C_68 69_C	0.9988	0.9999	1	0.272717	-0.20433	12	6	DRDRRTSDGNFEA	R	T	S	D	G	STYX	CENTER	YOR070C	GYP1	GYP1_YEAST	GTPase-activating protein GYP1 (GAP for YPT1)
K.VVV(TTS)phosR.F	YPL231W_706 707 708_C	0.9448	0.9644	1	-0.253719	0.370982	7	5	KVVVTTSRFSKQV	T	T	S	R	F	STYX	CENTER	YPL231W	FAS2	FAS2_YEAST	Fatty acid synthase subunit alpha (EC 2.3.1.86) [Includes: Acyl carrier; 3-oxoacyl-[acyl-carrier-protein] reductase (EC 1.1.1.100) (Beta-ketoacyl reductase); 3-oxoacyl-[acyl-carrier-protein] synthase (EC 2.3.1.41) (Beta-ketoacyl synthase)]
R.ANQI(SSSS)phosK.V	YBL035C_80 81 82 83_C	0.9973	0.9937	1	0.206915	-0.189975	3	3	NQISSSSKVNTST	S	S	S	K	V	STYX	CENTER	YBL035C	POL12	DPOA2_YEAST	DNA polymerase alpha subunit B (DNA polymerase I subunit B) (DNA polymerase alpha:primase complex p86 subunit) (Pol alpha-primase complex p86 subunit) (DNA polymerase-primase complex p74 subunit)
R.LQTVSQQIQPPLNV(ST)phosPPPGIFGPQHK.V	YER068W_542 543_C	1	1	1	-0.273726	0.561204	40	27	PPLNVSTPPPGIF	V	S	T	P	P	STP	CENTER	YER068W	MOT2;CCL1;NOT4;SIG1;SSF1	NOT4_YEAST	General negative regulator of transcription subunit 4 (Modulator of transcription 2)
K.N(SS)phosKEDFPIKLPER.S	YDR379W_141 142_C	1	1	1	-0.595639	-0.161686	11	7	NQTKNSSKEDFPI	N	S	S	K	E	STYX	CENTER	YDR379W	RGA2	RGA2_YEAST	Rho-type GTPase-activating protein 2
K.L(SS)phosVWGQLDK.S	YPL085W_1403 1404_C	0.988	0.9872	1	-0.853232	0.437216	2	3	AKPKLSSVWGQLD	L	S	S	V	W	STYFILV	CENTER	YPL085W	SEC16	SEC16_YEAST	COPII coat assembly protein SEC16 (Protein transport protein SEC16)
K.LNGGLG(TS)phosMGCVGPK.S	YKL035W_115 116_C	0.9993	0.9992	1	0.589079	0.487141	8	4	NGGLGTSMGCVGP	G	T	S	M	G	STYX	CENTER	YKL035W	UGP1	UGPA1_YEAST	UTP--glucose-1-phosphate uridylyltransferase (EC 2.7.7.9) (UDP-glucose pyrophosphorylase) (UDPGP) (UGPase)
K.AQE(TT)phosPAR.T	YGR178C_149 150_C	0.9984	0.9992	1	-0.293983	-0.278331	5	3	SKAQETTPARTNI	E	T	T	P	A	STP	CENTER	YGR178C	PBP1;MRS16	PBP1_YEAST	PAB1-binding protein 1
R.ANSphosFEPQSphosWQK.K	YPR185W_355 360	1	1	1	0.361801	0.526434	11	4	NSFEPQSWQKKVY	P	Q	S	W	Q	STYX	CENTER	YPR185W	ATG13;APG13	ATG13_YEAST	Autophagy-related protein 13
K.(ST)phosIGVEFATR.T	YER031C_44 45_C	1	1	1	-0.115013	-0.054005	11	6	NMDSKSTIGVEFA	K	S	T	I	G	STYFILV	CENTER	YER031C	YPT31;YPT8	YPT31_YEAST	GTP-binding protein YPT31/YPT8 (Rab GTPase YPT31)
K.FSDLP(SS)phosPIK.A	YHR164C_236 237_C	0.9986	0.9963	1	0.263499	0.729163	7	12	FSDLPSSPIKAPN	P	S	S	P	I	STP	CENTER	YHR164C	DNA2	DNA2_YEAST	DNA replication ATP-dependent helicase/nuclease DNA2 [Includes: DNA replication nuclease DNA2 (EC 3.1.-.-); DNA replication ATP-dependent helicase DNA2 (EC 3.6.4.12)]
K.GCC(TS)phosPEDGLQK.A	YNR016C_233 234_C	0.9995	0.9996	1	-0.221134	-0.309028	8	9	QKGCCTSPEDGLQ	C	T	S	P	E	STP	CENTER	YNR016C	ACC1;ABP2;FAS3;MTR7	ACAC_YEAST	Acetyl-CoA carboxylase (ACC) (EC 6.4.1.2) (Fatty acid synthetase 3) (mRNA transport-defective protein 7) [Includes: Biotin carboxylase (EC 6.3.4.14)]
R.E(SS)phosIGEHAPGAER.R	YFR017C_82 83_C	1	1	1	0.18755	0.79567	92	86	ARERESSIGEHAP	E	S	S	I	G	STYFILV	CENTER	YFR017C	IGD1	IGD1_YEAST	Inhibitor of glycogen debranching 1
K.(ST)phosHLDLENIPVKK.T	YJL020C_181 182_C	0.9977	0.9212	1	-0.321464	-0.421922	3	1	VPLPKSTHLDLEN	K	S	T	H	L	STYX	CENTER	YJL020C	BBC1;MTI1	BBC1_YEAST	Myosin tail region-interacting protein MTI1 (Protein BBC1)
K.KKL(SS)phosAELR.K	YLR249W_1015 1016_C	0.9985	0.9993	1	-0.378119	-0.0668866	18	32	KKKKLSSAELRKK	L	S	S	A	E	STYX	CENTER	YLR249W	YEF3;EFC1;TEF3;YEF3A	EF3A_YEAST	Elongation factor 3A (EF-3) (EF-3A) (Eukaryotic elongation factor 3) (eEF3) (Translation elongation factor 3A) (Yeast elongation factor 3)
K.D(SSS)phosPIISQR.D	YBL011W_639 640 641_C	0.9949	0.9988	1	0.000464491	-0.658362	8	20	QEKDSSSPIISQR	S	S	S	P	I	STP	CENTER	YBL011W	SCT1;GAT2;GPT1	GPT1_YEAST	Glycerol-3-phosphate O-acyltransferase 1 (G-3-P acyltransferase 1) (EC 2.3.1.15) (Dihydroxyacetone phosphate acyltransferase 1) (DHAP-AT 1) (EC 2.3.1.42) (Glycerol-3-phosphate / dihydroxyacetone phosphate acyltransferase 1) (Suppressor of choline-transport mutants 1)
K.KE(TS)phosPDSISIR.S	YBR068C_15 16_C	1	0.9996	1	0.230754	-0.582496	14	16	SGKKETSPDSISI	E	T	S	P	D	STP	CENTER	YBR068C	BAP2	BAP2_YEAST	Leu/Val/Ile amino-acid permease (Branched-chain amino-acid permease 2)
K.RAVV(SS)phosPK.L	YCL014W_903 904_C	0.9995	0.9978	1	0.493797	-0.285964	5	4	KRAVVSSPKIKKK	V	S	S	P	K	STP	CENTER	YCL014W	BUD3	BUD3_YEAST	Bud site selection protein 3
K.HIDFAP(TS)phosPFGGAR.P	YBR189W_161 162_C	0.9993	0.9994	1	-0.452048	0.151813	19	17	IDFAPTSPFGGAR	P	T	S	P	F	STP	CENTER	YBR189W	RPS9B;RPS13B;SUP46	RS9B_YEAST	40S ribosomal protein S9-B (RP21) (S13) (Small ribosomal subunit protein uS4-B) (YP28) (YS11)
K.NNEN(SS)phosHLEEAR.R	YCR030C_167 168_C	1	0.9961	1	-0.0677539	-0.356334	6	5	KNNENSSHLEEAR	N	S	S	H	L	STYX	CENTER	YCR030C	SYP1	SYP1_YEAST	Suppressor of yeast profilin deletion
R.QVLIRP(SS)phosK.V	YJL190C_30 31_C	0.9963	0.9553	1	-0.514109	-0.384668	5	2	VLIRPSSKVIIKF	P	S	S	K	V	STYX	CENTER	YJL190C	RPS22A;RPS24;RPS24A	RS22A_YEAST	40S ribosomal protein S22-A (RP50) (S24) (Small ribosomal subunit protein uS8-A) (YP58) (YS22)
R.SLASILD(SSSS)phosVK.K	YDR475C_55 56 57 58_C	0.9996	0.993	1	-0.862067	0.129093	4	3	ILDSSSSVKKKGK	S	S	S	V	K	STYFILV	CENTER	YDR475C	JIP4	JIP4_YEAST	Uncharacterized protein JIP4 (Jumonji-interacting protein 4)
R.KP(STS)phosLEEEGPPIGLPSIPVLR.S	YLR353W_358 359 360_C	0.9998	0.9997	1	0.0442662	0.022178	4	7	TRKPSTSLEEEGP	S	T	S	L	E	STYFILV	CENTER	YLR353W	BUD8	BUD8_YEAST	Bud site selection protein 8
K.LGDD(YS)phosDKETAK.E	YCL014W_1182 1183_C	0.9884	0.9975	1	-0.378047	0.022178	18	27	KLGDDYSDKETAK	D	Y	S	D	K	STYX	CENTER	YCL014W	BUD3	BUD3_YEAST	Bud site selection protein 3
K.LG(SSS)phosLVDEK.T	YDR300C_18 19 20_C	0.9948	0.9926	1	-0.127544	0.0706766	2	1	IKLGSSSLVDEKT	S	S	S	L	V	STYFILV	CENTER	YDR300C	PRO1	PROB_YEAST	Glutamate 5-kinase (GK) (EC 2.7.2.11) (Gamma-glutamyl kinase)
R.(SS)phosPVQLQSNVDDSVLR.Q	YMR032W_369 370_C	1	0.9999	1	-0.314693	-0.629311	14	18	TLSLRSSPVQLQS	R	S	S	P	V	STP	CENTER	YMR032W	HOF1;CYK2	CYK2_YEAST	Cytokinesis protein 2 (Homolog of CDC15 protein 1)
F.HINE(TT)phosDEEISK.E	YKL142W_180 181_C	1	0.9722	1	-0.163922	-0.00269663	21	3	FHINETTDEEISK	E	T	T	D	E	STYX	CENTER	YKL142W	MRP8	MRP8_YEAST	Uncharacterized protein MRP8
K.(YSSS)phosFGNIR.R	YPR185W_426 427 428 429_C	0.9982	0.9959	1	0.000464491	0.129093	9	5	TSKYSSSFGNIRR	S	S	S	F	G	STYFILV	CENTER	YPR185W	ATG13;APG13	ATG13_YEAST	Autophagy-related protein 13
K.ILGGL(TS)phosDEKLR.R	YBL103C_278 279_C	0.9701	0.9919	1	-0.380649	-0.744374	2	4	ILGGLTSDEKLRR	L	T	S	D	E	STYX	CENTER	YBL103C	RTG3	RTG3_YEAST	Retrograde regulation protein 3
E.SL(TSSS)phosLPGTSFTPTSTK.V	YNL020C_499 500 501 502_C	0.9986	0.9993	1	-0.163976	-0.388848	12	18	ESLTSSSLPGTSF	S	S	S	L	P	STYFILV	CENTER	YNL020C	ARK1	ARK1_YEAST	Actin-regulating kinase 1 (EC 2.7.11.1)
R.Q(SS)phosNENLIR.N	YKR100C_215 216_C	0.9991	0.9934	1	-0.0332186	0.196207	7	9	HNTRQSSNENLIR	Q	S	S	N	E	STYX	CENTER	YKR100C	SKG1	SKG1_YEAST	Suppressor of lethality of KEX2 GAS1 double null mutant protein 1
K.RN(ST)phosQEVGEPIPR.N	YOR279C_82 83_C	0.9978	0.996	1	-0.363692	-0.464508	7	4	KIKRNSTQEVGEP	N	S	T	Q	E	STYQ	CENTER	YOR279C	RFM1	RFM1_YEAST	Repression factor of MSEs protein 1
K.(YSSSS)phosIDLTGSPMK.K	YBR156C_325 326 327 328 329_C	0.9975	0.9709	1	-0.267016	0.573381	3	4	HKYSSSSIDLTGS	S	S	S	I	D	STYFILV	CENTER	YBR156C	SLI15	SLI15_YEAST	Inner centromere protein-related protein SLI15 (INCENP-related protein SLI15)
K.(YTS)phosVVVTR.W	YPR161C_239 240 241_C	0.9985	1	1	0.000464491	-0.356334	24	53	SGAKYTSVVVTRW	Y	T	S	V	V	STYFILV	CENTER	YPR161C	SGV1;BUR1	BUR1_YEAST	Serine/threonine-protein kinase BUR1 (EC 2.7.11.22) (EC 2.7.11.23) (Bypass UAS requirement protein 1) (Suppressor of GPA1-Vall50 mutation protein 1)
R.RL(SSSS)phosMEPATNK.D	YKR019C_195 196 197 198_C	0.9978	0.9912	1	-0.0219033	0.196207	5	5	RRLSSSSMEPATN	S	S	S	M	E	STYX	CENTER	YKR019C	IRS4	IRS4_YEAST	Increased rDNA silencing protein 4
D.MNEAEM(SS)phosGDECVK.Q	YMR219W_865 866_C	0.9991	0.9705	1	-0.189013	0.603024	5	3	NEAEMSSGDECVK	M	S	S	G	D	STYX	CENTER	YMR219W	ESC1	ESC1_YEAST	Silent chromatin protein ESC1 (Establishes silent chromatin protein 1)
K.NGAGDDDGVEG(ST)phosPK.D	YCR052W_302 303_C	0.9999	0.9988	1	-0.103237	0.552693	8	3	DGVEGSTPKDKPE	G	S	T	P	K	STP	CENTER	YCR052W	RSC6	RSC6_YEAST	Chromatin structure-remodeling complex protein RSC6 (Remodel the structure of chromatin complex subunit 6)
R.(SS)phosAVNLHLQPSR.T	YIL135C_87 88_C	1	1	1	0.197265	-0.161686	31	26	NLSQRSSAVNLHL	R	S	S	A	V	STYX	CENTER	YIL135C	VHS2	VHS2_YEAST	Protein VHS2 (Viable in a HAL3 SIT4 background protein 2)
K.SQA(YS)phosCPFILK.R	YNL074C_256 257_C	1	1	1	-0.621251	-0.317332	24	22	MKSQAYSCPFILK	A	Y	S	C	P	STYX	CENTER	YNL074C	MLF3;YMK1	MLF3_YEAST	Protein MLF3 (Multicopy suppressor of leflunomide sensitivity 3)
R.VATphosPLSphosGGVPPAPLPK.A	YDL195W_1050 1053	1	1	1	0.344419	0.0646902	26	34	RVATPLSGGVPPA	P	L	S	G	G	STYX	CENTER	YDL195W	SEC31;WEB1	SEC31_YEAST	Protein transport protein SEC31 (Protein WEB1)
R.LGGV(SSS)phosR.F	YGR166W_388 389 390_C	0.9989	0.9948	1	-0.321464	0.399741	9	5	LGGVSSSRFSLGA	S	S	S	R	F	STYX	CENTER	YGR166W	TRS65;KRE11	TRS65_YEAST	Trafficking protein particle complex II-specific subunit 65 (TRAPP II-specific subunit 65) (Beta-glucan synthesis-associated protein TRS65) (Killer toxin-resistance protein 11) (Transport protein particle 65 kDa subunit)
K.N(TSS)phosPPISPNAAAIQEEDSSK.K	YER149C_224 225 226_C	1	1	1	-0.176413	-0.309028	16	22	LEKNTSSPPISPN	T	S	S	P	P	STP	CENTER	YER149C	PEA2;PPF2	PEA2_YEAST	Protein PEA2 (Protein PPF2)
R.(SSYS)phosMAYDSPVDR.A	YBL103C_134 135 136 137_C	0.9946	0.9971	1	0.732969	0.228629	2	5	PLRSSYSMAYDSP	S	Y	S	M	A	STYX	CENTER	YBL103C	RTG3	RTG3_YEAST	Retrograde regulation protein 3
R.KVQGAAPWD(TS)phosLEVGRR.F	YDL003W_174 175_C	0.9999	1	1	0.473946	0.418326	14	24	AAPWDTSLEVGRR	D	T	S	L	E	STYFILV	CENTER	YDL003W	MCD1;PDS3;RHC21;SCC1	SCC1_YEAST	Sister chromatid cohesion protein 1
K.LAE(SS)phosIGEAR.E	YJR014W_62 63_C	0.9999	0.9982	1	0.000464491	-0.729283	7	14	NKLAESSIGEARE	E	S	S	I	G	STYFILV	CENTER	YJR014W	TMA22;RBF22	DENR_YEAST	Translation machinery-associated protein 22 (Density-regulated protein homolog)
R.SEVE(TS)phosLK.E	YGL252C_514 515_C	0.9991	0.9836	1	0.10738	-0.0152967	3	1	RSEVETSLKELII	E	T	S	L	K	STYFILV	CENTER	YGL252C	RTG2	RTG2_YEAST	Retrograde regulation protein 2
K.VLID(TT)phosPGEQAER.A	YIR003W_551 552_C	1	0.9999	1	-0.091166	-0.601885	11	8	KVLIDTTPGEQAE	D	T	T	P	G	STP	CENTER	YIR003W	AIM21	AIM21_YEAST	Altered inheritance of mitochondria protein 21
R.R(SS)phosAQEDAPIVIR.R	YLR399C_269 270_C	1	0.9998	1	-0.091166	0.129093	54	65	AKGRRSSAQEDAP	R	S	S	A	Q	STYX	CENTER	YLR399C	BDF1	BDF1_YEAST	Bromodomain-containing factor 1
K.(TTTS)phosDAAKR.Q	YCR004C_214 215 216 217_C	0.9846	0.9938	1	0.0566912	0.721669	2	1	EKKTTTSDAAKRQ	T	T	S	D	A	STYX	CENTER	YCR004C	YCP4	YCP4_YEAST	Flavoprotein-like protein YCP4
K.G(SS)phosWDEEEQDYEMVPR.K	YLR002C_49 50_C	0.9995	1	1	0.0441859	0.79567	5	5	YSAKGSSWDEEEQ	G	S	S	W	D	STYX	CENTER	YLR002C	NOC3	NOC3_YEAST	Nucleolar complex-associated protein 3
D.IFVA(SS)phosAQK.T	YML072C_96 97_C	0.9085	0.9994	1	0.35311	0.383224	2	6	DIFVASSAQKTNQ	A	S	S	A	Q	STYX	CENTER	YML072C	TCB3	TCB3_YEAST	Tricalbin-3
K.LDCV(YS)phosPIQPR.R	YLR228C_73 74_C	0.9998	0.9998	1	-0.114512	-0.0408318	4	5	KLDCVYSPIQPRR	V	Y	S	P	I	STP	CENTER	YLR228C	ECM22	ECM22_YEAST	Sterol regulatory element-binding protein ECM22 (Extracellular mutant protein 22)
R.SE(ST)phosEVDVDGNAIR.E	YEL046C_369 370_C	1	1	1	-0.208136	-0.380604	100	172	IYRSESTEVDVDG	E	S	T	E	V	STYX	CENTER	YEL046C	GLY1	GLY1_YEAST	Low specificity L-threonine aldolase (Low specificity L-TA) (TA) (EC 4.1.2.48)
K.(ST)phosELLIR.K	YBR010W_58 59_C	0.9977	0.9931	1	-0.201724	-0.278331	1	1	RRFQKSTELLIRK	K	S	T	E	L	STYX	CENTER	YBR010W	HHT1	H3_YEAST	Histone H3
K.(TT)phosPISPDEEELGQR.T	YOR151C_915 916_C	1	0.9998	1	0.281877	0.233874	13	12	VIIGKTTPISPDE	K	T	T	P	I	STP	CENTER	YOR151C	RPB2;RPB150;RPO22	RPB2_YEAST	DNA-directed RNA polymerase II subunit RPB2 (RNA polymerase II subunit 2) (EC 2.7.7.6) (B150) (DNA-directed RNA polymerase II 140 kDa polypeptide)
R.(SS)phosGALVDDDKR.E	YFR034C_242 243_C	1	1	1	-0.436941	-0.629051	47	48	LSKRRSSGALVDD	R	S	S	G	A	STYX	CENTER	YFR034C	PHO4	PHO4_YEAST	Phosphate system positive regulatory protein PHO4
R.ANELVE(SY)phosRK.A	YDL185W_428 429_C	0.9753	0.9776	1	0.216501	-0.0294214	3	2	NELVESYRKASNK	E	S	Y	R	K	STYX	CENTER	YDL185W	VMA1;CLS8;TFP1	VATA_YEAST	V-type proton ATPase catalytic subunit A (V-ATPase subunit A) (EC 7.1.2.2) (Vacuolar proton pump subunit A) [Cleaved into: Endonuclease PI-SceI (EC 3.1.-.-) (Sce VMA intein) (VMA1-derived endonuclease) (VDE)]
K.E(SS)phosADRALLDIDTLDEK.T	YLR192C_64 65_C	0.9965	0.9976	1	0.289952	0.196207	2	3	KKGKESSADRALL	E	S	S	A	D	STYX	CENTER	YLR192C	HCR1	EIF3J_YEAST	Eukaryotic translation initiation factor 3 subunit J (eIF3j) (Eukaryotic translation initiation factor 3 30 kDa subunit) (eIF-3 30 kDa)
K.VALN(SS)phosECLNK.M	YIL041W_145 146_C	0.9998	0.9975	1	-0.349755	-0.761348	8	2	KVALNSSECLNKM	N	S	S	E	C	STYX	CENTER	YIL041W	GVP36	GVP36_YEAST	Protein GVP36 (36 kDa Golgi vesicle protein)
R.LSDVDID(SSS)phosR.S	YJL185C_248 249 250_C	1	0.9995	1	-0.214548	0.291365	7	3	VDIDSSSRSRFTD	S	S	S	R	S	STYX	CENTER	YJL185C	ATG36	ATG36_YEAST	Autophagy-related protein 36
E.QPQQHI(TS)phosPQR.F	YLR278C_1093 1094_C	0.9996	0.9997	1	0.884987	-0.10672	7	9	PQQHITSPQRFSE	I	T	S	P	Q	STP	CENTER	YLR278C	YLR278C;L8003.10	YL278_YEAST	Uncharacterized transcriptional regulatory protein YLR278C
R.(SS)phosLNEDSLYPKPR.N	YOR140W_598 599_C	1	1	1	-0.0332186	-0.120266	70	67	KLTPRSSLNEDSL	R	S	S	L	N	STYFILV	CENTER	YOR140W	SFL1	SFL1_YEAST	Flocculation suppression protein (Protein SFL1)
R.VPSphosLVA(TS)phosESPR.A	YDL195W_992 996 997_C	1	1	1	0.177769	0.824239	104	77	PSLVATSESPRAS	A	T	S	E	S	STYX	CENTER	YDL195W	SEC31;WEB1	SEC31_YEAST	Protein transport protein SEC31 (Protein WEB1)
R.RA(SS)phosGDAVK.L	YOR324C_34 35_C	0.999	0.9945	1	-0.260367	-0.00269663	6	1	KGRRASSGDAVKI	A	S	S	G	D	STYX	CENTER	YOR324C	FRT1;HPH1	HPH1_YEAST	Protein HPH1 (Functionally related to TCP1 protein 1) (High pH protein 1)
K.SPTSAVGN(SSSST)phosPPTLPPR.R	YMR192W_197 198 199 200 201_C	0.9987	0.9992	1	0.692342	0.559605	36	36	GNSSSSTPPTLPP	S	S	T	P	P	STP	CENTER	YMR192W	GYL1;APP2	GYL1_YEAST	Probable GTPase-activating protein GYL1 (GYP5-like protein 1)
R.(SSST)phosAGLEADNK.T	YFR029W_141 142 143 144_C	0.9945	0.9948	1	0.384987	-0.603514	4	2	PSRSSSTAGLEAD	S	S	T	A	G	STYX	CENTER	YFR029W	PTR3;APF3;SSY3	PTR3_YEAST	SPS-sensor component PTR3 (Peptide transport protein 3)
R.VA(TT)phosGEWDKLTQDK.S	YLR044C_514 515_C	0.9832	0.9652	1	-0.176413	-0.324625	5	1	THRVATTGEWDKL	A	T	T	G	E	STYX	CENTER	YLR044C	PDC1	PDC1_YEAST	Pyruvate decarboxylase isozyme 1 (EC 4.1.1.-) (EC 4.1.1.43) (EC 4.1.1.72) (EC 4.1.1.74) (Thiamine pyrophosphate-dependent 2-oxo-acid decarboxylase) (2ODC)
K.LFNGMD(STS)phosLLNER.L	YFL007W_78 79 80_C	0.9955	0.9996	1	-0.13926	0.201652	3	2	NGMDSTSLLNERL	S	T	S	L	L	STYFILV	CENTER	YFL007W	BLM10;BLM3	BLM10_YEAST	Proteasome activator BLM10 (Bleomycin resistance protein BLM10)
K.IPTEILLDN(SST)phosPIK.S	YNL234W_366 367 368_C	0.9997	0.9997	1	0.281849	0.582962	16	4	LLDNSSTPIKSDR	S	S	T	P	I	STP	CENTER	YNL234W	YNL234W;N1142	YNX4_YEAST	Uncharacterized globin-like protein YNL234W
K.SPTLH(STS)phosPLPDEIIPR.T	YLR131C_562 563 564_C	0.9999	0.9995	1	0.481917	0.0587039	28	13	PTLHSTSPLPDEI	S	T	S	P	L	STP	CENTER	YLR131C	ACE2	ACE2_YEAST	Metallothionein expression activator
R.(YS)phosVPKQDPFLTK.L	YIL105C_345 346_C	0.9676	0.9438	1	-0.478503	-0.161686	4	5	LKDARYSVPKQDP	R	Y	S	V	P	STYFILV	CENTER	YIL105C	SLM1;LIT2	SLM1_YEAST	Phosphatidylinositol 4,5-bisphosphate-binding protein SLM1 (Synthetic lethal with MSS4 protein 1) (TORC2 effector protein SLM1)
R.KLA(SS)phosGEVDK.L	YLL021W_970 971_C	0.9983	1	1	-0.691014	0.207096	38	23	ARKLASSGEVDKI	A	S	S	G	E	STYX	CENTER	YLL021W	SPA2;PEA1	SPA2_YEAST	Protein SPA2
R.LDF(SS)phosPRPNNDGGR.G	YGR159C_343 344_C	0.9976	0.9967	1	-0.452048	0.535518	17	13	VRLDFSSPRPNND	F	S	S	P	R	STP	CENTER	YGR159C	NSR1	NSR1_YEAST	Nuclear localization sequence-binding protein (p67)
R.IDEEMAAP(SS)phosDGNAGDDNLR.E	YOL092W_146 147_C	0.9975	0.9997	1	-0.115013	0.331722	6	9	EMAAPSSDGNAGD	P	S	S	D	G	STYX	CENTER	YOL092W	YPQ1	YPQ1_YEAST	Probable vacuolar amino acid transporter YPQ1 (PQ-loop repeat-containing protein 1)
K.NVKP(SS)phosPPDVK.S	YDR227W_1133 1134_C	0.9999	0.9998	1	0.0224494	0.00354884	38	40	KNVKPSSPPDVKS	P	S	S	P	P	STP	CENTER	YDR227W	SIR4;ASD1;STE9;UTH2	SIR4_YEAST	Regulatory protein SIR4 (Silent information regulator 4)
R.(SS)phosFALLR.S	YGL173C_1155 1156_C	0.9668	0.9926	1	-0.595639	-0.233477	2	3	VLNPRSSFALLRS	R	S	S	F	A	STYFILV	CENTER	YGL173C	XRN1;DST2;KEM1;RAR5;SEP1;SKI1	XRN1_YEAST	5'-3' exoribonuclease 1 (EC 3.1.13.-) (DNA strand transfer protein beta) (STP-beta) (KAR(-)-enhancing mutation protein) (Strand exchange protein 1) (p175)
K.LNVLQL(ST)phosPQQNELK.E	YMR124W_492 493_C	0.9998	0.9905	1	-0.0446234	-0.21883	1	1	NVLQLSTPQQNEL	L	S	T	P	Q	STP	CENTER	YMR124W	YMR124W;YM8564.06	YM11_YEAST	Uncharacterized protein YMR124W
R.NE(YT)phosPELCQR.E	YHR119W_874 875_C	0.9994	0.9964	1	-0.140557	0.526853	6	7	NERNEYTPELCQR	E	Y	T	P	E	STP	CENTER	YHR119W	SET1;KMT2;YTX1	SET1_YEAST	Histone-lysine N-methyltransferase, H3 lysine-4 specific (EC 2.1.1.43) (COMPASS component SET1) (Lysine N-methyltransferase 2) (SET domain-containing protein 1)
T.(ST)phosPPLPMHFNAQR.R	YIL033C_130 131_C	0.9931	0.9475	1	0.294935	0.762796	4	2	TREKTSTPPLPMH	T	S	T	P	P	STP	CENTER	YIL033C	BCY1;REG1;SRA1	KAPR_YEAST	cAMP-dependent protein kinase regulatory subunit (cAPK regulatory subunit) (Bypass of cyclase mutations protein 1) (Protein kinase A regulatory subunit) (PKA regulatory subunit)
R.(TSSSS)phosVNVTAMR.S	YGR097W_971 972 973 974 975_C	0.9993	0.9994	1	-0.139727	0.0587039	6	7	SRTSSSSVNVTAM	S	S	S	V	N	STYFILV	CENTER	YGR097W	ASK10;RGC2	ASK10_YEAST	Activator of SKN7 protein 10 (Regulator of the glycerol channel 2)
K.(TS)phosEQELNPTDLPR.L	YOL087C_1008 1009_C	0.9992	0.9968	1	-0.863763	0.0706766	4	1	FGRPKTSEQELNP	K	T	S	E	Q	STYX	CENTER	YOL087C	YOL087C;O0944	YO087_YEAST	Uncharacterized WD repeat-containing protein YOL087C
K.LFI(ST)phosPPPPPK.M	YFR019W_391 392_C	1	1	1	0.357469	0.437097	60	58	SKLFISTPPPPPK	I	S	T	P	P	STP	CENTER	YFR019W	FAB1	FAB1_YEAST	1-phosphatidylinositol 3-phosphate 5-kinase FAB1 (Phosphatidylinositol 3-phosphate 5-kinase) (EC 2.7.1.150) (Type III PIP kinase) (PIPkin-III)
K.F(ST)phosPELVPLDLK.N	YDR216W_258 259_C	1	1	1	0.636308	0.207096	87	33	DRVKFSTPELVPL	F	S	T	P	E	STP	CENTER	YDR216W	ADR1	ADR1_YEAST	Regulatory protein ADR1
N.QLVAA(SS)phosPQQLQQQK.Q	YDL161W_327 328_C	1	1	1	0.127844	-0.248274	65	73	QLVAASSPQQLQQ	A	S	S	P	Q	STP	CENTER	YDL161W	ENT1	ENT1_YEAST	Epsin-1
R.(SS)phosAEDLLK.T	YDL017W_458 459_C	0.9882	0.9813	1	-0.498341	0.228273	5	2	DPQKRSSAEDLLK	R	S	S	A	E	STYX	CENTER	YDL017W	CDC7;OAF2	CDC7_YEAST	Cell division control protein 7 (EC 2.7.11.1)
R.(YSTS)phosLLSLNSK.S	YGL021W_437 438 439 440_C	0.9977	0.9983	1	-0.247131	-0.629831	4	4	KLRYSTSLLSLNS	S	T	S	L	L	STYFILV	CENTER	YGL021W	ALK1	ALK1_YEAST	Serine/threonine-protein kinase Haspin homolog ALK1 (EC 2.7.11.1) (DNA damage-responsive protein ALK1)
K.LL(SS)phosPIVK.K	YBR123C_398 399_C	0.9994	0.999	1	-0.127086	-0.638733	7	5	ERKLLSSPIVKKN	L	S	S	P	I	STP	CENTER	YBR123C	TFC1	TFC1_YEAST	Transcription factor tau 95 kDa subunit (TFIIIC 95 kDa subunit) (Transcription factor C subunit 1)
R.K(SS)phosLEIK.V	YKR010C_365 366_C	0.9956	0.997	1	-0.182823	-0.473147	4	7	HSPRKSSLEIKVQ	K	S	S	L	E	STYFILV	CENTER	YKR010C	TOF2	TOF2_YEAST	Topoisomerase 1-associated factor 2
R.RVTphosPRPSphosLEADR.A	YNL326C_318 322	1	0.9933	1	0.137968	0.736776	3	1	RVTPRPSLEADRA	R	P	S	L	E	STYFILV	CENTER	YNL326C	PFA3	PFA3_YEAST	Palmitoyltransferase PFA3 (EC 2.3.1.225) (Protein fatty acyltransferase 3)
K.LNG(SSSS)phosINSLQQSTR.S	YDL225W_519 520 521 522_C	0.9995	0.9995	1	0.0549123	-0.0932992	41	47	LNGSSSSINSLQQ	S	S	S	I	N	STYFILV	CENTER	YDL225W	SHS1;SEP7	SHS1_YEAST	Seventh homolog of septin 1 (Septation protein 7)
R.LLQEPG(SY)phosVGEVIK.L	YGL048C_70 71_C	0.9683	0.9835	1	-0.636159	0.390218	2	1	LQEPGSYVGEVIK	G	S	Y	V	G	STYFILV	CENTER	YGL048C	RPT6;CIM3;CRL3;SUG1;TBPY;TBY1	PRS8_YEAST	26S proteasome regulatory subunit 8 homolog (Protein CIM3) (Protein SUG1) (Tat-binding protein TBY1)
K.VFG(SS)phosGPK.F	YPL242C_1408 1409_C	0.9915	0.9861	1	-0.176413	-0.372453	4	2	VKVFGSSGPKFPD	G	S	S	G	P	STYX	CENTER	YPL242C	IQG1;CYK1	IQG1_YEAST	Ras GTPase-activating-like protein IQG1 (Cytokinesis protein 1) (IQGAP-related protein 1)
R.VEFLED(TS)phosR.T	YLR264W_36 37_C	0.9964	0.9973	1	-0.321464	-0.638733	1	3	EFLEDTSRTIVRN	D	T	S	R	T	STYX	CENTER	YLR264W	RPS28B;RPS33B	RS28B_YEAST	40S ribosomal protein S28-B (S33) (Small ribosomal subunit protein eS28-B) (YS27)
R.(SS)phosIDADELDPMSPGPPSK.K	YJL005W_486 487_C	1	1	1	0.429284	0.399741	18	31	SKSRRSSIDADEL	R	S	S	I	D	STYFILV	CENTER	YJL005W	CYR1;CDC35;HSR1;SRA4	CYAA_YEAST	Adenylate cyclase (EC 4.6.1.1) (ATP pyrophosphate-lyase) (Adenylyl cyclase)
K.TYGELLGN(STS)phosEADLPINDNTDNK.G	YNL293W_570 571 572_C	0.998	0.9991	1	-0.13926	0.973121	7	4	LLGNSTSEADLPI	S	T	S	E	A	STYX	CENTER	YNL293W	MSB3;GYP3	GYP3_YEAST	GTPase-activating protein GYP3 (Multicopy suppressor of bud emergence 3) (Protein MSB3)
R.R(SS)phosPFFEGE.S	YGR161C_110 111_C	0.9997	0.903	1	0.443396	0.729242	4	1	VPARRSSPFFEGE	R	S	S	P	F	STP	CENTER	YGR161C	RTS3	RTS3_YEAST	Protein phosphatase type 2A regulatory subunit RTS3
K.ILKPF(ST)phosGDMK.L	YER081W_55 56_C	0.9999	0.9753	1	-0.214548	-0.89399	5	2	ILKPFSTGDMKIL	F	S	T	G	D	STYX	CENTER	YER081W	SER3	SERA_YEAST	D-3-phosphoglycerate dehydrogenase 1 (3-PGDH 1) (EC 1.1.1.95) (2-oxoglutarate reductase) (EC 1.1.1.399)
R.R(SS)phosVVIESTK.E	YMR037C_632 633_C	0.9998	0.9991	1	-0.240544	0.390218	23	15	TPSRRSSVVIEST	R	S	S	V	V	STYFILV	CENTER	YMR037C	MSN2	MSN2_YEAST	Zinc finger protein MSN2 (Multicopy suppressor of SNF1 protein 2)
R.(STS)phosPDVGHFSNFK.S	YER169W_410 411 412_C	0.9923	0.9983	1	-0.253962	0.291365	2	3	SSLRSTSPDVGHF	S	T	S	P	D	STP	CENTER	YER169W	RPH1	RPH1_YEAST	DNA damage-responsive transcriptional repressor RPH1
R.VVDIAHVD(SS)phosK.A	YDL090C_38 39_C	0.9995	0.9986	1	-0.664351	-0.248274	6	9	IAHVDSSKAIQPL	D	S	S	K	A	STYX	CENTER	YDL090C	RAM1;DPR1;SCG2;STE16	FNTB_YEAST	Protein farnesyltransferase subunit beta (FTase-beta) (EC 2.5.1.58) (CAAX farnesyltransferase subunit beta) (Ras proteins prenyltransferase subunit beta)
R.(SS)phosIQDVQWIR.H	YJL146W_147 148_C	0.999	0.9986	1	-0.163922	-0.421922	3	5	LTTRRSSIQDVQW	R	S	S	I	Q	STYFILV	CENTER	YJL146W	IDS2	IDS2_YEAST	IME2-dependent-signaling protein
R.FALDSphosPPQSphosPR.R	YKL185W_465 469	1	1	1	0.00599209	-0.508337	6	17	LDSPPQSPRRSSN	P	Q	S	P	R	STP	CENTER	YKL185W	ASH1	ASH1_YEAST	Transcriptional regulatory protein ASH1 (Daughter cells HO repressor protein)
T.AMEA(YT)phosPER.G	YNL068C_696 697_C	0.9792	0.9852	1	-0.335403	0.311685	5	4	TAMEAYTPERGSA	A	Y	T	P	E	STP	CENTER	YNL068C	FKH2	FKH2_YEAST	Fork head protein homolog 2
D.VSQI(TSS)phosPK.K	YLR248W_44 45 46_C	0.9999	1	1	0.42104	-0.302965	84	72	VSQITSSPKKSFQ	T	S	S	P	K	STP	CENTER	YLR248W	RCK2;CLK1;CMK3	RCK2_YEAST	Serine/threonine-protein kinase RCK2 (EC 2.7.11.1) (CAM kinase-like protein kinase CLK1)
R.(SSS)phosLFSNESISNSTNATQMLSPEEIKK.Q	YPL070W_183 184 185_C	0.9972	0.9916	1	0.286429	0.103707	8	4	RPRRSSSLFSNES	S	S	S	L	F	STYFILV	CENTER	YPL070W	MUK1	MUK1_YEAST	Protein MUK1
K.(SSSS)phosLLQDQTPQR.Q	YLR219W_657 658 659 660_C	1	0.9979	1	0.400155	0.48273	38	25	NLKSSSSLLQDQT	S	S	S	L	L	STYFILV	CENTER	YLR219W	MSC3	MSC3_YEAST	Meiotic sister-chromatid recombination protein 3
R.IP(ST)phosPVDYHAIR.H	YGR124W_204 205_C	1	0.9999	1	0.10738	-0.619368	51	36	EKRIPSTPVDYHA	P	S	T	P	V	STP	CENTER	YGR124W	ASN2	ASNS2_YEAST	Asparagine synthetase [glutamine-hydrolyzing] 2 (EC 6.3.5.4) (Glutamine-dependent asparagine synthetase 2)
K.LDAEEEQ(SSSY)phosR.S	YIL047C_43 44 45 46_C	0.9994	0.9998	1	0.300025	-0.917449	3	7	EEQSSSYRSWMPS	S	S	Y	R	S	STYX	CENTER	YIL047C	SYG1	SYG1_YEAST	Protein SYG1
A.(ST)phosPPVKK.S	YCR088W_156 157_C	0.9583	0.9173	1	0.235485	0.239276	22	3	QQGKASTPPVKKS	A	S	T	P	P	STP	CENTER	YCR088W	ABP1	ABP1_YEAST	Actin-binding protein
K.(SS)phosPAQDQQFIK.P	YKL062W_445 446_C	0.9999	0.9998	1	0.424676	0.341638	4	9	FNILKSSPAQDQQ	K	S	S	P	A	STP	CENTER	YKL062W	MSN4	MSN4_YEAST	Zinc finger protein MSN4 (Multicopy suppressor of SNF1 protein 4)
R.TNLAPNN(TSTSS)phosLMKPESSLYLGNSNK.S	YAL053W_743 744 745 746 747_C	0.9994	0.9995	1	0.206915	-0.263224	7	3	NNTSTSSLMKPES	T	S	S	L	M	STYFILV	CENTER	YAL053W	FLC2	FLC2_YEAST	Flavin carrier protein 2 (FAD transporter 2) (TRP-like ion channel FLC2)
K.DIN(SS)phosPLK.N	YNL068C_832 833_C	0.9958	1	1	-0.349478	-0.0280077	3	13	TKDINSSPLKNQG	N	S	S	P	L	STP	CENTER	YNL068C	FKH2	FKH2_YEAST	Fork head protein homolog 2
K.MIE(SS)phosDKLSTELR.Q	YKR027W_568 569_C	0.9805	0.9888	1	-0.176413	0.35631	9	8	FKMIESSDKLSTE	E	S	S	D	K	STYX	CENTER	YKR027W	BCH2;FMP50	BCH2_YEAST	Protein BCH2 (BUD7 and CHS6 homolog 2)
R.R(TSS)phosNVYIK.L	YLL007C_548 549 550_C	0.9996	0.9993	1	-0.163922	0.00979431	18	7	PSRRTSSNVYIKL	T	S	S	N	V	STYX	CENTER	YLL007C	YLL007C;L1353	YL007_YEAST	Uncharacterized protein YLL007C
R.RN(SS)phosICPR.K	YBR157C_94 95_C	0.9888	0.9956	1	0.18755	-0.33225	5	2	KTRRNSSICPRKP	N	S	S	I	C	STYFILV	CENTER	YBR157C	ICS2	ICS2_YEAST	Increased copper sensitivity protein 2
K.VATAVL(STT)phosAR.A	YIL075C_805 806 807_C	1	0.9988	1	0.994905	-0.0932992	5	5	TAVLSTTARAKAR	S	T	T	A	R	STYX	CENTER	YIL075C	RPN2;SEN3	RPN2_YEAST	26S proteasome regulatory subunit RPN2
R.M(SSSS)phosGGDSISR.Q	YHR132W-A_106 107 108 109_C	0.9989	0.9993	1	-0.436941	-0.0408318	11	11	RRMSSSSGGDSIS	S	S	S	G	G	STYX	CENTER	YHR132W-A	IGO2	IGO2_YEAST	mRNA stability protein IGO2 (Initiation of G zero protein 2)
R.(SS)phosDVPYGLR.E	YPL020C_138 139_C	0.9977	0.9973	1	0.235485	-0.0161853	8	6	SSGSRSSDVPYGL	R	S	S	D	V	STYX	CENTER	YPL020C	ULP1	ULP1_YEAST	Ubiquitin-like-specific protease 1 (EC 3.4.22.68)
K.LP(TYT)phosAK.D	YPR074C_348 349 350_C	0.9802	0.9673	1	0.0115197	-0.544406	9	4	SKLPTYTAKDSAV	T	Y	T	A	K	STYX	CENTER	YPR074C	TKL1	TKT1_YEAST	Transketolase 1 (TK 1) (EC 2.2.1.1)
K.DIEEIN(STSS)phosNVGK.D	YDL099W_112 113 114 115_C	0.9951	0.9969	1	0.10738	0.321738	3	1	EINSTSSNVGKDD	T	S	S	N	V	STYX	CENTER	YDL099W	BUG1	BUG1_YEAST	Binder of USO1 and GRH1 protein 1
K.NLSphosNLSphosLNEIK.E	YNR047W_300 303	1	1	1	0.10738	-0.127882	5	2	KNLSNLSLNEIKE	N	L	S	L	N	STYFILV	CENTER	YNR047W	FPK1	FPK1_YEAST	Flippase kinase 1 (EC 2.7.11.1)
R.IFLGEG(SS)phosK.Y	YNR074C_228 229_C	0.9952	0.9742	1	-0.271607	-0.428191	2	2	FLGEGSSKYIDAD	G	S	S	K	Y	STYX	CENTER	YNR074C	AIF1;CPD1	AIF1_YEAST	Apoptosis-inducing factor 1 (EC 1.-.-.-) (Cercosporin and photosensitizer-detoxification protein 1)
R.R(TT)phosMEPL.S	YCL029C_89 90_C	0.9994	1	1	-0.307658	0.341604	8	8	QTSRRTTMEPLSI	R	T	T	M	E	STYX	CENTER	YCL029C	BIK1	BIK1_YEAST	Nuclear fusion protein BIK1
R.QF(SSST)phosMIEVTNNNNK.V	YPL032C_714 715 716 717_C	0.9962	0.9947	1	-0.682053	0.526853	2	3	RQFSSSTMIEVTN	S	S	T	M	I	STYX	CENTER	YPL032C	SVL3	SVL3_YEAST	Styryl dye vacuolar localization protein 3
R.(STT)phosEELNNVMNNTSK.E	YIR003W_83 84 85_C	1	0.9998	1	-0.056119	-0.0280077	21	15	PVRRSTTEELNNV	S	T	T	E	E	STYX	CENTER	YIR003W	AIM21	AIM21_YEAST	Altered inheritance of mitochondria protein 21
R.(SST)phosINNDSDSLSSPTK.S	YDR293C_480 481 482_C	1	1	1	0.0655595	0.0587039	11	16	RRKRSSTINNDSD	S	S	T	I	N	STYFILV	CENTER	YDR293C	SSD1;CLA1;RLD1;SRK1	SSD1_YEAST	Protein SSD1 (Protein SRK1)
R.E(SS)phosIPVEGELEQLQK.L	YDR135C_877 878_C	1	0.9987	1	0.206915	0.380504	17	14	SSVRESSIPVEGE	E	S	S	I	P	STYFILV	CENTER	YDR135C	YCF1	YCFI_YEAST	Metal resistance protein YCF1 (ABC-type Cd(2+) transporter) (EC 7.2.2.2) (ABC-type glutathione-S-conjugate transporter) (EC 7.6.2.3) (Yeast cadmium factor 1)
K.LSFIGEPDNDN(SS)phosVK.N	YHR159W_493 494_C	1	0.9995	1	0.10738	0.552693	16	10	PDNDNSSVKNSVE	N	S	S	V	K	STYFILV	CENTER	YHR159W	TDA11	TDA11_YEAST	Topoisomerase I damage affected protein 11
K.(SS)phosDFLPIELK.E	YHR103W_459 460_C	1	1	1	0.0333791	-0.0473013	41	34	SERTKSSDFLPIE	K	S	S	D	F	STYX	CENTER	YHR103W	SBE22	SBE22_YEAST	Protein SBE22
R.(SST)phosLGNGNR.N	YDR436W_74 75 76_C	0.9928	0.997	1	-0.436941	0.232301	5	2	LSRRSSTLGNGNR	S	S	T	L	G	STYFILV	CENTER	YDR436W	PPZ2	PPZ2_YEAST	Serine/threonine-protein phosphatase PP-Z2 (EC 3.1.3.16)
R.SSTNSVF(SSSS)phosPK.L	YDR219C_235 236 237 238_C	0.9999	0.9997	1	0.0549123	-0.293598	9	7	SVFSSSSPKLLDD	S	S	S	P	K	STP	CENTER	YDR219C	MFB1	MFB1_YEAST	Mitochondrial F-box protein MFB1
E.GVPLLSP(YSSS)phosPQLR.K	YKL064W_18 19 20 21_C	0.9998	0.9999	1	-0.0420382	-0.678262	6	5	LSPYSSSPQLRKK	S	S	S	P	Q	STP	CENTER	YKL064W	MNR2	MNR2_YEAST	Manganese resistance protein MNR2
K.(STTS)phosLPPENDHYYQHSR.G	YDR208W_294 295 296 297_C	0.9901	1	1	0.770196	0.151813	6	17	ISKSTTSLPPEND	T	T	S	L	P	STYFILV	CENTER	YDR208W	MSS4	MSS4_YEAST	Probable phosphatidylinositol 4-phosphate 5-kinase MSS4 (EC 2.7.1.68) (1-phosphatidylinositol 4-phosphate kinase) (Diphosphoinositide kinase) (PIP5K)
K.K(TS)phosPAKDFNR.T	YER033C_151 152_C	0.991	0.9983	1	-0.629586	0.47391	3	2	TAYKKTSPAKDFN	K	T	S	P	A	STP	CENTER	YER033C	ZRG8	ZRG8_YEAST	Zinc-regulated protein 8
R.K(TS)phosLLEQK.R	YBL034C_601 602_C	0.9986	0.9916	1	-0.562472	-0.0166856	14	6	NSSRKTSLLEQKR	K	T	S	L	L	STYFILV	CENTER	YBL034C	STU1	STU1_YEAST	Protein STU1 (Suppressor of tubulin 1)
K.I(SSS)phosEDFSGK.D	YBL037W_736 737 738_C	0.9972	0.9973	1	-0.57896	0.10601	21	21	NSKISSSEDFSGK	S	S	S	E	D	STYX	CENTER	YBL037W	APL3	AP2A_YEAST	AP-2 complex subunit alpha (Alpha-adaptin) (Clathrin assembly protein complex 2 alpha large chain) (Clathrin assembly protein large alpha chain)
R.(SSY)phosAFNNGNGATNLNK.S	YCR077C_456 457 458_C	1	1	1	-0.163922	-0.340392	36	43	QRRRSSYAFNNGN	S	S	Y	A	F	STYX	CENTER	YCR077C	PAT1;MRT1	PAT1_YEAST	DNA topoisomerase 2-associated protein PAT1 (Decapping activator and translational repressor PAT1) (Topoisomerase II-associated protein PAT1) (mRNA turnover protein 1)
K.(SS)phosINERPSNLSLGPFGPINEPSSR.K	YDR005C_209 210_C	0.9997	0.988	1	-0.123174	0.291365	10	1	NKRRKSSINERPS	K	S	S	I	N	STYFILV	CENTER	YDR005C	MAF1	MAF1_YEAST	Repressor of RNA polymerase III transcription MAF1
R.LKA(SS)phosLDLMAEVKPER.L	YDR422C_691 692_C	0.9994	0.998	1	-0.612512	-0.438796	3	3	VRLKASSLDLMAE	A	S	S	L	D	STYFILV	CENTER	YDR422C	SIP1	SIP1_YEAST	SNF1 protein kinase subunit beta-1 (SNF1-interacting protein 1)
R.(SSS)phosLSPNMLHHIAGYPTPK.L	YPR023C_201 202 203_C	0.9998	1	1	0.286371	0.281096	6	5	DRRRSSSLSPNML	S	S	S	L	S	STYFILV	CENTER	YPR023C	EAF3	EAF3_YEAST	Chromatin modification-related protein EAF3 (ESA1-associated factor 3)
R.(SSSS)phosISSFK.S	YDR005C_177 178 179 180_C	1	1	1	0.0761288	0.151769	33	26	RRRSSSSISSFKS	S	S	S	I	S	STYFILV	CENTER	YDR005C	MAF1	MAF1_YEAST	Repressor of RNA polymerase III transcription MAF1
A.SLTPV(TSSS)phosK.S	YMR275C_881 882 883 884_C	0.9257	0.9169	1	0.485891	0.10601	3	4	TPVTSSSKSSLFL	S	S	S	K	S	STYX	CENTER	YMR275C	BUL1;DAG1;RDS1;SMM2	BUL1_YEAST	Ubiquitin ligase-binding protein BUL1 (Respiration deficiency suppressor 1)
K.ASIA(SS)phosFRK.N	YPL004C_40 41_C	0.999	0.9877	1	-0.57896	-0.526371	10	2	KASIASSFRKNAA	A	S	S	F	R	STYFILV	CENTER	YPL004C	LSP1	LSP1_YEAST	Sphingolipid long chain base-responsive protein LSP1
K.Q(YTSTSSS)phosQVNLGMYHSDTNTR.S	YER155C_82 83 84 85 86 87 97_C	0.9992	0.9995	1	-0.253719	-0.499486	3	4	YTSTSSSQVNLGM	S	S	S	Q	V	STYQ	CENTER	YER155C	BEM2;IPL2;SUP9	BEM2_YEAST	GTPase-activating protein BEM2/IPL2 (Bud emergence protein 2)
R.HV(SS)phosPFK.V	YJR092W_997 998_C	0.9996	0.9988	1	-0.595639	-0.190258	21	20	IKRHVSSPFKVVK	V	S	S	P	F	STP	CENTER	YJR092W	BUD4	BUD4_YEAST	Bud site selection protein 4
G.GLA(YS)phosFR.R	YGR086C_40 41_C	0.9999	0.9998	1	-0.514109	-0.189975	11	6	KGGLAYSFRRSAA	A	Y	S	F	R	STYFILV	CENTER	YGR086C	PIL1	PIL1_YEAST	Sphingolipid long chain base-responsive protein PIL1
R.IYEAHVGI(SS)phosPEPK.L	YEL011W_204 205_C	1	1	1	0.344419	0.311685	17	10	AHVGISSPEPKIT	I	S	S	P	E	STP	CENTER	YEL011W	GLC3	GLGB_YEAST	1,4-alpha-glucan-branching enzyme (EC 2.4.1.18) (Glycogen-branching enzyme)
E.LPDLAEV(TT)phosANR.V	YCL014W_1044 1045_C	0.9998	0.9996	1	-0.151539	-0.107287	11	4	DLAEVTTANRVST	V	T	T	A	N	STYX	CENTER	YCL014W	BUD3	BUD3_YEAST	Bud site selection protein 3
K.Q(SS)phosPANPIGTYEYSR.S	YAL012W_39 40_C	1	1	1	0.428931	0.249845	20	13	TTFKQSSPANPIG	Q	S	S	P	A	STP	CENTER	YAL012W	CYS3;CYI1;STR1	CYS3_YEAST	Cystathionine gamma-lyase (EC 4.4.1.1) (Gamma-cystathionase) (Sulfur transfer protein 1)
R.(ST)phosPPARPTALSR.T	YHR073W_196 197_C	0.9946	0.9807	1	-0.0219033	0.469162	5	4	MISTRSTPPARPT	R	S	T	P	P	STP	CENTER	YHR073W	OSH3	OSH3_YEAST	Oxysterol-binding protein homolog 3
K.(TS)phosPAIYAR.T	YPL085W_1886 1887_C	1	0.9999	1	-0.067707	0.140498	23	15	STILKTSPAIYAR	K	T	S	P	A	STP	CENTER	YPL085W	SEC16	SEC16_YEAST	COPII coat assembly protein SEC16 (Protein transport protein SEC16)
K.LVGLV(TS)phosR.D	YML056C_167 168_C	0.9933	0.9974	1	0.45383	0.351486	6	2	LVGLVTSRDIQFL	V	T	S	R	D	STYX	CENTER	YML056C	IMD4	IMDH4_YEAST	Inosine-5'-monophosphate dehydrogenase 4 (IMP dehydrogenase 4) (IMPD 4) (IMPDH 4) (EC 1.1.1.205)
K.LMGIV(TS)phosR.D	YLR432W_166 167_C	0.9968	0.9969	1	0.518381	0.249845	4	2	LMGIVTSRDIQFV	V	T	S	R	D	STYX	CENTER	YLR432W	IMD3	IMDH3_YEAST	Inosine-5'-monophosphate dehydrogenase 3 (IMP dehydrogenase 3) (IMPD 3) (IMPDH 3) (EC 1.1.1.205)
K.FTFTGEKPIITG(STSTSSS)phosN.-	YBR193C_196 197 198 199 200 201 222_C	0.997	0.9986	1	0.353136	0.0590044	7	8	STSTSSSN_____	S	S	S	N	_	STYX	CENTER	YBR193C	MED8	MED8_YEAST	Mediator of RNA polymerase II transcription subunit 8 (Mediator complex subunit 8)
R.FNNWDG(SS)phosAK.E	YFL047W_323 324_C	0.9968	0.981	1	-0.491049	-0.0473013	2	2	NNWDGSSAKEIIQ	G	S	S	A	K	STYX	CENTER	YFL047W	RGD2	RGD2_YEAST	Rho-GTPase-activating protein RGD2
R.RP(ST)phosIGLDR.A	YIL135C_159 160_C	0.9989	0.9992	1	0.244853	0.0825507	28	39	YSRRPSTIGLDRA	P	S	T	I	G	STYFILV	CENTER	YIL135C	VHS2	VHS2_YEAST	Protein VHS2 (Viable in a HAL3 SIT4 background protein 2)
R.RPSphosTphosIGLDR.A	YIL135C_159 160	1	0.9998	1	0.197265	-0.413583	15	6	YSRRPSTIGLDRA	P	S	T	I	G	STYFILV	CENTER	YIL135C	VHS2	VHS2_YEAST	Protein VHS2 (Viable in a HAL3 SIT4 background protein 2)
K.GEHIN(ST)phosEDR.A	YBR196C_101 102_C	0.9917	0.9969	1	0.226024	0.586442	1	3	GEHINSTEDRAVY	N	S	T	E	D	STYX	CENTER	YBR196C	PGI1	G6PI_YEAST	Glucose-6-phosphate isomerase (GPI) (EC 5.3.1.9) (Phosphoglucose isomerase) (PGI) (Phosphohexose isomerase) (PHI)
K.(ST)phosQSVLSLR.D	YPL180W_138 139_C	0.9994	0.9985	1	-0.664351	-0.340392	14	15	PRRSKSTQSVLSL	K	S	T	Q	S	STYQ	CENTER	YPL180W	TCO89	TCO89_YEAST	Target of rapamycin complex 1 subunit TCO89 (TORC1 subunit TCO89) (89 kDa TOR complex 1 protein)
R.IA(SS)phosPPPLIHNQAVPAQLLK.K	YGR058W_126 127_C	1	0.9996	1	0.596478	-0.278331	22	15	AQRIASSPPPLIH	A	S	S	P	P	STP	CENTER	YGR058W	PEF1	PEF1_YEAST	Peflin (Penta-EF hand domain-containing protein 1)
D.GN(SS)phosPQEFK.L	YLR006C_350 351_C	0.9995	0.9998	1	-0.13926	-0.535332	23	40	GKDGNSSPQEFKL	N	S	S	P	Q	STP	CENTER	YLR006C	SSK1	SSK1_YEAST	Osmolarity two-component system protein SSK1
K.(SS)phosPFIVGLK.F	YHR205W_471 472_C	0.9993	0.9948	1	-0.54617	-0.175761	5	1	TTASKSSPFIVGL	K	S	S	P	F	STP	CENTER	YHR205W	SCH9;KOM1	SCH9_YEAST	Serine/threonine-protein kinase SCH9 (EC 2.7.11.1)
K.L(SSSS)phosPLSSFSEKPHLNR.V	YNL053W_132 133 134 135_C	0.9997	0.9998	1	0.378976	-0.309028	6	9	SKLSSSSPLSSFS	S	S	S	P	L	STP	CENTER	YNL053W	MSG5	MSG5_YEAST	Tyrosine-protein phosphatase MSG5 (EC 3.1.3.48)
E.CADEMK(TT)phosPK.K	YPR018W_77 78_C	0.9986	0.9998	1	-0.452048	0.838246	9	24	ADEMKTTPKKANA	K	T	T	P	K	STP	CENTER	YPR018W	RLF2;CAC1	RLF2_YEAST	Chromatin assembly factor 1 subunit p90 (CAF-1 90 kDa subunit) (RAP1 localization factor 2)
R.AR(TS)phosLDLPGVTNAASLIGTQQNN.-	YER166W_1551 1552_C	1	1	1	-0.0446234	0.217903	31	32	VERARTSLDLPGV	R	T	S	L	D	STYFILV	CENTER	YER166W	DNF1	ATC5_YEAST	Phospholipid-transporting ATPase DNF1 (EC 7.6.2.1) (Flippase DNF1)
K.IE(TS)phosKEDLINK.T	YGL014W_284 285_C	0.9946	0.9916	1	-0.415503	0.0383829	6	4	DFKIETSKEDLIN	E	T	S	K	E	STYX	CENTER	YGL014W	PUF4	PUF4_YEAST	Pumilio homology domain family member 4
K.LVHFPD(SS)phosNNFLIPAPR.G	YJR091C_145 146_C	1	1	1	-0.682053	0.399741	18	7	VHFPDSSNNFLIP	D	S	S	N	N	STYX	CENTER	YJR091C	JSN1;PUF1	JSN1_YEAST	Protein JSN1 (Pumilio homology domain family member 1)
K.EPD(SS)phosNLPK.T	YCR030C_465 466_C	0.9425	0.9885	1	0.118627	0.0586538	2	2	AKEPDSSNLPKTV	D	S	S	N	L	STYX	CENTER	YCR030C	SYP1	SYP1_YEAST	Suppressor of yeast profilin deletion
R.ATPVSTPVISKPSM(TTT)phosPR.Q	YHL007C_216 217 218_C	0.9988	0.9992	1	0.0114776	0.714056	4	13	KPSMTTTPRQINS	T	T	T	P	R	STP	CENTER	YHL007C	STE20	STE20_YEAST	Serine/threonine-protein kinase STE20 (EC 2.7.11.1)
K.NAAIA(SS)phosAEEANKDAQAEVIR.G	YIL034C_267 268_C	1	0.9997	1	-0.0916508	-0.627104	14	10	NAAIASSAEEANK	A	S	S	A	E	STYX	CENTER	YIL034C	CAP2	CAPZB_YEAST	F-actin-capping protein subunit beta
R.EQMIATNQLDNR(YS)phosVER.A	YER166W_1544 1545_C	1	1	1	-0.280436	-0.771727	17	14	QLDNRYSVERART	R	Y	S	V	E	STYFILV	CENTER	YER166W	DNF1	ATC5_YEAST	Phospholipid-transporting ATPase DNF1 (EC 7.6.2.1) (Flippase DNF1)
R.LFVQDDDDELD(SSS)phosDDFQDAK.D	YNL212W_195 196 197_C	0.9973	0.9979	1	0.461912	-0.0866508	1	2	DELDSSSDDFQDA	S	S	S	D	D	STYX	CENTER	YNL212W	VID27	VID27_YEAST	Vacuolar import and degradation protein 27
K.(TSTSSST)phosLR.L	YDR379W_384 385 386 387 388 389 398_C	0.9948	0.997	1	-0.664781	0.452699	4	2	TSTSSSTLRLSDN	S	S	T	L	R	STYFILV	CENTER	YDR379W	RGA2	RGA2_YEAST	Rho-type GTPase-activating protein 2
K.AD(TS)phosIRLEGDELENK.T	YER022W_56 57_C	0.9863	0.994	1	-0.253719	-0.233477	11	17	AGKADTSIRLEGD	D	T	S	I	R	STYFILV	CENTER	YER022W	SRB4;MED17	MED17_YEAST	Mediator of RNA polymerase II transcription subunit 17 (Mediator complex subunit 17) (Suppressor of RNA polymerase B 4)
L.AVE(YSSS)phosAPVAMGNTLPTEK.A	YLR178C_40 41 42 43_C	0.9855	0.973	1	0.244883	0.74427	7	15	AVEYSSSAPVAMG	S	S	S	A	P	STYX	CENTER	YLR178C	TFS1;DKA1;NSP1	CPYI_YEAST	Carboxypeptidase Y inhibitor (CPY inhibitor) (CDC25 suppressor 1) (I(C)) (Ic) (Protein DKA1) (Protein NSP1)
R.QL(SS)phosLGKK.E	YNL161W_330 331_C	0.9626	0.9582	1	-0.736501	0.0562451	1	2	KSRQLSSLGKKES	L	S	S	L	G	STYFILV	CENTER	YNL161W	CBK1	CBK1_YEAST	Serine/threonine-protein kinase CBK1 (EC 2.7.11.1) (Cell wall biosynthesis kinase)
K.LL(SS)phosPLR.Q	YOL070C_193 194_C	0.9994	0.9962	1	-0.267016	-0.856334	23	12	SLKLLSSPLRQEK	L	S	S	P	L	STP	CENTER	YOL070C	NBA1	NBA1_YEAST	Protein NBA1 (NAP1 and bud neck-associated protein 1)
R.AL(TS)phosPERWEIR.Q	YER013W_292 293_C	0.9959	0.9981	1	0.127844	0.10601	12	7	KRRALTSPERWEI	L	T	S	P	E	STP	CENTER	YER013W	PRP22	PRP22_YEAST	Pre-mRNA-splicing factor ATP-dependent RNA helicase PRP22 (EC 3.6.4.13)
R.RNSphosPLKLTphosPR.S	YOR140W_590 595	1	1	1	-0.201781	0.022178	24	15	NSPLKLTPRSSLN	K	L	T	P	R	STP	CENTER	YOR140W	SFL1	SFL1_YEAST	Flocculation suppression protein (Protein SFL1)
R.DD(ST)phosIVGLHYK.L	YHR135C_62 63_C	0.9974	0.9968	1	-0.718123	-0.0152967	10	9	SSRDDSTIVGLHY	D	S	T	I	V	STYFILV	CENTER	YHR135C	YCK1;CKI2	KC11_YEAST	Casein kinase I homolog 1 (EC 2.7.11.1)
K.LVGVI(TS)phosR.D	YHR216W_166 167_C	0.996	0.9923	1	0.326825	0.590455	6	2	LVGVITSRDIQFV	I	T	S	R	D	STYX	CENTER	YHR216W	IMD2;PUR5	IMDH2_YEAST	Inosine-5'-monophosphate dehydrogenase 2 (IMP dehydrogenase 2) (IMPD 2) (IMPDH 2) (EC 1.1.1.205)
R.QN(ST)phosPVLPTLPQNVPIR.T	YDR409W_811 812_C	0.9999	0.9997	1	0.395949	0.619419	12	15	VGRQNSTPVLPTL	N	S	T	P	V	STP	CENTER	YDR409W	SIZ1;ULL1	SIZ1_YEAST	E3 SUMO-protein ligase SIZ1 (EC 2.3.2.-) (E3 SUMO-protein transferase SIZ2) (SAP and Miz-finger domain-containing protein 1) (Ubiquitin-like protein ligase 1)
K.NVNL(YS)phosPLFQNQK.D	YML081W_602 603_C	1	0.9997	1	0.586166	0.437216	2	3	KNVNLYSPLFQNQ	L	Y	S	P	L	STP	CENTER	YML081W	TDA9	TDA9_YEAST	Probable transcription factor TDA9 (Topoisomerase I damage affected protein 9)
R.IGSphosALNTphosPK.L	YIL038C_450 454	1	1	1	-0.498341	0.647663	38	38	IGSALNTPKLSTS	L	N	T	P	K	STP	CENTER	YIL038C	NOT3	NOT3_YEAST	General negative regulator of transcription subunit 3
Y.NAQP(TSS)phosLEIHTEQVIK.Y	YBL047C_1160 1161 1162_C	1	1	1	-0.498341	0.366124	35	14	NAQPTSSLEIHTE	T	S	S	L	E	STYFILV	CENTER	YBL047C	EDE1;BUD15	EDE1_YEAST	EH domain-containing and endocytosis protein 1 (Bud site selection protein 15)
K.Q(TS)phosPQLLKK.V	YHR101C_315 316_C	0.9968	0.9954	1	-0.056119	0.0587039	3	8	DNVKQTSPQLLKK	Q	T	S	P	Q	STP	CENTER	YHR101C	BIG1	BIG1_YEAST	Protein BIG1 (Bad in glucose protein 1)
R.SINV(TTS)phosNNK.S	YCL014W_1447 1448 1449_C	0.9985	0.9992	1	0.167921	-0.678262	6	3	SINVTTSNNKSTD	T	T	S	N	N	STYX	CENTER	YCL014W	BUD3	BUD3_YEAST	Bud site selection protein 3
K.RE(ST)phosEGVLDGSK.K	YHR146W_343 344_C	1	1	1	0.158006	-0.226153	138	118	VEKRESTEGVLDG	E	S	T	E	G	STYX	CENTER	YHR146W	CRP1	CRP1_YEAST	Cruciform DNA-recognizing protein 1 [Cleaved into: CRP1 short N-terminal subpeptide; CRP1 short C-terminal subpeptide]
K.VLNEQVDE(SY)phosGLR.E	YER110C_702 703_C	0.9774	0.9983	1	0.29098	-0.256679	3	2	EQVDESYGLRETA	E	S	Y	G	L	STYX	CENTER	YER110C	KAP123;YRB4	IMB4_YEAST	Importin subunit beta-4 (Importin-123) (Karyopherin subunit beta-4) (Karyopherin-123) (Ran-binding protein YRB4)
R.LAG(TSS)phosCIEGEDGSETK.E	YHR040W_214 215 216_C	0.9902	0.9982	1	-0.946078	-0.20433	8	3	RLAGTSSCIEGED	T	S	S	C	I	STYX	CENTER	YHR040W	BCD1	BCD1_YEAST	Box C/D snoRNA protein 1
R.INELL(SS)phosLEGK.G	YDR382W_44 45_C	0.9995	0.9993	1	-0.349478	0.0466311	7	5	INELLSSLEGKGS	L	S	S	L	E	STYFILV	CENTER	YDR382W	RPP2B;L12EIA;RPL45;RPLA4	RLA4_YEAST	60S acidic ribosomal protein P2-beta (L12eIA) (L45) (Large ribosomal subunit protein P2-B) (P2B) (YL44C) (YP2beta) (YPA1)
R.(SY)phosFHEDDKFIADKTK.F	YDR050C_100 101_C	1	1	1	-0.307723	-0.848187	14	20	HSERRSYFHEDDK	R	S	Y	F	H	STYFILV	CENTER	YDR050C	TPI1	TPIS_YEAST	Triosephosphate isomerase (TIM) (EC 5.3.1.1) (Triose-phosphate isomerase)
R.LLL(SS)phosPK.E	YNL189W_351 352_C	0.9921	0.9809	1	-0.699975	-0.473881	3	2	LRLLLSSPKENIK	L	S	S	P	K	STP	CENTER	YNL189W	SRP1;KAP60	IMA1_YEAST	Importin subunit alpha (Karyopherin subunit alpha) (Karyopherin-60) (Serine-rich RNA polymerase I suppressor protein)
K.QTASPL(SSST)phosEEPK.K	YHR146W_443 444 445 446_C	0.9999	0.9994	1	0.45383	-0.324625	20	11	SPLSSSTEEPKKK	S	S	T	E	E	STYX	CENTER	YHR146W	CRP1	CRP1_YEAST	Cruciform DNA-recognizing protein 1 [Cleaved into: CRP1 short N-terminal subpeptide; CRP1 short C-terminal subpeptide]
K.VGDQVLIPQFGG(ST)phosIK.L	YOR020C_81 82_C	0.9984	0.9994	1	0.399689	-0.268251	4	4	PQFGGSTIKLGND	G	S	T	I	K	STYFILV	CENTER	YOR020C	HSP10;CPN10	CH10_YEAST	10 kDa heat shock protein, mitochondrial (HSP10) (10 kDa chaperonin)
R.FN(SS)phosIGR.T	YJL177W_65 66_C	0.9998	0.9959	1	-0.872156	-0.00269663	9	15	FRRFNSSIGRTAQ	N	S	S	I	G	STYFILV	CENTER	YJL177W	RPL17B;RPL20B	RL17B_YEAST	60S ribosomal protein L17-B (L20) (Large ribosomal subunit protein uL22-B) (YL17)
K.MVFK(TS)phosPK.L	YJL095W_746 747_C	0.9564	0.9964	1	-0.240544	-0.210706	2	2	KMVFKTSPKLELN	K	T	S	P	K	STP	CENTER	YJL095W	BCK1;LAS3;SLK1;SSP31	BCK1_YEAST	Serine/threonine-protein kinase BCK1/SLK1/SSP31 (EC 2.7.11.1)
R.NSGFRP(SYSS)phosQIPSTR.S	YPL077C_49 50 51 52_C	0.9966	0.9977	1	-0.189013	0.212378	6	8	FRPSYSSQIPSTR	Y	S	S	Q	I	STYQ	CENTER	YPL077C	YPL077C	YP077_YEAST	Uncharacterized protein YPL077C
R.NSTILESNIDRV(TS)phosEDR.D	YJL098W_134 135_C	0.9988	1	1	-0.482828	0.0466311	10	5	NIDRVTSEDRDLV	V	T	S	E	D	STYX	CENTER	YJL098W	SAP185	SA185_YEAST	SIT4-associating protein SAP185
K.KVITphosGESphosR.G	YIL095W_522 525	0.9958	0.9709	1	-0.229598	-0.0800024	4	1	KVITGESRGNSPI	G	E	S	R	G	STYX	CENTER	YIL095W	PRK1;PAK1	PRK1_YEAST	Actin-regulating kinase PRK1 (EC 2.7.11.1) (p53-regulating kinase 1)
K.APVPDVNAPQ(SS)phosKNK.L	YPR156C_75 76_C	0.9328	0.9803	1	0.0416102	0.30156	4	7	VNAPQSSKNKIFP	Q	S	S	K	N	STYX	CENTER	YPR156C	TPO3	TPO3_YEAST	Polyamine transporter 3
R.SR(ST)phosDDAVSLQ.D	YOR220W_104 105_C	1	1	1	-0.176413	-0.792945	151	132	HPRSRSTDDAVSL	R	S	T	D	D	STYX	CENTER	YOR220W	RCN2;WSP1	RCN2_YEAST	Regulator of calcineurin 2 (Weak suppressor of PAT1 ts protein 1)
R.(STS)phosPNANANDNTEFFK.L	YPL110C_254 255 256_C	1	1	1	0.335649	0.291365	21	20	RVMRSTSPNANAN	S	T	S	P	N	STP	CENTER	YPL110C	GDE1	GDE1_YEAST	Glycerophosphocholine phosphodiesterase GDE1 (EC 3.1.4.2)
K.HQIEEDHLDGA(TT)phosDPEVK.R	YGR252W_16 17_C	1	0.9906	1	0.600148	-0.0854263	5	2	HLDGATTDPEVKR	A	T	T	D	P	STYX	CENTER	YGR252W	GCN5;ADA4;SWI9	GCN5_YEAST	Histone acetyltransferase GCN5 (EC 2.3.1.48)
R.LAIPI(SS)phosPQR.S	YJR083C_61 62_C	1	1	1	0.177769	-0.066827	37	45	LAIPISSPQRSTT	I	S	S	P	Q	STP	CENTER	YJR083C	ACF4	ACF4_YEAST	Assembly-complementing factor 4
K.(SS)phosEKIPVNTLK.A	YOL045W_691 692_C	1	1	1	0.148022	0.380632	45	25	ASSKKSSEKIPVN	K	S	S	E	K	STYX	CENTER	YOL045W	PSK2	PSK2_YEAST	Serine/threonine-protein kinase PSK2 (EC 2.7.11.1) (PAS kinase 2)
D.FEVNI(SS)phosLDAR.E	YPR110C_45 46_C	0.9923	0.9991	1	-0.280436	-0.704619	1	2	FEVNISSLDAREA	I	S	S	L	D	STYFILV	CENTER	YPR110C	RPC40;RPC5	RPAC1_YEAST	DNA-directed RNA polymerases I and III subunit RPAC1 (RNA polymerases I and III subunit AC1) (C37) (DNA-directed RNA polymerases I and III 40 kDa polypeptide) (AC40) (C40)
K.LAGI(TT)phosVK.G	YLR304C_251 252_C	0.9982	0.9964	1	-0.0332186	0.17401	3	4	KLAGITTVKGGTG	I	T	T	V	K	STYFILV	CENTER	YLR304C	ACO1;GLU1	ACON_YEAST	Aconitate hydratase, mitochondrial (Aconitase) (EC 4.2.1.3) (Citrate hydro-lyase)
R.(TTS)phosLVNNILNGNNAR.T	YMR140W_48 49 50_C	0.9993	0.9994	1	0.515167	0.34353	4	6	RTRRTTSLVNNIL	T	T	S	L	V	STYFILV	CENTER	YMR140W	SIP5	SIP5_YEAST	Protein SIP5 (SNF1-interacting protein 5)
R.KV(SS)phosAEYYAK.K	YIL133C_163 164_C	0.9954	0.9663	1	-0.353929	-0.0142428	4	2	AKRKVSSAEYYAK	V	S	S	A	E	STYX	CENTER	YIL133C	RPL16A;RPL13;RPL21A	RL16A_YEAST	60S ribosomal protein L16-A (L13a) (L21) (Large ribosomal subunit protein uL13-A) (RP22) (YL15)
R.SPVIG(SS)phosLENEKK.V	YER056C_23 24_C	1	1	1	-0.0108495	0.842585	20	16	SPVIGSSLENEKK	G	S	S	L	E	STYFILV	CENTER	YER056C	FCY2	FCY2_YEAST	Purine-cytosine permease FCY2 (PCP FCY2) (Cytosine/purine transport protein FCY2) (Fluorocytosine resistance protein 2)
R.RA(TSY)phosPNPLPSK.Q	YKL168C_221 222 223_C	0.9989	0.9998	1	0.263499	0.0187447	11	10	LRRATSYPNPLPS	T	S	Y	P	N	STP	CENTER	YKL168C	KKQ8	KKQ8_YEAST	Probable serine/threonine-protein kinase KKQ8 (EC 2.7.11.1)
F.SYNPQSLGPASV(SSTYS)phosPK.V	YBL103C_218 219 220 221 222_C	0.998	0.9957	1	0.20209	0.399741	16	11	SVSSTYSPKVRSP	T	Y	S	P	K	STP	CENTER	YBL103C	RTG3	RTG3_YEAST	Retrograde regulation protein 3
K.K(SS)phosQIFEK.L	YLR310C_825 826_C	0.9111	0.986	1	-0.151539	0.561204	1	1	TMKKKSSQIFEKL	K	S	S	Q	I	STYQ	CENTER	YLR310C	CDC25;CTN1	CDC25_YEAST	Cell division control protein 25
D.YELSPQAV(SS)phosFVR.Q	YER012W_81 82_C	1	0.9995	1	0.0549123	-0.120266	9	7	SPQAVSSFVRQEL	V	S	S	F	V	STYFILV	CENTER	YER012W	PRE1	PSB4_YEAST	Proteasome subunit beta type-4 (EC 3.4.25.1) (Macropain subunit C11) (Multicatalytic endopeptidase complex subunit C11) (Proteasome component C11) (Proteinase YSCE subunit 11)
R.RFQ(YS)phosDDEPAEK.L	YMR129W_44 45_C	0.9989	1	1	0.10738	-0.5814	7	9	TRRFQYSDDEPAE	Q	Y	S	D	D	STYX	CENTER	YMR129W	POM152	PO152_YEAST	Nucleoporin POM152 (Nuclear pore protein POM152) (P150) (Pore membrane protein POM152)
Y.VVCPDDTETLF(SSTT)phosPK.L	YOR264W_262 263 264 265_C	0.9985	0.9948	1	0.101467	-0.965544	8	9	TLFSSTTPKLKPV	S	T	T	P	K	STP	CENTER	YOR264W	DSE3	DSE3_YEAST	Protein DSE3 (Daughter specific expression protein 3)
-.MEADDHVSphosLFR.F	YOL129W_8	1	1	1	-0.115464	-0.349421	8	2	EADDHVSLFRFPF	H	V	S	L	F	STYFILV	CENTER	YOL129W	VPS68	VPS68_YEAST	Vacuolar protein sorting-associated protein 68
-.MLAELSphosHR.E	YKL151C_6	0.939	0.9972	1	-0.240544	-0.438796	1	2	_MLAELSHRELIK	E	L	S	H	R	STYX	CENTER	YKL151C	YKL151C;YKL606	NNRD_YEAST	ATP-dependent (S)-NAD(P)H-hydrate dehydratase (EC 4.2.1.93) (ATP-dependent NAD(P)HX dehydratase)
-.MMSphosDQENENEHAK.A	YNL246W_3	1	1	1	-0.163922	0.217903	17	14	____MMSDQENEN	M	M	S	D	Q	STYX	CENTER	YNL246W	VPS75	VPS75_YEAST	Vacuolar protein sorting-associated protein 75
-.MSphosEEEAHK.T	YGL250W_2	0.9994	0.9999	1	-0.127086	0.491663	3	1	_____MSEEEAHK	_	M	S	E	E	STYX	CENTER	YGL250W	RMR1	RMR1_YEAST	Reduced meiotic recombination protein 1
-.MSphosFDDLHK.A	YCL040W_2	1	1	1	-0.53005	0.239276	12	14	_____MSFDDLHK	_	M	S	F	D	STYFILV	CENTER	YCL040W	GLK1;HOR3	HXKG_YEAST	Glucokinase-1 (EC 2.7.1.2) (Glucose kinase 1) (GLK-1)
-.MTphosDDEKR.E	YML097C_2	0.9993	0.9527	1	-0.176413	0.085163	3	2	_____MTDDEKRE	_	M	T	D	D	STYX	CENTER	YML097C	VPS9;VPT9	VPS9_YEAST	Vacuolar protein sorting-associated protein 9 (Vacuolar protein-targeting protein 9)
A.ANVSphosPLK.Q	YHL007C_502	1	1	1	-0.0107194	-0.154851	26	20	NSAANVSPLKQTH	N	V	S	P	L	STP	CENTER	YHL007C	STE20	STE20_YEAST	Serine/threonine-protein kinase STE20 (EC 2.7.11.1)
A.ASDAIPPASphosPK.A	YBR011C_266	1	1	1	0.0761288	-0.600259	580	871	DAIPPASPKADAP	P	A	S	P	K	STP	CENTER	YBR011C	IPP1;PPA;PPA1	IPYR_YEAST	Inorganic pyrophosphatase (EC 3.6.1.1) (Pyrophosphate phospho-hydrolase) (PPase)
A.EIGSphosPLQQVEKPDEVK.T	YFL042C_149	1	1	1	0.206915	-0.40763	9	10	TIAEIGSPLQQVE	I	G	S	P	L	STP	CENTER	YFL042C	LAM5;LTC2	LAM5_YEAST	Membrane-anchored lipid-binding protein LAM5 (Lipid transfer at contact site protein 2) (Lipid transfer protein anchored at membrane contact sites 1)
A.LEDVFATphosPK.S	YKR100C_273	1	1	1	-0.0219033	0.437216	28	11	LEDVFATPKSAAQ	F	A	T	P	K	STP	CENTER	YKR100C	SKG1	SKG1_YEAST	Suppressor of lethality of KEX2 GAS1 double null mutant protein 1
A.QIVVGTphosPGR.V	YJL138C_146	1	1	1	-0.163922	0.151813	23	19	AQIVVGTPGRVFD	V	G	T	P	G	STP	CENTER	YJL138C	TIF2;TIF41B	IF4A_YEAST	ATP-dependent RNA helicase eIF4A (EC 3.6.4.13) (Eukaryotic initiation factor 4A) (eIF-4A) (Stimulator factor I 37 kDa component) (Translation initiation factor 1/2) (p37)
C.QVANDDIDDLSphosLGEPEFEIK.E	YMR311C_158	1	1	1	-0.385297	0.48273	6	1	DDIDDLSLGEPEF	D	L	S	L	G	STYFILV	CENTER	YMR311C	GLC8	GLC8_YEAST	Protein GLC8
D.AHEDPVSphosPK.A	YOL082W_136	1	1	1	0.18755	0.0466311	39	33	AHEDPVSPKAGSE	P	V	S	P	K	STP	CENTER	YOL082W	ATG19;CVT19	ATG19_YEAST	Autophagy-related protein 19 (Cytoplasm-to-vacuole targeting protein 19)
D.ALSphosDLEIK.D	YJL026W_15	1	1	1	0.244883	0.281096	599	325	AAADALSDLEIKD	A	L	S	D	L	STYX	CENTER	YJL026W	RNR2;CRT6	RIR2_YEAST	Ribonucleoside-diphosphate reductase small chain 1 (EC 1.17.4.1) (Ribonucleotide reductase R2 subunit 1) (Ribonucleotide reductase small subunit 1)
D.AVDDLESphosLFK.E	YOR335C_950	1	1	1	-0.378119	-0.0157964	22	14	AVDDLESLFKEKL	L	E	S	L	F	STYFILV	CENTER	YOR335C	ALA1;CDC64	SYA_YEAST	Alanine--tRNA ligase, mitochondrial (EC 6.1.1.7) (Alanyl-tRNA synthetase) (AlaRS)
D.AVPFTphosPFNGDR.E	YDR460W_258	1	1	1	-0.0106761	0.635629	42	44	KDAVPFTPFNGDR	P	F	T	P	F	STP	CENTER	YDR460W	TFB3;RIG2	TFB3_YEAST	RNA polymerase II transcription factor B subunit 3 (RNA polymerase II transcription factor B 38 kDa subunit) (RNA polymerase II transcription factor B p38 subunit)
D.FLKGDASphosPIVK.S	YCL043C_362	1	1	1	-0.163922	-0.455869	8	11	FLKGDASPIVKSQ	D	A	S	P	I	STP	CENTER	YCL043C	PDI1;MFP1;TRG1	PDI_YEAST	Protein disulfide-isomerase (PDI) (EC 5.3.4.1) (Thioredoxin-related glycoprotein 1)
D.FLSphosDLDQENNGK.N	YDR017C_396	1	1	1	0.197233	0.0675164	14	6	SKDDFLSDLDQEN	F	L	S	D	L	STYX	CENTER	YDR017C	KCS1	KCS1_YEAST	Inositol hexakisphosphate kinase 1 (InsP6 kinase 1) (EC 2.7.4.21) (InsP6 kinase KCS1) (PKC1 suppressor protein 1)
D.FVALSphosDDEDEDGKQNCAVGGPEK.L	YCL014W_1614	1	1	1	0.0204594	-0.278331	20	19	KDFVALSDDEDED	A	L	S	D	D	STYX	CENTER	YCL014W	BUD3	BUD3_YEAST	Bud site selection protein 3
D.GGLASphosIGKK.Q	YBL061C_550	1	0.942	1	-0.506742	-0.257611	4	2	RDGGLASIGKKQH	L	A	S	I	G	STYFILV	CENTER	YBL061C	SKT5;CAL2;CHS4;CSD4	SKT5_YEAST	Protein SKT5
D.GLLEDPDNVSphosFR.E	YKL124W_358	1	1	1	0.335649	-0.293598	19	31	EDPDNVSFREALS	N	V	S	F	R	STYFILV	CENTER	YKL124W	SSH4;MLF4	SSH4_YEAST	Protein SSH4 (Multicopy suppressor of leflunomide protein 4) (Suppressor of SHR3 null mutation protein 4)
D.IDNEKGPEQLKSphosPEVQR.A	YLL021W_274	1	1	1	0.10738	0.10601	13	15	GPEQLKSPEVQRA	L	K	S	P	E	STP	CENTER	YLL021W	SPA2;PEA1	SPA2_YEAST	Protein SPA2
D.IESphosDGFIK.D	YNL115C_56	0.9847	1	1	0.437528	-0.803793	3	11	EGRDIESDGFIKD	I	E	S	D	G	STYX	CENTER	YNL115C	YNL115C;N1929	YNL5_YEAST	Uncharacterized vacuolar membrane protein YNL115C
D.LDIPLVPSphosPK.T	YLR131C_80	1	1	1	0.445702	-0.0152967	65	26	DIPLVPSPKTGDG	V	P	S	P	K	STP	CENTER	YLR131C	ACE2	ACE2_YEAST	Metallothionein expression activator
D.LDNGANSphosGIK.F	YKL092C_904	1	0.9983	1	0.0198363	0.941029	2	2	LDNGANSGIKFNS	A	N	S	G	I	STYX	CENTER	YKL092C	BUD2;CLA2;ERC25	BUD2_YEAST	Inhibitory regulator protein BUD2/CLA2 (Bud site selection protein 2)
D.LDSphosPIEVKPEIGELEFEK.L	YKL092C_854	1	1	1	-0.067707	-0.127104	1	6	DKKDLDSPIEVKP	L	D	S	P	I	STP	CENTER	YKL092C	BUD2;CLA2;ERC25	BUD2_YEAST	Inhibitory regulator protein BUD2/CLA2 (Bud site selection protein 2)
D.LVLVTphosPK.K	YOR198C_336	1	1	1	-0.314561	0.0498331	66	42	DDLVLVTPKKDDF	L	V	T	P	K	STP	CENTER	YOR198C	BFR1	BFR1_YEAST	Nuclear segregation protein BFR1 (Brefeldin A resistance protein 1)
D.MFVPNSphosVR.G	YML057W_330	0.9852	0.99	1	-0.0822074	0.249845	2	1	DMFVPNSVRGCSY	P	N	S	V	R	STYFILV	CENTER	YML057W	CMP2;CNA2	PP2B2_YEAST	Serine/threonine-protein phosphatase 2B catalytic subunit A2 (EC 3.1.3.16) (Calcineurin A2) (Calmodulin-binding protein 2)
D.NAEGQGESphosLADQAR.D	YFL014W_73	1	1	1	-0.407193	0.491663	21	11	AEGQGESLADQAR	G	E	S	L	A	STYFILV	CENTER	YFL014W	HSP12;GLP1;HOR5	HSP12_YEAST	12 kDa heat shock protein (Glucose and lipid-regulated protein)
D.NGLLDESphosPNRLR.V	YML031W_401	1	1	1	0.10738	-0.340392	17	21	NGLLDESPNRLRV	D	E	S	P	N	STP	CENTER	YML031W	NDC1	NDC1_YEAST	Nucleoporin NDC1 (Nuclear division cycle protein 1) (Nuclear pore protein NDC1)
D.NISphosNLEQK.M	YDR137W_458	0.9769	0.9918	1	-0.189013	0.0838096	1	2	SVRDNISNLEQKM	N	I	S	N	L	STYX	CENTER	YDR137W	RGP1	RGP1_YEAST	Guanine nucleotide exchange factor subunit RGP1 (Reduced growth phenotype protein 1) (Rgp1p)
D.REVDDLSphosNR.F	YFR024C-A_363	1	1	1	-0.349478	0.205095	14	12	REVDDLSNRFSKS	D	L	S	N	R	STYX	CENTER	YFR024C-A	LSB3	LSB3_YEAST	LAS seventeen-binding protein 3 (LAS17-binding protein 3)
D.SDGVQVANESphosEEDPELK.E	YDL065C_70	1	1	1	0.309014	0.0466311	47	35	VQVANESEEDPEL	N	E	S	E	E	STYX	CENTER	YDL065C	PEX19;PAS12	PEX19_YEAST	Peroxisomal membrane protein import receptor PEX19 (Peroxin-19)
D.SphosFAVPDGKDENTR.L	YPL265W_69	1	1	1	0.192408	0.10601	16	17	PSARDDSFAVPDG	D	D	S	F	A	STYFILV	CENTER	YPL265W	DIP5	DIP5_YEAST	Dicarboxylic amino acid permease
D.SVDDNENSphosDDGLDIPK.N	YDR299W_379	0.9999	0.9999	1	-0.0446234	0.185236	192	164	VDDNENSDDGLDI	E	N	S	D	D	STYX	CENTER	YDR299W	BFR2	BFR2_YEAST	Protein BFR2 (Brefeldin A resistance protein 2)
D.VDHIQSphosPMFAR.K	YBL105C_226	1	1	1	0.525342	-0.000735706	4	4	DVDHIQSPMFARK	I	Q	S	P	M	STP	CENTER	YBL105C	PKC1;HPO2;STT1	KPC1_YEAST	Protein kinase C-like 1 (PKC 1) (EC 2.7.11.13)
D.VQELNSphosIIQR.L	YOR070C_250	1	1	1	-0.755117	-0.00269663	3	1	DVQELNSIIQRIS	L	N	S	I	I	STYFILV	CENTER	YOR070C	GYP1	GYP1_YEAST	GTPase-activating protein GYP1 (GAP for YPT1)
D.VVQLDEPQFSphosR.N	YNL131W_20	0.9957	1	1	-0.176413	-0.150152	3	4	LDEPQFSRNQAIV	Q	F	S	R	N	STYX	CENTER	YNL131W	TOM22;MAS17;MAS22;MOM22	TOM22_YEAST	Mitochondrial import receptor subunit TOM22 (Mitochondrial 17 kDa assembly protein) (Mitochondrial 22 kDa outer membrane protein) (Protein MAS17) (Translocase of outer membrane 22 kDa subunit)
E.AAAEESphosEVDAAAR.E	YER036C_43	1	1	1	-0.12115	0.643666	12	8	EAAAEESEVDAAA	E	E	S	E	V	STYX	CENTER	YER036C	ARB1	ARB1_YEAST	ABC transporter ATP-binding protein ARB1 (ATP-binding cassette protein involved in ribosome biogenesis 1)
E.AENDEDSphosEVNAK.T	YDR365C_86	1	1	1	-0.307658	0.0825507	8	8	AENDEDSEVNAKT	E	D	S	E	V	STYX	CENTER	YDR365C	ESF1	ESF1_YEAST	Pre-rRNA-processing protein ESF1 (18S rRNA factor 1)
E.AGSphosELHDLEK.L	YMR029C_120	1	1	1	-0.478503	-0.200159	4	4	NSREAGSELHDLE	A	G	S	E	L	STYX	CENTER	YMR029C	FAR8	FAR8_YEAST	Factor arrest protein 8
E.ALALGASphosEEDLK.L	YDR060W_62	1	1	1	-0.436941	0.0526675	11	10	ALALGASEEDLKL	G	A	S	E	E	STYX	CENTER	YDR060W	MAK21;NOC1	MAK21_YEAST	Ribosome biogenesis protein MAK21 (Maintenance of killer protein 21) (Nucleolar complex protein 1)
E.EISphosDEEEQINK.S	YMR091C_62	0.998	0.9969	1	0.428483	-0.638733	2	1	VNEEEISDEEEQI	E	I	S	D	E	STYX	CENTER	YMR091C	NPL6;RSC7	RSC7_YEAST	Chromatin structure-remodeling complex subunit RSC7 (Nuclear protein localization protein 6) (Remodel the structure of chromatin complex subunit 7)
E.FALPAGSphosPK.S	YDL132W_427	0.9919	1	1	0.0115197	0.427938	3	4	FALPAGSPKSATS	A	G	S	P	K	STP	CENTER	YDL132W	CDC53	CDC53_YEAST	Cell division control protein 53 (Cullin-A) (E3 ubiquitin ligase complex SCF subunit CDC53)
E.GDDAPESphosPDIHFEPVVHLEK.V	YDR002W_60	1	1	1	0.0115197	-0.10672	253	131	GDDAPESPDIHFE	P	E	S	P	D	STP	CENTER	YDR002W	YRB1;CST20;HTN1;SFO1	YRB1_YEAST	Ran-specific GTPase-activating protein 1 (Chromosome stability protein 20) (Perinuclear array-localized protein) (Ran-binding protein 1) (RANBP1)
E.GLLNTphosPPIEGAR.D	YFR019W_1953	1	1	1	-0.0677539	0.185236	34	25	KEGLLNTPPIEGA	L	N	T	P	P	STP	CENTER	YFR019W	FAB1	FAB1_YEAST	1-phosphatidylinositol 3-phosphate 5-kinase FAB1 (Phosphatidylinositol 3-phosphate 5-kinase) (EC 2.7.1.150) (Type III PIP kinase) (PIPkin-III)
E.HMSphosEEEQK.M	YNL136W_225	1	1	1	0.0224908	0.207096	3	3	LQREHMSEEEQKM	H	M	S	E	E	STYX	CENTER	YNL136W	EAF7	EAF7_YEAST	Chromatin modification-related protein EAF7 (ESA1-associated factor 7)
E.IAGNSphosPNAER.G	YJR104C_39	1	1	1	0.0970378	0.667513	68	94	YEIAGNSPNAERG	G	N	S	P	N	STP	CENTER	YJR104C	SOD1	SODC_YEAST	Superoxide dismutase [Cu-Zn] (EC 1.15.1.1)
E.IDELDSphosVR.L	YHR158C_832	1	1	1	0.197265	0.140498	5	7	EIDELDSVRLQSK	L	D	S	V	R	STYFILV	CENTER	YHR158C	KEL1	KEL1_YEAST	Kelch repeat-containing protein 1
E.IGGGSphosPIR.K	YOR176W_102	1	1	1	-0.280436	0.0825507	15	15	REIGGGSPIRKWS	G	G	S	P	I	STP	CENTER	YOR176W	HEM15	HEMH_YEAST	Ferrochelatase, mitochondrial (EC 4.99.1.1) (Heme synthase) (Protoheme ferro-lyase)
E.IIGNVTphosPK.L	YBR156C_618	1	1	1	-0.793085	-0.0575275	12	8	EIIGNVTPKIASV	N	V	T	P	K	STP	CENTER	YBR156C	SLI15	SLI15_YEAST	Inner centromere protein-related protein SLI15 (INCENP-related protein SLI15)
E.ILGQQSphosLHR.L	YMR309C_584	0.9846	0.9815	1	-0.387486	-0.629571	2	2	EILGQQSLHRISL	Q	Q	S	L	H	STYFILV	CENTER	YMR309C	NIP1	EIF3C_YEAST	Eukaryotic translation initiation factor 3 subunit C (eIF3c) (Eukaryotic translation initiation factor 3 93 kDa subunit) (eIF3 p93) (Nuclear transport protein NIP1) (Translation initiation factor eIF3, p93 subunit)
E.IVFASphosPPR.K	YCL030C_514	1	1	1	0.117648	0.152209	3	4	KEIVFASPPRKSD	F	A	S	P	P	STP	CENTER	YCL030C	HIS4	HIS2_YEAST	Histidine biosynthesis trifunctional protein [Includes: Phosphoribosyl-AMP cyclohydrolase (EC 3.5.4.19); Phosphoribosyl-ATP pyrophosphohydrolase (EC 3.6.1.31); Histidinol dehydrogenase (HDH) (EC 1.1.1.23)]
E.LLAYQFASphosPVR.W	YPL231W_24	1	1	1	-0.163922	-0.0673637	9	6	LAYQFASPVRWIE	F	A	S	P	V	STP	CENTER	YPL231W	FAS2	FAS2_YEAST	Fatty acid synthase subunit alpha (EC 2.3.1.86) [Includes: Acyl carrier; 3-oxoacyl-[acyl-carrier-protein] reductase (EC 1.1.1.100) (Beta-ketoacyl reductase); 3-oxoacyl-[acyl-carrier-protein] synthase (EC 2.3.1.41) (Beta-ketoacyl synthase)]
E.LLPHDSphosGQEDNER.S	YMR213W_342	1	1	1	0.158006	0.281096	11	8	ELLPHDSGQEDNE	H	D	S	G	Q	STYX	CENTER	YMR213W	CEF1;NTC85	CEF1_YEAST	Pre-mRNA-splicing factor CEF1 (PRP nineteen-associated complex protein 85) (PRP19-associated complex protein 85)
E.LPGVAFLSphosEKK.-	YCR012W_413	1	1	1	-0.0219033	-0.129831	9	8	PGVAFLSEKK___	F	L	S	E	K	STYX	CENTER	YCR012W	PGK1	PGK_YEAST	Phosphoglycerate kinase (EC 2.7.2.3)
E.LQDIANPIMSphosK.L	YAL005C_603	0.9894	0.9778	1	0.415155	0.464696	2	1	IANPIMSKLYQAG	I	M	S	K	L	STYX	CENTER	YAL005C	SSA1	HSP71_YEAST	Heat shock protein SSA1 (Heat shock protein YG100)
E.LQEDSphosPIREK.R	YGR270W_259	1	1	1	-0.151539	0.336612	56	54	RELQEDSPIREKR	E	D	S	P	I	STP	CENTER	YGR270W	YTA7	TBP7_YEAST	Tat-binding homolog 7
E.LQSphosLLGK.D	YCR012W_86	0.9991	0.9905	1	-0.0106761	0.233874	14	6	VAKELQSLLGKDV	L	Q	S	L	L	STYFILV	CENTER	YCR012W	PGK1	PGK_YEAST	Phosphoglycerate kinase (EC 2.7.2.3)
E.LSTphosPLLKPVNK.G	YDL131W_410	1	1	1	0.027935	-0.0408318	32	13	FHAELSTPLLKPV	L	S	T	P	L	STP	CENTER	YDL131W	LYS21	HOSM_YEAST	Homocitrate synthase, mitochondrial (HCS) (EC 2.3.3.14)
E.MLNRISphosPK.L	YBR127C_477	1	1	1	0.0970378	-0.066827	3	5	EMLNRISPKILDE	R	I	S	P	K	STP	CENTER	YBR127C	VMA2;VAT2	VATB_YEAST	V-type proton ATPase subunit B (V-ATPase subunit B) (V-ATPase 57 kDa subunit) (Vacuolar proton pump subunit B)
E.NAGDVDTphosQEMEK.N	YOR390W_185	1	1	1	0.137968	0.146067	1	2	NAGDVDTQEMEKN	V	D	T	Q	E	STYQ	CENTER	YOR390W	FEX1	FEX1_YEAST	Fluoride export protein 1
E.NEIDVVGSphosR.G	YOL045W_680	1	1	1	-0.498427	0.500514	10	4	EIDVVGSRGSSSA	V	G	S	R	G	STYX	CENTER	YOL045W	PSK2	PSK2_YEAST	Serine/threonine-protein kinase PSK2 (EC 2.7.11.1) (PAS kinase 2)
E.QDNKTphosPILNK.T	YJL005W_617	1	1	1	-0.91353	-0.204403	14	10	REQDNKTPILNKT	N	K	T	P	I	STP	CENTER	YJL005W	CYR1;CDC35;HSR1;SRA4	CYAA_YEAST	Adenylate cyclase (EC 4.6.1.1) (ATP pyrophosphate-lyase) (Adenylyl cyclase)
E.REDDDEPASphosLDF.-	YIR008C_406	1	1	1	-0.189013	-0.508337	3	5	DDDEPASLDF___	P	A	S	L	D	STYFILV	CENTER	YIR008C	PRI1	PRI1_YEAST	DNA primase small subunit (EC 2.7.7.-) (DNA polymerase alpha:primase complex p48 subunit) (DNA polymerase-primase complex p48 subunit) (Pol alpha-primase complex p48 subunit) (DNA primase 48 kDa subunit)
E.SphosEEEVVPR.S	YBR083W_391	0.9997	0.9999	1	0.86074	-0.0800024	1	1	SGSEYESEEEVVP	Y	E	S	E	E	STYX	CENTER	YBR083W	TEC1;ROC1	TEC1_YEAST	Ty transcription activator TEC1
E.SVVSLILGSphosPPGK.V	YOR145C_254	0.9997	1	1	0.132195	-0.941296	2	12	VSLILGSPPGKVY	L	G	S	P	P	STP	CENTER	YOR145C	PNO1;DIM2;RRP20	PNO1_YEAST	Pre-rRNA-processing protein PNO1 (Partner of NOB1) (Ribosomal RNA-processing protein 20)
E.VASphosLPNK.S	YPL231W_615	0.9584	0.9994	1	-0.227487	-0.941296	4	3	STKEVASLPNKST	V	A	S	L	P	STYFILV	CENTER	YPL231W	FAS2	FAS2_YEAST	Fatty acid synthase subunit alpha (EC 2.3.1.86) [Includes: Acyl carrier; 3-oxoacyl-[acyl-carrier-protein] reductase (EC 1.1.1.100) (Beta-ketoacyl reductase); 3-oxoacyl-[acyl-carrier-protein] synthase (EC 2.3.1.41) (Beta-ketoacyl synthase)]
E.VDALIAQLSphosR.V	YKL126W_170	1	1	1	-0.214548	0.331722	7	9	ALIAQLSRVQIKN	Q	L	S	R	V	STYX	CENTER	YKL126W	YPK1;SLI2	YPK1_YEAST	Serine/threonine-protein kinase YPK1 (EC 2.7.11.1) (Sphingosine-like immunosuppressant resistant protein 2) (Yeast protein kinase 1)
E.VETphosEKEEVK.E	YLR175W_423	0.9986	1	1	-0.38661	0.361267	2	2	LIKEVETEKEEVK	V	E	T	E	K	STYX	CENTER	YLR175W	CBF5	CBF5_YEAST	H/ACA ribonucleoprotein complex subunit CBF5 (EC 5.4.99.-) (Centromere-binding factor 5) (Centromere/microtubule-binding protein CBF5) (H/ACA snoRNP protein CBF5) (Small nucleolar RNP protein CBF5) (p64')
E.VFTphosLDPIVNK.A	YHR146W_366	1	1	1	-0.067707	0.217903	19	5	KDEEVFTLDPIVN	V	F	T	L	D	STYFILV	CENTER	YHR146W	CRP1	CRP1_YEAST	Cruciform DNA-recognizing protein 1 [Cleaved into: CRP1 short N-terminal subpeptide; CRP1 short C-terminal subpeptide]
E.VHSphosLEEK.L	YKL105C_317	1	0.9938	1	-0.363763	0.0383829	8	4	LLKEVHSLEEKIS	V	H	S	L	E	STYFILV	CENTER	YKL105C	SEG2	SEG2_YEAST	Eisosome protein SEG2 (Stability of eisosomes guaranteed protein 2)
E.VLGTphosPIK.R	YJL106W_303	0.9921	0.982	1	-0.482745	0.217903	8	2	ILEVLGTPIKRSD	L	G	T	P	I	STP	CENTER	YJL106W	IME2;SME1	IME2_YEAST	Meiosis induction protein kinase IME2/SME1 (EC 2.7.11.1)
E.VQSphosDEKELQR.E	YNL136W_214	0.9999	0.9013	1	-0.0448052	-0.0408318	8	1	PIKEVQSDEKELQ	V	Q	S	D	E	STYX	CENTER	YNL136W	EAF7	EAF7_YEAST	Chromatin modification-related protein EAF7 (ESA1-associated factor 7)
E.VTphosPPILPR.T	YHL008C_511	1	1	1	-0.0332186	0.30156	27	31	VSSREVTPPILPR	E	V	T	P	P	STP	CENTER	YHL008C	YHL008C	YHA8_YEAST	Uncharacterized transporter YHL008C
E.VVELPLLSphosPER.F	YKL145W_231	1	1	1	-0.0793888	-0.524008	13	2	VELPLLSPERFAT	L	L	S	P	E	STP	CENTER	YKL145W	RPT1;CIM5;YTA3	PRS7_YEAST	26S proteasome regulatory subunit 7 homolog (Protein CIM5) (Tat-binding homolog 3)
E.WAVDMSphosEEAIR.A	YPR041W_228	1	1	1	0.317699	-0.438796	2	1	EWAVDMSEEAIRA	D	M	S	E	E	STYX	CENTER	YPR041W	TIF5	IF5_YEAST	Eukaryotic translation initiation factor 5 (eIF-5)
F.EKSphosNINLK.N	YDR150W_2197	1	1	1	-0.53005	0.260338	70	49	LVPFEKSNINLKN	E	K	S	N	I	STYX	CENTER	YDR150W	NUM1;PAC12	NUM1_YEAST	Nuclear migration protein NUM1
F.GEGASphosGEER.L	YGR253C_128	1	1	1	0.0655595	-0.356334	13	15	RFGEGASGEERLM	G	A	S	G	E	STYX	CENTER	YGR253C	PUP2;DOA5	PSA5_YEAST	Proteasome subunit alpha type-5 (EC 3.4.25.1) (Macropain subunit PUP2) (Multicatalytic endopeptidase complex subunit PUP2) (Proteasome component PUP2) (Proteinase YSCE subunit PUP2)
F.HLDDHISphosPGEQGLK.Q	YLR006C_327	1	1	1	-0.056119	-0.638733	5	5	HLDDHISPGEQGL	H	I	S	P	G	STP	CENTER	YLR006C	SSK1	SSK1_YEAST	Osmolarity two-component system protein SSK1
F.LLASGLLSphosPGVAR.N	YER114C_1004	0.9994	0.9974	1	-0.293983	-0.372453	3	1	LASGLLSPGVARN	L	L	S	P	G	STP	CENTER	YER114C	BOI2;BEB1	BOI2_YEAST	Protein BOI2 (Protein BEB1)
F.QMESphosPQK.N	YBR233W_224	0.9999	1	1	0.148022	-0.0153522	3	4	LNFQMESPQKNVK	M	E	S	P	Q	STP	CENTER	YBR233W	PBP2	PBP2_YEAST	PAB1-binding protein 2
G.HMTphosHMLK.S	YNL021W_359	0.9592	0.9008	1	0.344419	0.0857423	3	2	SCYGHMTHMLKSL	H	M	T	H	M	STYX	CENTER	YNL021W	HDA1	HDA1_YEAST	Histone deacetylase HDA1 (EC 3.5.1.98)
G.IDTphosPALDR.T	YDL185W_131	1	1	1	0.122746	0.228589	12	12	IPRGIDTPALDRT	I	D	T	P	A	STP	CENTER	YDL185W	VMA1;CLS8;TFP1	VATA_YEAST	V-type proton ATPase catalytic subunit A (V-ATPase subunit A) (EC 7.1.2.2) (Vacuolar proton pump subunit A) [Cleaved into: Endonuclease PI-SceI (EC 3.1.-.-) (Sce VMA intein) (VMA1-derived endonuclease) (VDE)]
G.RGALVDSphosDDE.-	YKL160W_142	1	1	1	-0.189013	-0.600259	22	47	RGALVDSDDE___	V	D	S	D	D	STYX	CENTER	YKL160W	ELF1	ELF1_YEAST	Transcription elongation factor 1
K.AAAEKSphosQK.S	YAL035W_145	0.9917	0.986	1	-0.189013	0.380632	8	3	KAAAEKSQKSKGE	E	K	S	Q	K	STYQ	CENTER	YAL035W	FUN12	IF2P_YEAST	Eukaryotic translation initiation factor 5B (eIF-5B) (EC 3.6.5.3) (Translation initiation factor IF-2)
K.AAFDEDGNISphosNVK.S	YHR005C_175	1	1	1	-0.0506461	-0.356334	4	3	DEDGNISNVKSDT	N	I	S	N	V	STYX	CENTER	YHR005C	GPA1;CDC70;DAC1;SCG1	GPA1_YEAST	Guanine nucleotide-binding protein alpha-1 subunit (GP1-alpha)
K.AAIVQIDATphosPFR.Q	YBL072C_107	1	1	1	-0.00846872	-0.875465	2	2	IVQIDATPFRQWF	D	A	T	P	F	STP	CENTER	YBL072C	RPS8A;RPS14A	RS8A_YEAST	40S ribosomal protein S8-A (RP19) (S14) (Small ribosomal subunit protein eS8-A) (YS9)
K.AAQSphosPEMIR.A	YGR019W_90	1	1	1	0.158006	0.663431	4	2	LIKAAQSPEMIRA	A	Q	S	P	E	STP	CENTER	YGR019W	UGA1	GABAT_YEAST	4-aminobutyrate aminotransferase (EC 2.6.1.19) (GABA aminotransferase) (GABA-AT) (Gamma-amino-N-butyrate transaminase) (GABA transaminase)
K.ACISphosPCER.L	YJL061W_501	1	1	1	0.0970378	-0.587386	5	8	FQKACISPCERII	C	I	S	P	C	STP	CENTER	YJL061W	NUP82	NUP82_YEAST	Nucleoporin NUP82 (Nuclear pore protein NUP82)
K.ADDEEDLSphosDENIQPELR.G	YKL112W_720	1	1	1	0.0441859	0.129093	179	101	DDEEDLSDENIQP	D	L	S	D	E	STYX	CENTER	YKL112W	ABF1;BAF1;OBF1;REB2;SBF1	ABF1_YEAST	ARS-binding factor 1 (Bidirectionally acting factor 1) (DNA replication enhancer-binding protein OBF1) (SFB-B)
K.ADEGIFTphosPGVGGGGIGIVK.L	YLR248W_350	1	1	1	-0.629586	-0.127104	5	8	ADEGIFTPGVGGG	I	F	T	P	G	STP	CENTER	YLR248W	RCK2;CLK1;CMK3	RCK2_YEAST	Serine/threonine-protein kinase RCK2 (EC 2.7.11.1) (CAM kinase-like protein kinase CLK1)
K.ADNLAISphosAQGFK.R	YOR327C_69	1	1	1	-0.506225	-0.0800024	12	11	ADNLAISAQGFKR	A	I	S	A	Q	STYX	CENTER	YOR327C	SNC2	SNC2_YEAST	Synaptobrevin homolog 2
K.ADTIGTNVESKEEGSphosQEDPIGMK.V	YEL022W_268	1	0.9999	1	-0.091166	-0.21883	3	1	ESKEEGSQEDPIG	E	G	S	Q	E	STYQ	CENTER	YEL022W	GEA2	GEA2_YEAST	ARF guanine-nucleotide exchange factor 2
K.ADVGSphosIR.N	YER093C_201	0.9995	0.9968	1	-0.498341	0.331722	6	5	IKADVGSIRNDDG	V	G	S	I	R	STYFILV	CENTER	YER093C	TSC11;AVO3	TSC11_YEAST	Target of rapamycin complex 2 subunit TSC11 (TORC2 subunit TSC11) (Adheres voraciously to TOR2 protein 3) (Temperature-sensitive CSG2 suppressor protein 11)
K.AEDESphosEDVEDVER.V	YDR054C_282	1	1	1	0.0655595	0.0706766	17	17	HKAEDESEDVEDV	D	E	S	E	D	STYX	CENTER	YDR054C	CDC34;DNA6;UBC3	UBC3_YEAST	Ubiquitin-conjugating enzyme E2-34 kDa (EC 2.3.2.23) (Cell division control protein 34) (E2 ubiquitin-conjugating enzyme 3) (E3 ubiquitin ligase complex SCF subunit CDC34) (Ubiquitin carrier protein) (Ubiquitin-protein ligase)
K.AEGATphosGGLVPHK.V	YBR196C_460	1	1	1	-0.0106761	0.0808038	11	4	VKAEGATGGLVPH	G	A	T	G	G	STYX	CENTER	YBR196C	PGI1	G6PI_YEAST	Glucose-6-phosphate isomerase (GPI) (EC 5.3.1.9) (Phosphoglucose isomerase) (PGI) (Phosphohexose isomerase) (PHI)
K.AEIDSphosLKSLHNK.S	YKL079W_408	0.9301	0.9796	1	-0.127136	-0.10672	6	3	LKAEIDSLKSLHN	I	D	S	L	K	STYFILV	CENTER	YKL079W	SMY1	SMY1_YEAST	Kinesin-related protein SMY1 (Suppressor protein SMY1)
K.AESphosGDDFDPILK.R	YER038C_81	1	1	1	-0.189013	-0.372453	20	13	SGAKAESGDDFDP	A	E	S	G	D	STYX	CENTER	YER038C	KRE29	KRE29_YEAST	DNA repair protein KRE29 (Killer toxin-resistance protein 29)
K.AETphosAAQDVQQK.L	YOL109W_10	1	1	1	-0.00519182	-0.544406	2	1	IQNKAETAAQDVQ	A	E	T	A	A	STYX	CENTER	YOL109W	ZEO1	ZEO1_YEAST	Protein ZEO1 (Zeocin resistance protein 1)
K.AGLDNVDAESphosK.E	YPL237W_112	1	1	1	-0.0446234	0.370982	52	45	DNVDAESKEGTPS	A	E	S	K	E	STYX	CENTER	YPL237W	SUI3;TIF212	IF2B_YEAST	Eukaryotic translation initiation factor 2 subunit beta (eIF-2-beta)
K.AGSphosLGFR.E	YJR127C_303	0.9999	0.9995	1	0.0224908	0.228629	3	3	PPSKAGSLGFREF	A	G	S	L	G	STYFILV	CENTER	YJR127C	RSF2;ZMS1	RSF2_YEAST	Respiration factor 2 (Zinc finger protein ZMS1)
K.AGTphosAAAAAAAALEDAK.L	YHR020W_170	1	1	1	-0.248336	-0.824284	2	4	QPSKAGTAAAAAA	A	G	T	A	A	STYX	CENTER	YHR020W	YHR020W	YHI0_YEAST	Putative proline--tRNA ligase YHR020W (EC 6.1.1.15) (Prolyl-tRNA synthetase) (ProRS)
K.AHGLSphosPEDPGLK.D	YLL018C_502	1	1	1	-0.091166	0.270754	9	8	MKAHGLSPEDPGL	G	L	S	P	E	STP	CENTER	YLL018C	DPS1;APS;APS1	SYDC_YEAST	Aspartate--tRNA ligase, cytoplasmic (EC 6.1.1.12) (Aspartyl-tRNA synthetase) (AspRS)
K.AHLDDSphosGIEK.S	YCL014W_1312	1	1	1	-0.945444	-0.066827	6	5	KAHLDDSGIEKSD	D	D	S	G	I	STYX	CENTER	YCL014W	BUD3	BUD3_YEAST	Bud site selection protein 3
K.AIDEVTphosVVR.D	YGR094W_1003	1	1	1	-0.214548	-0.516185	3	4	KAIDEVTVVRDAS	E	V	T	V	V	STYFILV	CENTER	YGR094W	VAS1	SYV_YEAST	Valine--tRNA ligase, mitochondrial (EC 6.1.1.9) (Valyl-tRNA synthetase) (ValRS)
K.AINSphosPIIRPSSSN.G	YLL021W_599	1	1	1	0.0115197	-0.364393	47	44	TQKAINSPIIRPS	I	N	S	P	I	STP	CENTER	YLL021W	SPA2;PEA1	SPA2_YEAST	Protein SPA2
K.AKNSphosPEPNEFLR.D	YPL195W_918	1	1	1	0.10738	0.0342491	99	90	KTKAKNSPEPNEF	K	N	S	P	E	STP	CENTER	YPL195W	APL5;YKS4	AP3D_YEAST	AP-3 complex subunit delta (Adaptor-related protein complex 3 subunit delta) (Delta-adaptin 3) (Delta-adaptin)
K.AKTphosEDFVK.A	YGL106W_83	0.9999	0.9966	1	-0.091166	-0.43531	6	2	ATTKAKTEDFVKA	A	K	T	E	D	STYX	CENTER	YGL106W	MLC1	MLC1_YEAST	Myosin light chain 1 (Calmodulin-like myosin light chain MLC1) (Myosin-2 light chain)
K.ALEEGVTphosPR.Q	YGR264C_260	1	1	1	-0.467314	-0.248274	7	5	ALEEGVTPRQLCD	G	V	T	P	R	STP	CENTER	YGR264C	MES1	SYMC_YEAST	Methionine--tRNA ligase, cytoplasmic (EC 6.1.1.10) (Methionyl-tRNA synthetase) (MetRS)
K.ALEEVSphosLK.W	YOR063W_355	1	1	1	-0.53005	0.291365	10	9	KALEEVSLKWIDT	E	V	S	L	K	STYFILV	CENTER	YOR063W	RPL3;MAK8;TCM1	RL3_YEAST	60S ribosomal protein L3 (Large ribosomal subunit protein uL3) (Maintenance of killer protein 8) (RP1) (Trichodermin resistance protein) (YL1)
K.ALENAVGDEGNSphosKR.N	YDR326C_535	1	1	1	0.563059	-0.0344197	8	10	VGDEGNSKRNSRY	G	N	S	K	R	STYX	CENTER	YDR326C	YSP2;LAM2;LTC4	YSP2_YEAST	Membrane-anchored lipid-binding protein YSP2 (Lipid transfer at contact site protein 4) (Lipid transfer protein anchored at membrane contact sites 3) (Yeast suicide protein 2)
K.ALENPTphosRPFLAILGGAK.V	YCR012W_203	1	1	1	0.235485	-0.490635	9	9	KALENPTRPFLAI	N	P	T	R	P	STYX	CENTER	YCR012W	PGK1	PGK_YEAST	Phosphoglycerate kinase (EC 2.7.2.3)
K.ALESphosILVK.K	YPR036W_49	0.996	1	1	-0.151539	-0.718904	1	2	TAKALESILVKKN	L	E	S	I	L	STYFILV	CENTER	YPR036W	VMA13;CLS11	VATH_YEAST	V-type proton ATPase subunit H (V-ATPase subunit H) (V-ATPase 54 kDa subunit) (Vacuolar proton pump subunit H)
K.ALGGTphosCVNVGCVPK.K	YPL091W_60	1	1	1	0.317947	-0.276495	1	2	AKALGGTCVNVGC	G	G	T	C	V	STYX	CENTER	YPL091W	GLR1	GSHR_YEAST	Glutathione reductase (GR) (GRase) (EC 1.8.1.7)
K.ALLESphosVENHK.G	YJL055W_107	0.9999	0.9999	1	-0.067707	0.32052	3	2	NKALLESVENHKG	L	E	S	V	E	STYFILV	CENTER	YJL055W	YJL055W;J1148	YJF5_YEAST	LOG family protein YJL055W
K.ALLLERPVSphosVR.G	YKL015W_103	0.9998	1	1	-0.53005	0.022178	7	3	LLERPVSVRGKDN	P	V	S	V	R	STYFILV	CENTER	YKL015W	PUT3	PUT3_YEAST	Proline utilization trans-activator
K.ALNESphosKVEIR.L	YNL241C_348	1	1	1	-0.0108495	-0.69844	4	3	GKALNESKVEIRL	N	E	S	K	V	STYX	CENTER	YNL241C	ZWF1;MET19	G6PD_YEAST	Glucose-6-phosphate 1-dehydrogenase (G6PD) (EC 1.1.1.49)
K.ALPDAVTphosIIEPK.E	YNL178W_207	1	1	1	-0.363692	0.437216	27	13	ALPDAVTIIEPKE	A	V	T	I	I	STYFILV	CENTER	YNL178W	RPS3;SUF14	RS3_YEAST	40S ribosomal protein S3 (RP13) (Small ribosomal subunit protein uS3) (YS3)
K.ALSphosRPIQK.T	YCL030C_375	0.9724	0.9881	1	-0.240544	-0.0932992	1	1	GVQKALSRPIQKT	A	L	S	R	P	STYX	CENTER	YCL030C	HIS4	HIS2_YEAST	Histidine biosynthesis trifunctional protein [Includes: Phosphoribosyl-AMP cyclohydrolase (EC 3.5.4.19); Phosphoribosyl-ATP pyrophosphohydrolase (EC 3.6.1.31); Histidinol dehydrogenase (HDH) (EC 1.1.1.23)]
K.ALTphosPEEK.Q	YPR052C_63	1	1	1	-0.0276497	0.10601	10	10	EKWKALTPEEKQP	A	L	T	P	E	STP	CENTER	YPR052C	NHP6A;NHPA	NHP6A_YEAST	Non-histone chromosomal protein 6A
K.AMNTphosPEGK.N	YHR094C_31	1	1	1	-0.240544	-0.10672	4	5	RSKAMNTPEGKNE	M	N	T	P	E	STP	CENTER	YHR094C	HXT1;HOR4	HXT1_YEAST	Low-affinity glucose transporter HXT1
K.ANEDIDADMESphosEAR.D	YMR044W_65	1	1	1	-0.115013	0.390218	1	2	IDADMESEARDRE	M	E	S	E	A	STYX	CENTER	YMR044W	IOC4	IOC4_YEAST	ISWI one complex protein 4
K.ANIPPSphosPR.S	YDR356W_91	1	1	1	0.0224908	-0.372453	246	341	KANIPPSPRSGNV	P	P	S	P	R	STP	CENTER	YDR356W	SPC110;NUF1;XCM1	SP110_YEAST	Spindle pole body component 110 (Extragenic suppressor of CMD1-1 mutant protein 1) (Nuclear filament-related protein 1) (Spindle pole body spacer protein SPC110)
K.ANLDQNLNSphosPDNNR.F	YDR028C_421	1	1	1	0.705616	0.270754	8	3	LDQNLNSPDNNRF	L	N	S	P	D	STP	CENTER	YDR028C	REG1;HEX2;PZF240;SPP43;SRN1	REG1_YEAST	Resistance to glucose repression protein 1 (Protein HEX2) (Second-site suppressor of the rna1-1 mutation 1)
K.APGSphosDDEEGGNLGR.P	YIL147C_833	1	1	1	0.0115197	-0.309028	37	33	FNKAPGSDDEEGG	P	G	S	D	D	STYX	CENTER	YIL147C	SLN1;YPD2	SLN1_YEAST	Osmosensing histidine protein kinase SLN1 (EC 2.7.13.3) (Osmolarity two-component system protein SLN1) (Tyrosine phosphatase-dependent protein 2)
K.APSNKDQSphosPFAK.L	YDR484W_51	0.9999	0.9997	1	0.281877	0.351486	5	3	PSNKDQSPFAKLK	D	Q	S	P	F	STP	CENTER	YDR484W	VPS52;SAC2	VPS52_YEAST	Vacuolar protein sorting-associated protein 52 (Suppressor of actin mutation protein 2)
K.APVASphosPRPAATPN.L	YDR033W_289	1	1	1	0.206915	-0.508337	79	104	PKAPVASPRPAAT	V	A	S	P	R	STP	CENTER	YDR033W	MRH1	MRH1_YEAST	Protein MRH1 (Membrane protein related to HSP30)
K.AQNDSphosEEEQVK.G	YKR048C_177	1	1	1	0.0970378	-0.848187	13	25	EKAQNDSEEEQVK	N	D	S	E	E	STYX	CENTER	YKR048C	NAP1	NAP1_YEAST	Nucleosome assembly protein
K.ASphosPVEMK.G	YBR108W_608	1	1	1	0.0276884	0.196207	4	7	NQNSKASPVEMKG	K	A	S	P	V	STP	CENTER	YBR108W	AIM3	AIM3_YEAST	Altered inheritance of mitochondria protein 3
K.AVASphosGVFK.D	YNL241C_361	0.9211	0.9453	1	0.0115197	-0.388755	1	1	QYKAVASGVFKDI	V	A	S	G	V	STYX	CENTER	YNL241C	ZWF1;MET19	G6PD_YEAST	Glucose-6-phosphate 1-dehydrogenase (G6PD) (EC 1.1.1.49)
K.AVDLAEEVNLIDLSphosDDEGEEKR.T	YGR100W_764	1	1	1	-0.0446234	-0.473147	8	9	VNLIDLSDDEGEE	D	L	S	D	D	STYX	CENTER	YGR100W	MDR1;GYP2;MIC1	GYP2_YEAST	GTPase-activating protein GYP2 (MAC1-dependent regulator) (Protein MIC1)
K.AVEFAQQVQQSphosLPK.D	YLR058C_429	1	1	1	-0.10304	-0.760724	7	9	AQQVQQSLPKDAC	Q	Q	S	L	P	STYFILV	CENTER	YLR058C	SHM2;SHMT2	GLYC_YEAST	Serine hydroxymethyltransferase, cytosolic (SHMT) (EC 2.1.2.1) (Glycine hydroxymethyltransferase) (Serine methylase)
K.AVGAHSphosDLLK.V	YBR031W_176	1	1	1	-0.321464	0.824239	7	5	KAVGAHSDLLKVL	A	H	S	D	L	STYX	CENTER	YBR031W	RPL4A;RPL2;RPL2A	RL4A_YEAST	60S ribosomal protein L4-A (L2) (Large ribosomal subunit protein uL4-A) (RP2) (YL2)
K.AVSphosPEGEKEEK.H	YMR029C_69	1	1	1	0.317947	-0.742395	9	6	IQSKAVSPEGEKE	A	V	S	P	E	STP	CENTER	YMR029C	FAR8	FAR8_YEAST	Factor arrest protein 8
K.AYLAQSphosPQFNK.Q	YLL018C_301	1	1	1	-0.127086	-0.870907	11	15	KAYLAQSPQFNKQ	A	Q	S	P	Q	STP	CENTER	YLL018C	DPS1;APS;APS1	SYDC_YEAST	Aspartate--tRNA ligase, cytoplasmic (EC 6.1.1.12) (Aspartyl-tRNA synthetase) (AspRS)
K.CEILEADNHSphosLEDKVNELEELVNSK.F	YHR158C_848	1	1	1	-0.0446688	-0.849773	6	8	LEADNHSLEDKVN	N	H	S	L	E	STYFILV	CENTER	YHR158C	KEL1	KEL1_YEAST	Kelch repeat-containing protein 1
K.CGVISphosPR.F	YJL190C_76	1	1	1	0.0441859	-0.509327	5	8	NKCGVISPRFNVK	V	I	S	P	R	STP	CENTER	YJL190C	RPS22A;RPS24;RPS24A	RS22A_YEAST	40S ribosomal protein S22-A (RP50) (S24) (Small ribosomal subunit protein uS8-A) (YP58) (YS22)
K.CTGGIILTASphosHNPGGPENDMGIK.Y	YMR105C_119	1	1	1	0.29098	0.721669	79	113	GIILTASHNPGGP	T	A	S	H	N	STYX	CENTER	YMR105C	PGM2;GA-5;GAL5	PGM2_YEAST	Phosphoglucomutase 2 (PGM 2) (EC 5.4.2.2) (D-glucose-1,6-diphosphate:D-glucose-1-phosphate phosphotransferase) (Glucose phosphomutase 2)
K.DDAANILKPALSphosR.G	YLL026W_306	1	1	1	-0.267016	-0.293598	3	3	ILKPALSRGQLKV	A	L	S	R	G	STYX	CENTER	YLL026W	HSP104	HS104_YEAST	Heat shock protein 104 (Protein aggregation-remodeling factor HSP104)
K.DDSphosIGPPDR.F	YER114C_191	1	1	1	-0.0446234	-0.151022	5	4	LEFKDDSIGPPDR	D	D	S	I	G	STYFILV	CENTER	YER114C	BOI2;BEB1	BOI2_YEAST	Protein BOI2 (Protein BEB1)
K.DDYphosPELR.S	YEL017W_57	0.9654	0.9387	1	-0.097103	-0.133941	2	3	VDFKDDYPELRSF	D	D	Y	P	E	STP	CENTER	YEL017W	GTT3	GTT3_YEAST	Glutathione transferase 3
K.DFSphosPVHK.S	YPL242C_1347	1	1	1	-0.562472	-0.526259	3	2	QKAKDFSPVHKSK	D	F	S	P	V	STP	CENTER	YPL242C	IQG1;CYK1	IQG1_YEAST	Ras GTPase-activating-like protein IQG1 (Cytokinesis protein 1) (IQGAP-related protein 1)
K.DGTphosPKVEEK.V	YOR042W_50	1	1	1	-0.091166	0.0943278	15	17	TSAKDGTPKVEEK	D	G	T	P	K	STP	CENTER	YOR042W	CUE5	CUE5_YEAST	Ubiquitin-binding protein CUE5 (Coupling of ubiquitin conjugation to ER degradation protein 5)
K.DKSphosFAIDK.A	YBR143C_350	1	0.9997	1	-0.629586	-0.340392	3	3	PEAKDKSFAIDKA	D	K	S	F	A	STYFILV	CENTER	YBR143C	SUP45;SAL4;SUP1	ERF1_YEAST	Eukaryotic peptide chain release factor subunit 1 (Eukaryotic release factor 1) (eRF1) (Omnipotent suppressor protein 1)
K.DKSphosIEHIEK.G	YPL115C_31	1	0.9998	1	-0.42199	0.651659	23	6	RSKKDKSIEHIEK	D	K	S	I	E	STYFILV	CENTER	YPL115C	BEM3	BEM3_YEAST	GTPase-activating protein BEM3 (Bud emergence protein 3)
K.DLDTLYLVHNNADEKSphosN.-	YNL155W_273	1	1	1	0.10738	-0.782097	27	13	NNADEKSN_____	E	K	S	N	_	STYX	CENTER	YNL155W	CUZ1	CUZ1_YEAST	CDC48-associated ubiquitin-like/zinc finger protein 1 (CDC48-associated UBL/Zn-finger protein 1)
K.DNSphosDVERVEEDAGK.R	YKR089C_55	1	1	1	-0.091166	0.627547	11	1	RPSKDNSDVERVE	D	N	S	D	V	STYX	CENTER	YKR089C	TGL4;STC1	TGL4_YEAST	Lipase 4 (EC 3.1.1.3) (Triacylglycerol lipase 4)
K.DNSphosILEK.H	YKL143W_281	1	0.9997	1	-0.745809	-0.133941	20	11	RFQKDNSILEKHN	D	N	S	I	L	STYFILV	CENTER	YKL143W	LTV1	LTV1_YEAST	Protein LTV1 (Low-temperature viability protein 1)
K.DPIRTphosPDAK.K	YLR226W_387	1	1	1	0.0761288	-0.332508	7	12	AKDPIRTPDAKKP	I	R	T	P	D	STP	CENTER	YLR226W	BUR2;CST4	BUR2_YEAST	Protein BUR2 (Bypass UAS requirement protein 2) (Chromosome stability protein 4)
K.DQPESphosPVPEK.F	YMR285C_377	1	1	1	-0.0793888	0.0344046	21	14	GKDQPESPVPEKF	P	E	S	P	V	STP	CENTER	YMR285C	NGL2	NGL2_YEAST	RNA exonuclease NGL2 (EC 3.1.-.-) (Carbon catabolite repressor protein 4 homolog)
K.DVASphosARGDDKIDEEK.V	YMR031C_681	1	0.9985	1	-0.629995	-0.2266	2	2	AMKDVASARGDDK	V	A	S	A	R	STYX	CENTER	YMR031C	EIS1	EIS1_YEAST	Eisosome protein 1
K.DVNAPLPTphosPFKVDDNVDFPSA.-	YIL075C_932	1	1	1	0.197135	0.351486	8	6	VNAPLPTPFKVDD	L	P	T	P	F	STP	CENTER	YIL075C	RPN2;SEN3	RPN2_YEAST	26S proteasome regulatory subunit RPN2
K.EAHEIVSphosK.A	YHR039C-A_22	0.999	0.9926	1	0.335649	-0.066827	1	1	EAHEIVSKARKYR	I	V	S	K	A	STYX	CENTER	YHR039C-A	VMA10	VATG_YEAST	V-type proton ATPase subunit G (V-ATPase subunit G) (V-ATPase 13 kDa subunit) (Vacuolar proton pump subunit G)
K.EEEPILAPSphosVK.D	YNL178W_221	1	1	1	-0.253719	0.239276	179	214	EPILAPSVKDYRP	A	P	S	V	K	STYFILV	CENTER	YNL178W	RPS3;SUF14	RS3_YEAST	40S ribosomal protein S3 (RP13) (Small ribosomal subunit protein uS3) (YS3)
K.EEPEQEEIAPSLPSRNSphosIPAPK.Q	YCR088W_481	0.9991	0.9998	1	0.317947	0.0566471	13	8	SLPSRNSIPAPKQ	R	N	S	I	P	STYFILV	CENTER	YCR088W	ABP1	ABP1_YEAST	Actin-binding protein
K.EERPPSphosPQEELLIEL.-	YNR006W_613	1	1	1	-0.056119	-0.356334	7	13	KEERPPSPQEELL	P	P	S	P	Q	STP	CENTER	YNR006W	VPS27;DID7;GRD11;SSV17;VPL23;VPT27	VPS27_YEAST	Vacuolar protein sorting-associated protein 27 (Golgi retention defective protein 11)
K.EETphosPLPR.K	YLR256W_318	0.9998	0.9925	1	-0.10304	0.4186	3	1	VAPKEETPLPRKC	E	E	T	P	L	STP	CENTER	YLR256W	HAP1;CYP1	HAP1_YEAST	Heme-responsive zinc finger transcription factor HAP1 (CYP1 activatory protein) (Heme activator protein 1)
K.EGEDESphosENDEK.K	YGL232W_72	1	1	1	-0.0506461	-0.572092	16	12	KEGEDESENDEKK	D	E	S	E	N	STYX	CENTER	YGL232W	TAN1	TAN1_YEAST	tRNA acetyltransferase TAN1 (EC 2.3.-.-)
K.EHPTphosPVK.M	YCR033W_357	1	1	1	-0.214548	0.10601	7	9	IAKEHPTPVKMKE	H	P	T	P	V	STP	CENTER	YCR033W	SNT1	SNT1_YEAST	Probable DNA-binding protein SNT1 (SANT domain-containing protein 1)
K.EISphosAPPPIR.M	YKR099W_317	1	0.9944	1	-0.10304	0.665594	8	4	PPLKEISAPPPIR	E	I	S	A	P	STYX	CENTER	YKR099W	BAS1	BAS1_YEAST	Myb-like DNA-binding protein BAS1
K.ELDHDTphosADEIDEK.T	YPR091C_48	0.9831	1	1	0.206915	-0.45843	1	2	KELDHDTADEIDE	H	D	T	A	D	STYX	CENTER	YPR091C	YPR091C	YP091_YEAST	Uncharacterized PH domain-containing protein YPR091C
K.ELSphosDNEKEK.W	YDR174W_153	1	0.9967	1	0.0655595	0.196207	11	3	KKWKELSDNEKEK	E	L	S	D	N	STYX	CENTER	YDR174W	HMO1;HSM2	HMO1_YEAST	High mobility group protein 1 (High spontaneous mutagenesis protein 2)
K.ELSphosGLKK.E	YJR089W_704	0.9669	0.9771	1	-0.57896	-0.388755	3	2	HAVKELSGLKKET	E	L	S	G	L	STYX	CENTER	YJR089W	BIR1	BIR1_YEAST	Protein BIR1
K.ELSphosLPPVK.L	YOR226C_123	0.9578	0.9663	1	0.263499	0.196207	3	3	EIAKELSLPPVKL	E	L	S	L	P	STYFILV	CENTER	YOR226C	ISU2;NUA2	ISU2_YEAST	Iron sulfur cluster assembly protein 2, mitochondrial (Iron sulfur cluster scaffold protein 2)
K.ELSphosPALR.N	YLR106C_1551	0.9926	0.984	1	0.374695	-0.0408318	4	2	YGKKELSPALRNR	E	L	S	P	A	STP	CENTER	YLR106C	MDN1;REA1	MDN1_YEAST	Midasin (Dynein-related AAA-ATPase REA1) (MIDAS-containing protein) (Ribosome export/assembly protein 1)
K.ENGSphosGDDLFAGLKK.K	YPL237W_40	1	1	1	-0.13926	0.0706766	118	109	NGKENGSGDDLFA	N	G	S	G	D	STYX	CENTER	YPL237W	SUI3;TIF212	IF2B_YEAST	Eukaryotic translation initiation factor 2 subunit beta (eIF-2-beta)
K.ENLSphosPAK.L	YPL267W_102	1	1	1	-0.89262	-0.278331	1	15	QVKENLSPAKICP	N	L	S	P	A	STP	CENTER	YPL267W	ACM1	ACM1_YEAST	APC/C-CDH1 modulator 1
K.EPEEKISphosIGNK.S	YMR031C_775	1	1	1	-0.0793888	0.174181	43	28	EPEEKISIGNKSS	K	I	S	I	G	STYFILV	CENTER	YMR031C	EIS1	EIS1_YEAST	Eisosome protein 1
K.EQAEASphosIDNLKNEATPEAEQVK.K	YOL109W_40	1	1	1	-0.13926	0.207096	273	164	KEQAEASIDNLKN	E	A	S	I	D	STYFILV	CENTER	YOL109W	ZEO1	ZEO1_YEAST	Protein ZEO1 (Zeocin resistance protein 1)
K.EQSphosQENILQEPDLK.D	YGR270W_1142	1	1	1	-0.214548	0.491663	47	49	LEAKEQSQENILQ	E	Q	S	Q	E	STYQ	CENTER	YGR270W	YTA7	TBP7_YEAST	Tat-binding homolog 7
K.EQSphosVFER.G	YLR078C_160	0.9989	0.9971	1	0.0441457	0.196207	4	1	GLQKEQSVFERGN	E	Q	S	V	F	STYFILV	CENTER	YLR078C	BOS1	BOS1_YEAST	Protein transport protein BOS1 (Bet one suppressor 1)
K.EVHSphosIPERVDIPTSTEILESPNK.S	YDL194W_629	0.9964	0.9995	1	-0.163922	-0.5814	7	3	NQKEVHSIPERVD	V	H	S	I	P	STYFILV	CENTER	YDL194W	SNF3	SNF3_YEAST	Low glucose sensor SNF3 (High-affinity glucose receptor SNF3) (High-affinity transporter-like sensor SNF3) (Sucrose nonfermenting protein 3)
K.EVLSphosHEENAPK.M	YJL095W_734	0.9447	0.9303	1	-0.176631	-0.161686	2	1	NIKEVLSHEENAP	V	L	S	H	E	STYX	CENTER	YJL095W	BCK1;LAS3;SLK1;SSP31	BCK1_YEAST	Serine/threonine-protein kinase BCK1/SLK1/SSP31 (EC 2.7.11.1)
K.EVSphosPALK.A	YKR063C_444	1	1	1	0.0655205	-0.0408318	10	9	PLKKEVSPALKAD	E	V	S	P	A	STP	CENTER	YKR063C	LAS1	LAS1_YEAST	Protein LAS1
K.EVSphosPKPK.Q	YPL127C_130	1	0.9992	1	-0.0446688	0.535518	32	16	KKEKEVSPKPKQA	E	V	S	P	K	STP	CENTER	YPL127C	HHO1	H1_YEAST	Histone H1
K.FADKPLSphosPPQK.K	YPL048W_216	1	1	1	0.671163	-0.69844	2	7	FADKPLSPPQKKK	P	L	S	P	P	STP	CENTER	YPL048W	CAM1;TEF3	EF1G1_YEAST	Elongation factor 1-gamma 1 (EF-1-gamma 1) (Calcium and membrane-binding protein 1) (Calcium phospholipid-binding protein) (CPBP) (Eukaryotic elongation factor 1Bgamma 1) (eEF1Bgamma 1) (Translation elongation factor 1B gamma 1)
K.FAEDDQNSphosLK.T	YOR138C_633	1	1	1	-0.321464	-0.543597	3	2	AEDDQNSLKTLRS	Q	N	S	L	K	STYFILV	CENTER	YOR138C	RUP1	RUP1_YEAST	UBA domain-containing protein RUP1
K.FANAVLSphosGFK.G	YKL085W_258	1	1	1	0.0441859	-0.161686	5	3	FANAVLSGFKGER	V	L	S	G	F	STYX	CENTER	YKL085W	MDH1	MDHM_YEAST	Malate dehydrogenase, mitochondrial (EC 1.1.1.37)
K.FANLSphosLHEK.T	YJL128C_9	1	1	1	-0.75951	0.126179	2	2	DKFANLSLHEKTG	N	L	S	L	H	STYFILV	CENTER	YJL128C	PBS2;HOG4;SFS4;SSK4	PBS2_YEAST	MAP kinase kinase PBS2 (EC 2.7.12.2) (Polymyxin B resistance protein 2) (Suppressor of fluoride sensitivity 4)
K.FDQLVMASphosDEEKTEVER.D	YNL233W_618	0.9999	0.9959	1	-0.103089	0.10601	12	11	DQLVMASDEEKTE	M	A	S	D	E	STYX	CENTER	YNL233W	BNI4	BNI4_YEAST	Protein BNI4
K.FDSSVDRGSphosPFQCN.L	YNL135C_51	1	0.9999	1	0.117648	-0.374642	25	12	SSVDRGSPFQCNI	R	G	S	P	F	STP	CENTER	YNL135C	FPR1;FKB1;RBP1	FKBP_YEAST	FK506-binding protein 1 (FKBP) (Peptidyl-prolyl cis-trans isomerase) (PPIase) (EC 5.2.1.8) (Rapamycin-binding protein)
K.FEGSphosDDDENHPLPPLNVAK.G	YDR122W_764	1	1	1	0.445702	0.151813	125	96	AQKFEGSDDDENH	E	G	S	D	D	STYX	CENTER	YDR122W	KIN1	KIN1_YEAST	Serine/threonine protein kinase KIN1 (EC 2.7.11.1)
K.FEIDNGNESphosGEEDVK.K	YPL030W_107	1	1	1	0.000464491	-0.638865	57	26	IDNGNESGEEDVK	N	E	S	G	E	STYX	CENTER	YPL030W	TRM44	TRM44_YEAST	tRNA (uracil-O(2)-)-methyltransferase (EC 2.1.1.211) (tRNA(Ser) (uridine(44)-2'-O)-methyltransferase) (tRNA Um(44) 2'-O-methyltransferase)
K.FELSphosGIPPAPR.G	YAL005C_459	1	1	1	0.348778	0.168353	26	10	LGKFELSGIPPAP	E	L	S	G	I	STYX	CENTER	YAL005C	SSA1	HSP71_YEAST	Heat shock protein SSA1 (Heat shock protein YG100)
K.FGFDDNASphosFR.Q	YGR244C_263	1	1	1	0.00599209	-0.293598	10	9	GFDDNASFRQEKI	N	A	S	F	R	STYFILV	CENTER	YGR244C	LSC2	SUCB_YEAST	Succinate--CoA ligase [ADP-forming] subunit beta, mitochondrial (EC 6.2.1.5) (Succinyl-CoA synthetase beta chain) (SCS-beta)
K.FGWDEHSphosLAK.D	YDR533C_60	1	1	1	-0.54617	-0.10672	6	5	FGWDEHSLAKDFL	E	H	S	L	A	STYFILV	CENTER	YDR533C	HSP31	HSP31_YEAST	Glutathione-independent glyoxalase HSP31 (EC 4.2.1.130) (Glyoxalase 3 homolog 1) (Heat shock protein 31)
K.FINSphosEIEK.V	YER091C_476	0.9754	0.9879	1	0.226024	0.418326	1	2	YEKFINSEIEKVI	I	N	S	E	I	STYX	CENTER	YER091C	MET6	METE_YEAST	5-methyltetrahydropteroyltriglutamate--homocysteine methyltransferase (EC 2.1.1.14) (Cobalamin-independent methionine synthase) (Delta-P8 protein) (Methionine synthase, vitamin-B12 independent isozyme)
K.FKSphosAVFEHAG.-	YNL138W_519	1	0.9999	1	-0.0219033	0.0947568	3	4	ADGKFKSAVFEHA	F	K	S	A	V	STYX	CENTER	YNL138W	SRV2;CAP1	CAP_YEAST	Adenylyl cyclase-associated protein (CAP)
K.FLDMESSKIPSphosPIR.K	YPL209C_76	0.9978	1	1	0.266427	0.671401	4	6	ESSKIPSPIRKAT	I	P	S	P	I	STP	CENTER	YPL209C	IPL1	IPL1_YEAST	Spindle assembly checkpoint kinase (EC 2.7.11.1) (Aurora kinase) (Increase-in-ploidy protein 1)
K.FLKSphosGDAALVK.F	YBR118W_394	1	1	1	-0.247131	-0.109814	14	14	HPKFLKSGDAALV	L	K	S	G	D	STYX	CENTER	YBR118W	TEF2	EF1A_YEAST	Elongation factor 1-alpha (EF-1-alpha) (Eukaryotic elongation factor 1A) (eEF1A) (Translation elongation factor 1A)
K.FLNSphosPDLPER.T	YDL225W_447	1	1	1	0.0441859	-0.0427896	27	42	SPKFLNSPDLPER	L	N	S	P	D	STP	CENTER	YDL225W	SHS1;SEP7	SHS1_YEAST	Seventh homolog of septin 1 (Septation protein 7)
K.FLRQSphosDNGDLAVK.L	YLR060W_423	1	1	1	-0.10304	-0.526259	4	6	FKFLRQSDNGDLA	R	Q	S	D	N	STYX	CENTER	YLR060W	FRS1	SYFB_YEAST	Phenylalanine--tRNA ligase beta subunit (EC 6.1.1.20) (Phenylalanyl-tRNA synthetase beta subunit) (PheRS)
K.FLTphosNDEKLEIVK.L	YNL247W_665	1	1	1	-0.253719	-0.825819	21	19	ALIKFLTNDEKLE	F	L	T	N	D	STYX	CENTER	YNL247W	YNL247W;N0885	SYC_YEAST	Cysteine--tRNA ligase (EC 6.1.1.16) (Cysteinyl-tRNA synthetase) (CysRS)
K.FNDDKVSphosVVEKEK.L	YFR010W_470	1	1	1	-0.127086	0.0344564	22	11	FNDDKVSVVEKEK	K	V	S	V	V	STYFILV	CENTER	YFR010W	UBP6	UBP6_YEAST	Ubiquitin carboxyl-terminal hydrolase 6 (EC 3.4.19.12) (Deubiquitinating enzyme 6) (Ubiquitin thioesterase 6) (Ubiquitin-specific-processing protease 6)
K.FNDSphosVKDLK.S	YBR130C_217	1	1	1	-0.39987	0.102435	4	4	LNKFNDSVKDLKS	N	D	S	V	K	STYFILV	CENTER	YBR130C	SHE3	SHE3_YEAST	SWI5-dependent HO expression protein 3
K.GASphosRDPGLR.E	YBL007C_340	0.9965	0.9973	1	-0.0793888	0.522415	6	2	GEYKGASRDPGLR	G	A	S	R	D	STYX	CENTER	YBL007C	SLA1	SLA1_YEAST	Actin cytoskeleton-regulatory complex protein SLA1
K.GDEDSphosDHELK.E	YPL116W_629	1	1	1	-0.151539	0.306409	23	10	KKGDEDSDHELKE	E	D	S	D	H	STYX	CENTER	YPL116W	HOS3	HOS3_YEAST	Histone deacetylase HOS3 (EC 3.5.1.98)
K.GDPLGTphosPEKVENMIEQR.G	YCR033W_796	1	1	1	-0.091166	0.331722	19	23	KGDPLGTPEKVEN	L	G	T	P	E	STP	CENTER	YCR033W	SNT1	SNT1_YEAST	Probable DNA-binding protein SNT1 (SANT domain-containing protein 1)
K.GEDLHEKNDSphosAEVR.Q	YGL151W_1014	1	1	1	-0.293983	-0.0800024	1	3	LHEKNDSAEVRQE	N	D	S	A	E	STYX	CENTER	YGL151W	NUT1;MED5	MED5_YEAST	Mediator of RNA polymerase II transcription subunit 5 (Mediator complex subunit 5) (Negative regulator of URS2 protein 1)
K.GEKLSphosNANFIAKPLPINK.V	YLR060W_375	1	1	1	-0.378047	-0.825819	4	1	PKGEKLSNANFIA	K	L	S	N	A	STYX	CENTER	YLR060W	FRS1	SYFB_YEAST	Phenylalanine--tRNA ligase beta subunit (EC 6.1.1.20) (Phenylalanyl-tRNA synthetase beta subunit) (PheRS)
K.GEQSphosEQQIAER.V	YIL136W_273	1	1	1	-0.452048	0.594757	3	1	YNKGEQSEQQIAE	E	Q	S	E	Q	STYX	CENTER	YIL136W	OM45	OM45_YEAST	Mitochondrial outer membrane protein OM45 (Outer membrane protein of 45 kDa)
K.GFVFNSphosVQK.K	YAR002W_473	1	1	1	-0.579055	0.4186	12	23	KGFVFNSVQKKSR	F	N	S	V	Q	STYFILV	CENTER	YAR002W	NUP60;FUN17	NUP60_YEAST	Nucleoporin NUP60 (Nuclear pore protein NUP60)
K.GGEQNTphosEGLDGVEEK.A	YLR106C_4376	1	1	1	0.308986	-0.718904	4	1	KGGEQNTEGLDGV	Q	N	T	E	G	STYX	CENTER	YLR106C	MDN1;REA1	MDN1_YEAST	Midasin (Dynein-related AAA-ATPase REA1) (MIDAS-containing protein) (Ribosome export/assembly protein 1)
K.GHRPSphosLDNFPK.S	YMR162C_651	1	1	1	0.0970378	0.246726	6	4	EKGHRPSLDNFPK	R	P	S	L	D	STYFILV	CENTER	YMR162C	DNF3	ATC8_YEAST	Probable phospholipid-transporting ATPase DNF3 (EC 7.6.2.1) (Aminophospholipid translocase) (APT) (Phospholipid translocase) (PLT)
K.GIDSphosDNDNVIREDDTGINTDTK.G	YJR089W_477	1	1	1	-0.0446234	-0.0408318	23	27	LLKGIDSDNDNVI	I	D	S	D	N	STYX	CENTER	YJR089W	BIR1	BIR1_YEAST	Protein BIR1
K.GIDSphosVVR.R	YBL092W_40	0.9986	0.9998	1	0.759456	0.464696	1	3	KQKGIDSVVRRRF	I	D	S	V	V	STYFILV	CENTER	YBL092W	RPL32	RL32_YEAST	60S ribosomal protein L32 (Large ribosomal subunit protein eL32)
K.GIKLSphosIAEER.D	YHR203C_247	0.9997	0.9996	1	0.361801	-0.120266	9	5	GKGIKLSIAEERD	K	L	S	I	A	STYFILV	CENTER	YHR203C	RPS4B;RPS7A	RS4B_YEAST	40S ribosomal protein S4-B (RP5) (S7) (Small ribosomal subunit protein eS4-B) (YS6)
K.GIQGAENSphosGEIK.G	YLR336C_155	0.9995	0.9999	1	0.360869	0.341638	2	2	IQGAENSGEIKGN	E	N	S	G	E	STYX	CENTER	YLR336C	SGD1	SGD1_YEAST	Suppressor of glycerol defect protein 1
K.GKSphosDVELK.D	YPL084W_597	0.9999	0.9998	1	0.42104	0.0266957	3	2	IINKGKSDVELKD	G	K	S	D	V	STYX	CENTER	YPL084W	BRO1;ASI6;LPF2;NPI3;VPS31	BRO1_YEAST	Vacuolar-sorting protein BRO1 (Amino acid sensor-independent protein 6) (BCK1-like resistance to osmotic shock protein 1) (BRO domain-containing protein 1) (Nitrogen permease inactivating protein 3) (Vacuolar protein-sorting-associated protein 31)
K.GLETphosPLK.A	YLR018C_221	0.9881	0.9773	1	-0.655608	0.117598	2	2	LFKGLETPLKARQ	L	E	T	P	L	STP	CENTER	YLR018C	POM34	POM34_YEAST	Nucleoporin POM34 (Nuclear pore protein POM34) (Pore membrane protein POM34)
K.GLQSphosGDLER.A	YLR197W_144	1	0.9999	1	-0.030763	-0.638733	4	2	LFKGLQSGDLERA	L	Q	S	G	D	STYX	CENTER	YLR197W	NOP56;SIK1	NOP56_YEAST	Nucleolar protein 56 (Ribosome biosynthesis protein SIK1) (Suppressor of I kappa b protein 1)
K.GLSphosPLEEEK.L	YAL017W_1035	1	1	1	0.112514	-0.172234	16	12	SSGKGLSPLEEEK	G	L	S	P	L	STP	CENTER	YAL017W	PSK1	PSK1_YEAST	Serine/threonine-protein kinase PSK1 (EC 2.7.11.1) (PAS kinase 1)
K.GPLATphosPIGK.G	YOR136W_105	1	1	1	-0.139727	0.0706766	8	7	LKGPLATPIGKGH	L	A	T	P	I	STP	CENTER	YOR136W	IDH2	IDH2_YEAST	Isocitrate dehydrogenase [NAD] subunit 2, mitochondrial (EC 1.1.1.41) (Isocitric dehydrogenase) (NAD(+)-specific ICDH)
K.GRFSphosADELRR.R	YNL189W_28	1	1	1	-0.0793888	0.163041	12	9	KNKGRFSADELRR	R	F	S	A	D	STYX	CENTER	YNL189W	SRP1;KAP60	IMA1_YEAST	Importin subunit alpha (Karyopherin subunit alpha) (Karyopherin-60) (Serine-rich RNA polymerase I suppressor protein)
K.GRHDPAVTphosPR.A	YGL148W_343	1	1	1	-0.436941	-0.309028	6	1	RHDPAVTPRAIPI	A	V	T	P	R	STP	CENTER	YGL148W	ARO2	AROC_YEAST	Chorismate synthase (EC 4.2.3.5) (5-enolpyruvylshikimate-3-phosphate phospholyase)
K.GRLSphosKEDIEK.M	YAL005C_508	1	1	1	-0.0446234	0.265546	22	10	NDKGRLSKEDIEK	R	L	S	K	E	STYX	CENTER	YAL005C	SSA1	HSP71_YEAST	Heat shock protein SSA1 (Heat shock protein YG100)
K.GRVSphosPRPNLLPTTSFSAAQEETEDSALR.M	YML059C_670	1	1	1	-0.127086	0.185236	15	19	HLKGRVSPRPNLL	R	V	S	P	R	STP	CENTER	YML059C	NTE1	NTE1_YEAST	Lysophospholipase NTE1 (EC 3.1.1.5) (Intracellular phospholipase B) (Neuropathy target esterase homolog)
K.GSphosIDEQHPR.Y	YGR087C_251	0.999	0.999	1	0.235485	0.473741	1	1	TPLGKGSIDEQHP	K	G	S	I	D	STYFILV	CENTER	YGR087C	PDC6	PDC6_YEAST	Pyruvate decarboxylase isozyme 3 (EC 4.1.1.-) (EC 4.1.1.43) (EC 4.1.1.72) (EC 4.1.1.74) (Thiamine pyrophosphate-dependent 2-oxo-acid decarboxylase) (2ODC)
K.GVDIDGESphosDEGVK.D	YJL008C_505	1	1	1	-0.151591	-0.760724	14	7	VDIDGESDEGVKD	G	E	S	D	E	STYX	CENTER	YJL008C	CCT8	TCPQ_YEAST	T-complex protein 1 subunit theta (TCP-1-theta) (CCT-theta)
K.GVFQGVHDSphosAEKGK.D	YFL014W_59	1	1	1	0.517255	0.140498	31	25	FQGVHDSAEKGKD	H	D	S	A	E	STYX	CENTER	YFL014W	HSP12;GLP1;HOR5	HSP12_YEAST	12 kDa heat shock protein (Glucose and lipid-regulated protein)
K.GVGEMTphosPDQVGK.L	YMR291W_259	1	1	1	-0.189235	0.022178	6	3	KGVGEMTPDQVGK	E	M	T	P	D	STP	CENTER	YMR291W	TDA1	TDA1_YEAST	Serine/threonine-protein kinase TDA1 (Topoisomerase I damage affected protein 1) (EC 2.7.11.1)
K.GVGLSphosPLKK.S	YOL033W_24	1	1	1	0.46995	0.0365773	1	4	IKGVGLSPLKKSL	G	L	S	P	L	STP	CENTER	YOL033W	MSE1	SYEM_YEAST	Glutamate--tRNA ligase, mitochondrial (EC 6.1.1.17) (Glutamyl-tRNA synthetase) (GluRS)
K.GYPVATphosPQK.S	YGR185C_359	1	1	1	-0.247131	-0.364393	28	54	KGYPVATPQKSKK	V	A	T	P	Q	STP	CENTER	YGR185C	TYS1;MGM104	SYYC_YEAST	Tyrosine--tRNA ligase, cytoplasmic (EC 6.1.1.1) (Tyrosyl-tRNA synthetase) (TyrRS)
K.HENSphosPFK.S	YNL020C_522	1	1	1	-0.335403	-0.658362	6	10	NLKHENSPFKSTF	E	N	S	P	F	STP	CENTER	YNL020C	ARK1	ARK1_YEAST	Actin-regulating kinase 1 (EC 2.7.11.1)
K.HEQPQIESphosPK.-	YIL003W_291	1	1	1	0.263499	0.163041	15	13	EQPQIESPK____	I	E	S	P	K	STP	CENTER	YIL003W	CFD1;DRE3;RIX19	CFD1_YEAST	Cytosolic Fe-S cluster assembly factor CFD1 (Cytosolic Fe-S cluster-deficient protein 1) (Ribosomal export protein 19)
K.HFIQGGSphosFGNR.E	YGL076C_228	1	1	1	-0.234016	0.131543	12	6	HFIQGGSFGNREE	G	G	S	F	G	STYFILV	CENTER	YGL076C	RPL7A;RPL6A;RPL8A;YL8A	RL7A_YEAST	60S ribosomal protein L7-A (L6) (Large ribosomal subunit protein uL30-A) (RP11) (YL8)
K.HIEQPIEVTphosPR.N	YNL233W_769	1	1	1	-0.28721	0.121419	10	10	EQPIEVTPRNNAY	E	V	T	P	R	STP	CENTER	YNL233W	BNI4	BNI4_YEAST	Protein BNI4
K.HLSphosAAGAIR.L	YHR042W_172	0.9999	0.9999	1	-0.038921	-0.357046	2	6	KAEKHLSAAGAIR	H	L	S	A	A	STYX	CENTER	YHR042W	NCP1;CPR1;NCPR1;PRD1	NCPR_YEAST	NADPH--cytochrome P450 reductase (CPR) (P450R) (EC 1.6.2.4)
K.IDDEDTphosPQLEK.K	YDL102W_19	1	1	1	0.326825	0.117598	1	1	KIDDEDTPQLEKK	E	D	T	P	Q	STP	CENTER	YDL102W	POL3;CDC2;TEX1	DPOD_YEAST	DNA polymerase delta catalytic subunit (EC 2.7.7.7) (DNA polymerase III)
K.IDSphosLKPQFF.S	YFR044C_14	1	1	1	0.000421807	-0.250885	8	6	VFQKIDSLKPQFF	I	D	S	L	K	STYFILV	CENTER	YFR044C	DUG1	DUG1_YEAST	Cys-Gly metallodipeptidase DUG1 (EC 3.4.13.-) (Deficient in utilization of glutathione protein 1) (GSH degradosomal complex subunit DUG1)
K.IDTphosPGAK.N	YBR001C_246	0.9998	1	1	-0.215469	-0.161686	4	7	RDSKIDTPGAKNP	I	D	T	P	G	STP	CENTER	YBR001C	NTH2	TREB_YEAST	Probable trehalase (EC 3.2.1.28) (Alpha,alpha-trehalase) (Alpha,alpha-trehalose glucohydrolase)
K.IEDHDEVEDEVDESphosDKEEIPDMFK.N	YDR457W_1890	1	1	1	-0.280436	-0.69844	5	5	EDEVDESDKEEIP	D	E	S	D	K	STYX	CENTER	YDR457W	TOM1;SSR2	TOM1_YEAST	E3 ubiquitin-protein ligase TOM1 (EC 2.3.2.26) (HECT-type E3 ubiquitin transferase TOM1) (Suppressor of snRNA protein 2) (Temperature-dependent organization in mitotic nucleus protein 1)
K.IGDYphosAGIK.W	YMR303C_88	0.9995	0.9997	1	0.18755	0.2603	5	4	GWKIGDYAGIKWL	G	D	Y	A	G	STYX	CENTER	YMR303C	ADH2;ADR2	ADH2_YEAST	Alcohol dehydrogenase 2 (EC 1.1.1.1) (Alcohol dehydrogenase II) (YADH-2)
K.IGIVEISphosPK.G	YNL302C_117	1	1	1	-0.452048	0.188382	13	4	IGIVEISPKGGRR	E	I	S	P	K	STP	CENTER	YNL302C	RPS19B;RP55B;RPS16AB	RS19B_YEAST	40S ribosomal protein S19-B (RP55B) (S16a) (Small ribosomal subunit protein eS19-B) (YS16B)
K.IGPLGLSphosPK.K	YDR418W_38	1	1	1	0.0441859	-0.293598	75	89	IGPLGLSPKKVGE	G	L	S	P	K	STP	CENTER	YDR418W	RPL12B;RPL15A	RL12B_YEAST	60S ribosomal protein L12-B (L15) (Large ribosomal subunit protein uL11-B) (YL23)
K.IGSphosEDVK.L	YLR055C_117	0.9906	0.999	1	-0.163922	-0.678262	3	7	AVTKIGSEDVKLS	I	G	S	E	D	STYX	CENTER	YLR055C	SPT8	SPT8_YEAST	Transcription factor SPT8
K.IGSphosFGPQEDEFFNK.V	YNR016C_1595	1	1	1	0.167921	0.437216	3	1	ITFKIGSFGPQED	I	G	S	F	G	STYFILV	CENTER	YNR016C	ACC1;ABP2;FAS3;MTR7	ACAC_YEAST	Acetyl-CoA carboxylase (ACC) (EC 6.4.1.2) (Fatty acid synthetase 3) (mRNA transport-defective protein 7) [Includes: Biotin carboxylase (EC 6.3.4.14)]
K.IGTphosPQQLR.R	YOR347C_16	1	1	1	0.0387015	-0.248351	10	12	ANLKIGTPQQLRR	I	G	T	P	Q	STP	CENTER	YOR347C	PYK2	KPYK2_YEAST	Pyruvate kinase 2 (PK 2) (EC 2.7.1.40)
K.IHLEGSphosEAPQEPK.L	YGL245W_526	1	1	1	0.326825	-0.20433	3	3	KIHLEGSEAPQEP	E	G	S	E	A	STYX	CENTER	YGL245W	GUS1	SYEC_YEAST	Glutamate--tRNA ligase, cytoplasmic (EC 6.1.1.17) (Glutamyl-tRNA synthetase) ((c)ERS) (GluRS) (P85)
K.IHSphosLVDKGK.D	YLR138W_774	1	1	1	-0.121049	-0.654851	20	12	SLGKIHSLVDKGK	I	H	S	L	V	STYFILV	CENTER	YLR138W	NHA1	NAH1_YEAST	Na(+)/H(+) antiporter
K.IIAATphosPK.R	YGL190C_174	0.9994	0.9999	1	-0.415503	0.146156	2	6	DKIIAATPKRIYS	A	A	T	P	K	STP	CENTER	YGL190C	CDC55	2ABA_YEAST	Protein phosphatase PP2A regulatory subunit B (Cell division control protein 55) (PR55)
K.IIAENTphosNVAK.D	YDR071C_164	1	1	1	-0.127086	0.0587039	3	3	KIIAENTNVAKDK	E	N	T	N	V	STYX	CENTER	YDR071C	PAA1	PAA1_YEAST	Polyamine N-acetyltransferase 1 (EC 2.3.1.-) (Arylalkylamine N-acetyltransferase homolog) (scAANAT)
K.IIDTphosPQK.T	YDR238C_788	0.9989	0.9995	1	-0.0106761	0.00979431	1	1	DLKIIDTPQKTNV	I	D	T	P	Q	STP	CENTER	YDR238C	SEC26	COPB_YEAST	Coatomer subunit beta (Beta-coat protein) (Beta-COP)
K.IIEEAPVTphosIAK.A	YNR016C_335	0.9994	1	1	-0.091166	-0.352603	1	2	IEEAPVTIAKAET	P	V	T	I	A	STYFILV	CENTER	YNR016C	ACC1;ABP2;FAS3;MTR7	ACAC_YEAST	Acetyl-CoA carboxylase (ACC) (EC 6.4.1.2) (Fatty acid synthetase 3) (mRNA transport-defective protein 7) [Includes: Biotin carboxylase (EC 6.3.4.14)]
K.IIGANPTphosALEK.G	YCR083W_118	0.9961	0.9999	1	0.0333791	-0.0226048	1	2	IIGANPTALEKGI	N	P	T	A	L	STYX	CENTER	YCR083W	TRX3	TRX3_YEAST	Thioredoxin-3, mitochondrial
K.IINSphosPHRTEASK.T	YLR408C_33	1	1	1	-0.163922	0.0825507	12	5	LDKIINSPHRTEA	I	N	S	P	H	STP	CENTER	YLR408C	BLS1	BL1S1_YEAST	Biogenesis of lysosome-related organelles complex 1 subunit BLS1 (BLOC-1 subunit BLS1) (BLOS1-homolog)
K.IIVVASphosR.K	YCR102C_201	0.9863	0.9991	1	0.850514	0.435316	6	6	KIIVVASRKHEKL	V	A	S	R	K	STYX	CENTER	YCR102C	YCR102C	YCZ2_YEAST	Uncharacterized protein YCR102C
K.ILEDVSphosVK.N	YJR089W_730	0.9995	0.9989	1	-0.363692	0.239276	1	3	KILEDVSVKNETP	D	V	S	V	K	STYFILV	CENTER	YJR089W	BIR1	BIR1_YEAST	Protein BIR1
K.ILIDSphosVKK.K	YDR159W_1293	1	1	1	-0.475029	0.281096	4	5	LKILIDSVKKKVN	I	D	S	V	K	STYFILV	CENTER	YDR159W	SAC3;LEP1	SAC3_YEAST	Nuclear mRNA export protein SAC3 (Leucine permease transcriptional regulator)
K.ILSphosNQLQDR.Q	YNL164C_42	1	1	1	-0.554505	-0.0800024	8	3	ALTKILSNQLQDR	I	L	S	N	Q	STYX	CENTER	YNL164C	IBD2	IBD2_YEAST	Protein IBD2 (Inhibition of bud division protein 2)
K.IMPPTphosPAK.K	YAL024C_317	1	1	1	-0.0332186	0.561204	7	13	DKIMPPTPAKKVE	P	P	T	P	A	STP	CENTER	YAL024C	LTE1;EIS4;MSI2	LTE1_YEAST	Guanine nucleotide exchange factor LTE1 (Low temperature essential protein 1)
K.INNHNNDSphosILENR.M	YKL121W_716	1	1	1	-0.201724	0.196207	24	13	NNHNNDSILENRM	N	D	S	I	L	STYFILV	CENTER	YKL121W	DGR2	DGR2_YEAST	2-deoxy-glucose resistant protein 2
K.IPQDDDSphosEKQEER.T	YKL105C_524	1	0.9846	1	-0.378047	-0.438796	5	1	IPQDDDSEKQEER	D	D	S	E	K	STYX	CENTER	YKL105C	SEG2	SEG2_YEAST	Eisosome protein SEG2 (Stability of eisosomes guaranteed protein 2)
K.IPSphosPVREK.L	YPL209C_50	1	0.9999	1	-0.214548	0.134796	5	8	PNSKIPSPVREKL	I	P	S	P	V	STP	CENTER	YPL209C	IPL1	IPL1_YEAST	Spindle assembly checkpoint kinase (EC 2.7.11.1) (Aurora kinase) (Increase-in-ploidy protein 1)
K.IQNEGSphosFRPFR.N	YKR074W_78	0.9997	1	1	-0.176468	-0.965544	4	5	KIQNEGSFRPFRN	E	G	S	F	R	STYFILV	CENTER	YKR074W	AIM29	AIM29_YEAST	Altered inheritance rate of mitochondria protein 29
K.ISphosAPLLNNNK.K	YNL054W_494	1	1	1	-0.349478	-0.0344197	13	10	GITSKISAPLLNN	K	I	S	A	P	STYX	CENTER	YNL054W	VAC7	VAC7_YEAST	Vacuolar segregation protein 7
K.IVFDDEVSphosIENK.E	YOR340C_285	1	1	1	-0.392547	-0.439795	18	12	VFDDEVSIENKES	E	V	S	I	E	STYFILV	CENTER	YOR340C	RPA43;RRN12	RPA43_YEAST	DNA-directed RNA polymerase I subunit RPA43 (A43) (DNA-directed DNA-dependent RNA polymerase 36 kDa polypeptide)
K.IVNNNVNAAPISphosENK.V	YLR025W_193	1	1	1	-0.273726	0.0855492	10	6	VNAAPISENKVSL	P	I	S	E	N	STYX	CENTER	YLR025W	SNF7;DID1;VPS32	SNF7_YEAST	Vacuolar-sorting protein SNF7 (DOA4-independent degradation protein 1) (Sucrose nonfermenting protein 7) (Vacuolar protein-sorting-associated protein 32)
K.IVSNNSphosDDEDEDIGER.S	YJL076W_231	0.9999	0.9998	1	0.0224908	-0.5814	194	192	KIVSNNSDDEDED	N	N	S	D	D	STYX	CENTER	YJL076W	NET1;CFI1;ESC5;SRM8	NET1_YEAST	Nucleolar protein NET1
K.KAKEDSphosLIK.E	YLR175W_416	1	0.9993	1	-0.115013	-0.0240079	9	6	KKAKEDSLIKEVE	E	D	S	L	I	STYFILV	CENTER	YLR175W	CBF5	CBF5_YEAST	H/ACA ribonucleoprotein complex subunit CBF5 (EC 5.4.99.-) (Centromere-binding factor 5) (Centromere/microtubule-binding protein CBF5) (H/ACA snoRNP protein CBF5) (Small nucleolar RNP protein CBF5) (p64')
K.KASphosADDIFK.D	YFR016C_1072	1	1	1	-0.13926	0.48273	5	1	ENPKKASADDIFK	K	A	S	A	D	STYX	CENTER	YFR016C	YFR016C	YFI6_YEAST	Uncharacterized protein YFR016C
K.KCNTphosNINGLLVNGR.S	YKL093W_159	1	1	1	-0.0446234	0.174181	13	5	PLKKCNTNINGLL	C	N	T	N	I	STYX	CENTER	YKL093W	MBR1	MBR1_YEAST	Mitochondrial biogenesis regulation protein 1
K.KDGIVGDEVSphosKK.L	YGL153W_65	1	1	1	-0.127086	-0.739662	6	3	IVGDEVSKKIGST	E	V	S	K	K	STYX	CENTER	YGL153W	PEX14	PEX14_YEAST	Peroxisomal membrane protein PEX14 (Peroxin-14)
K.KDLSphosIEDQIKK.E	YGL232W_81	1	1	1	-0.349478	-0.532143	9	6	DEKKDLSIEDQIK	D	L	S	I	E	STYFILV	CENTER	YGL232W	TAN1	TAN1_YEAST	tRNA acetyltransferase TAN1 (EC 2.3.-.-)
K.KDTphosEDGLQDK.T	YBR081C_682	1	1	1	0.70507	-0.267306	4	2	DAAKKDTEDGLQD	K	D	T	E	D	STYX	CENTER	YBR081C	SPT7	SPT7_YEAST	Transcriptional activator SPT7
K.KEDSphosEPLGR.L	YIL126W_1045	1	1	1	-0.115013	0.48273	18	11	HFKKEDSEPLGRI	E	D	S	E	P	STYX	CENTER	YIL126W	STH1;NPS1	STH1_YEAST	Nuclear protein STH1/NPS1 (EC 3.6.4.12) (ATP-dependent helicase STH1) (Chromatin structure-remodeling complex protein STH1) (SNF2 homolog)
K.KEILDSphosPR.S	YER038C_151	1	1	1	-0.201724	-0.508337	3	7	KKEILDSPRSNKS	L	D	S	P	R	STP	CENTER	YER038C	KRE29	KRE29_YEAST	DNA repair protein KRE29 (Killer toxin-resistance protein 29)
K.KELDEIAASphosLENL.-	YNL079C_195	1	1	1	-0.109026	-0.066827	8	5	LDEIAASLENL__	A	A	S	L	E	STYFILV	CENTER	YNL079C	TPM1	TPM1_YEAST	Tropomyosin-1
K.KELSphosAEK.E	YLR150W_118	1	1	1	-0.067707	0.0943278	43	15	DDKKELSAEKEAQ	E	L	S	A	E	STYX	CENTER	YLR150W	STM1;MPT4;STO1	STM1_YEAST	Suppressor protein STM1 (3BP1) (GU4 nucleic-binding protein 2) (G4p2 protein) (POP2 multicopy suppressor protein 4) (Ribosomal subunits association factor) (AF) (TOM1 suppressor protein 1) (Triplex-binding protein 1)
K.KFQDDTphosLNR.V	YPL124W_18	1	1	1	0.148022	-0.600259	14	11	KKFQDDTLNRVRK	D	D	T	L	N	STYFILV	CENTER	YPL124W	SPC29;LPH3;NIP29	SPC29_YEAST	Spindle pole component 29
K.KGSphosLENNIR.E	YLR075W_205	1	1	1	0.344419	0.351486	7	7	FLSKKGSLENNIR	K	G	S	L	E	STYFILV	CENTER	YLR075W	RPL10;GRC5;QSR1	RL10_YEAST	60S ribosomal protein L10 (L9) (Large ribosomal subunit protein uL16) (Ubiquinol-cytochrome C reductase complex subunit VI-requiring protein)
K.KIEFGVNEDDSphosDNDIR.S	YKL179C_364	1	1	1	-0.227487	-0.730928	39	14	GVNEDDSDNDIRS	D	D	S	D	N	STYX	CENTER	YKL179C	COY1	CASP_YEAST	Protein CASP
K.KIVPSphosPK.K	YDR227W_342	1	1	1	0.0441859	0.141883	19	24	SKKIVPSPKKVAI	V	P	S	P	K	STP	CENTER	YDR227W	SIR4;ASD1;STE9;UTH2	SIR4_YEAST	Regulatory protein SIR4 (Silent information regulator 4)
K.KLSphosIAEPAVAK.D	YDR341C_15	1	1	1	0.592807	0.370982	31	26	SQLKKLSIAEPAV	K	L	S	I	A	STYFILV	CENTER	YDR341C	YDR341C;D9651.10	SYRC_YEAST	Arginine--tRNA ligase, cytoplasmic (EC 6.1.1.19) (Arginyl-tRNA synthetase) (ArgRS)
K.KNPDEDEFLINSphosDDEM.-	YOR042W_407	1	1	1	0.216501	-0.20433	15	13	DEFLINSDDEM__	I	N	S	D	D	STYX	CENTER	YOR042W	CUE5	CUE5_YEAST	Ubiquitin-binding protein CUE5 (Coupling of ubiquitin conjugation to ER degradation protein 5)
K.KPVTphosPNDK.L	YDR227W_22	1	1	1	0.254221	0.747883	6	2	FTKKPVTPNDKIP	P	V	T	P	N	STP	CENTER	YDR227W	SIR4;ASD1;STE9;UTH2	SIR4_YEAST	Regulatory protein SIR4 (Silent information regulator 4)
K.KQTphosPENEDLLK.E	YKR095W_337	1	1	1	0.0968884	-0.161686	52	26	DDSKKQTPENEDL	K	Q	T	P	E	STP	CENTER	YKR095W	MLP1	MLP1_YEAST	Protein MLP1 (Myosin-like protein 1)
K.KRSphosVEEVIER.E	YHR197W_688	1	0.998	1	-0.301793	0.195296	4	2	AIFKKRSVEEVIE	K	R	S	V	E	STYFILV	CENTER	YHR197W	RIX1;IPI2	RIX1_YEAST	Pre-rRNA-processing protein RIX1 (Involved in processing IST2 protein 2) (Ribosomal export protein 1)
K.KSDSGTVLGAIPLNSphosR.S	YOR052C_54	1	1	1	-0.240544	0.239276	45	44	GAIPLNSRSSSNS	L	N	S	R	S	STYX	CENTER	YOR052C	TMC1	TMC1_YEAST	AN1-type zinc finger protein TMC1 (Trivalent metalloid-sensitive Cuz1-related protein 1)
K.KSphosPDLINK.S	YDL036C_69	1	1	1	-0.056119	0.0825507	20	9	RTQSKKSPDLINK	K	K	S	P	D	STP	CENTER	YDL036C	PUS9	PUS9_YEAST	tRNA pseudouridine(32) synthase, mitochondrial (EC 5.4.99.28) (tRNA pseudouridine synthase 9) (tRNA pseudouridylate synthase 9) (tRNA-uridine isomerase 9)
K.KVASphosLEK.F	YOR054C_375	0.9827	1	1	-0.93444	-0.189975	2	3	NKKKVASLEKFSI	V	A	S	L	E	STYFILV	CENTER	YOR054C	VHS3	VHS3_YEAST	Phosphopantothenoylcysteine decarboxylase subunit VHS3 (Viable in a HAL3 SIT4 background protein 3)
K.KVIGLSphosK.L	YGR267C_157	0.9991	0.9672	1	0.621953	0.437216	3	1	KKVIGLSKLARLA	G	L	S	K	L	STYX	CENTER	YGR267C	FOL2	GCH1_YEAST	GTP cyclohydrolase 1 (EC 3.5.4.16) (GTP cyclohydrolase I) (GTP-CH-I)
K.KVSphosGFNAR.L	YKL035W_431	1	0.9998	1	0.197265	-0.066827	3	3	SHFKKVSGFNARI	K	V	S	G	F	STYX	CENTER	YKL035W	UGP1	UGPA1_YEAST	UTP--glucose-1-phosphate uridylyltransferase (EC 2.7.7.9) (UDP-glucose pyrophosphorylase) (UDPGP) (UGPase)
K.KYphosENVVIK.R	YDR146C_638	0.9995	0.9995	1	0.0655595	-0.0652786	3	2	CSGGKKYENVVIK	K	K	Y	E	N	STYX	CENTER	YDR146C	SWI5	SWI5_YEAST	Transcriptional factor SWI5
K.LAADVPLEPESphosK.A	YDR233C_246	1	1	1	0.818936	-0.473147	2	1	VPLEPESKAYTSS	P	E	S	K	A	STYX	CENTER	YDR233C	RTN1	RTN1_YEAST	Reticulon-like protein 1
K.LAALESphosPPPVLK.A	YKR001C_599	1	1	1	0.226024	0.281096	223	123	KLAALESPPPVLK	L	E	S	P	P	STP	CENTER	YKR001C	VPS1;LAM1;SPO15	VPS1_YEAST	Vacuolar protein sorting-associated protein 1
K.LADSphosIDVR.D	YFR051C_337	0.9992	1	1	0.0649352	-0.600259	2	3	NLKLADSIDVRDK	A	D	S	I	D	STYFILV	CENTER	YFR051C	RET2	COPD_YEAST	Coatomer subunit delta (Delta-coat protein) (Delta-COP)
K.LAELAENVSphosGDGKR.A	YDL153C_533	1	1	1	-0.328837	-0.473147	10	4	ELAENVSGDGKRA	N	V	S	G	D	STYX	CENTER	YDL153C	SAS10;UTP3	SAS10_YEAST	Something about silencing protein 10 (U three protein 3) (U3 small nucleolar RNA-associated protein 3) (U3 snoRNA-associated protein 11)
K.LAHELSphosEK.S	YPL199C_63	0.9824	0.9997	1	-0.214548	-0.154178	5	4	KLAHELSEKSKAQ	E	L	S	E	K	STYX	CENTER	YPL199C	YPL199C	YP199_YEAST	Smr domain-containing protein YPL199C
K.LASphosNLANVGDAK.T	YLR303W_377	1	1	1	-0.109325	-0.278331	4	5	DNLKLASNLANVG	L	A	S	N	L	STYX	CENTER	YLR303W	MET17;MET15;MET25	CYSD_YEAST	Homocysteine/cysteine synthase (EC 2.5.1.47) (EC 2.5.1.49) (O-acetylserine/O-acetylhomoserine sulfhydrylase) (OAS-OAH SHLase) (OAS-OAH sulfhydrylase)
K.LAVLDPSphosILGER.S	YLL040C_1715	1	1	1	-0.151539	0.385425	127	64	LAVLDPSILGERS	D	P	S	I	L	STYFILV	CENTER	YLL040C	VPS13;SOI1;VPT2	VPS13_YEAST	Vacuolar protein sorting-associated protein 13 (Suppression of the onset of impotence protein 1) (Vacuolar protein-targeting protein 2)
K.LDLLAQLGGHSphosVAR.T	YEL047C_119	0.9901	1	1	-0.349478	0.217903	1	6	AQLGGHSVARTHR	G	H	S	V	A	STYFILV	CENTER	YEL047C	FRD1;FRDS;FRDS1	FRDS_YEAST	Fumarate reductase 1 (FRDS1) (EC 1.3.1.6) (FAD-dependent oxidoreductase) (NADH-dependent fumarate reductase) (Soluble fumarate reductase, cytoplasmic isozyme)
K.LEELEAQSphosAK.E	YDL225W_486	1	1	1	-0.386172	0.435762	4	4	EELEAQSAKELQK	A	Q	S	A	K	STYX	CENTER	YDL225W	SHS1;SEP7	SHS1_YEAST	Seventh homolog of septin 1 (Septation protein 7)
K.LEFANLTphosPGLK.N	YNL055C_91	1	1	1	0.0721593	0.217903	4	1	LEFANLTPGLKNE	N	L	T	P	G	STP	CENTER	YNL055C	POR1;OMP2;VDAC1	VDAC1_YEAST	Mitochondrial outer membrane protein porin 1 (Voltage-dependent anion-selective channel protein 1) (VDAC-1)
K.LEPIDEHDDGEDELSphosIK.F	YMR147W_83	1	0.9811	1	-0.39987	0.842111	18	2	DGEDELSIKFKSM	E	L	S	I	K	STYFILV	CENTER	YMR147W	YMR147W;YM9375.17	YM24_YEAST	Uncharacterized protein YMR147W
K.LGLHSphosIR.N	YDL137W_147	0.9999	1	1	-0.234016	0.0943278	12	11	EKLGLHSIRNRPW	L	H	S	I	R	STYFILV	CENTER	YDL137W	ARF2	ARF2_YEAST	ADP-ribosylation factor 2
K.LGVHEDTphosQNR.A	YMR186W_429	0.9999	1	1	0.117648	0.0227048	4	6	LGVHEDTQNRAAL	E	D	T	Q	N	STYQ	CENTER	YMR186W	HSC82	HSC82_YEAST	ATP-dependent molecular chaperone HSC82 (82 kDa heat shock cognate protein) (Heat shock protein Hsp90 constitutive isoform)
K.LHFDTphosAEPVK.L	YPL061W_8	0.9997	0.9999	1	0.0100049	-0.120266	2	1	TKLHFDTAEPVKI	F	D	T	A	E	STYX	CENTER	YPL061W	ALD6;ALDH1	ALDH6_YEAST	Magnesium-activated aldehyde dehydrogenase, cytosolic (EC 1.2.1.4) (Mg(2+)-activated acetaldehyde dehydrogenase) (Mg(2+)-ACDH)
K.LIDENATENGLAGSphosPKDEDGIIMTNKR.G	YAL017W_1055	1	1	1	0.0866211	-0.00932686	47	26	ENGLAGSPKDEDG	A	G	S	P	K	STP	CENTER	YAL017W	PSK1	PSK1_YEAST	Serine/threonine-protein kinase PSK1 (EC 2.7.11.1) (PAS kinase 1)
K.LIDERDSphosEIEMLK.G	YMR124W_933	0.9927	0.9981	1	-0.209848	0.409201	2	1	LIDERDSEIEMLK	R	D	S	E	I	STYX	CENTER	YMR124W	YMR124W;YM8564.06	YM11_YEAST	Uncharacterized protein YMR124W
K.LIEDSphosDNDIDHAK.D	YOL144W_370	1	1	1	-0.10304	-0.00275118	69	56	FKLIEDSDNDIDH	E	D	S	D	N	STYX	CENTER	YOL144W	NOP8	NOP8_YEAST	60S ribosome subunit biogenesis protein NOP8 (Nucleolar protein 8)
K.LIEEASphosDKK.A	YKL172W_297	0.9999	0.9858	1	0.0655595	-0.490635	3	1	KLIEEASDKKARE	E	A	S	D	K	STYX	CENTER	YKL172W	EBP2	EBP2_YEAST	rRNA-processing protein EBP2 (EBNA1-binding protein homolog)
K.LIHENIELESphosFIEEK.G	YMR086W_339	1	1	1	0.0549123	0.0344564	1	3	ENIELESFIEEKG	L	E	S	F	I	STYFILV	CENTER	YMR086W	SEG1	SEG1_YEAST	Eisosome protein SEG1 (Stability of eisosomes guaranteed protein 1)
K.LISphosENKK.V	YLR109W_44	0.9998	0.9757	1	0.206915	0.0422882	1	2	EWSKLISENKKVI	L	I	S	E	N	STYX	CENTER	YLR109W	AHP1	AHP1_YEAST	Peroxiredoxin AHP1 (Prx) (EC 1.11.1.15) (Alkyl hydroperoxide reductase) (AHPC1) (Cytoplasmic thiol peroxidase 3) (cTPx 3) (Thiol-specific antioxidant II) (TSA II) (Thioredoxin peroxidase type II) (TPx type II)
K.LISphosPLKK.A	YPR074C_674	0.9989	0.9987	1	0.211708	0.0525665	4	2	KGDKLISPLKKAF	L	I	S	P	L	STP	CENTER	YPR074C	TKL1	TKT1_YEAST	Transketolase 1 (TK 1) (EC 2.2.1.1)
K.LITSHLVDTDPEVDSphosIIKDEIER.Q	YLR058C_26	1	1	1	-0.660286	-0.473147	6	7	TDPEVDSIIKDEI	V	D	S	I	I	STYFILV	CENTER	YLR058C	SHM2;SHMT2	GLYC_YEAST	Serine hydroxymethyltransferase, cytosolic (SHMT) (EC 2.1.2.1) (Glycine hydroxymethyltransferase) (Serine methylase)
K.LKANSphosFNK.E	YNL116W_409	0.9954	1	1	0.657577	-0.600259	3	11	WKLKANSFNKEAL	A	N	S	F	N	STYFILV	CENTER	YNL116W	DMA2;CHF2	DMA2_YEAST	E3 ubiquitin-protein ligase DMA2 (EC 2.3.2.27) (Checkpoint forkhead associated with RING domains-containing protein 1) (Defective in mitotic arrest protein 2) (RING-type E3 ubiquitin transferase DMA2)
K.LKPVSphosFK.D	YKL103C_144	0.9932	0.9999	1	-0.201724	-0.408395	1	2	VKLKPVSFKDTAE	P	V	S	F	K	STYFILV	CENTER	YKL103C	APE1;API;LAP4;YSC1	AMPL_YEAST	Vacuolar aminopeptidase 1 (EC 3.4.11.22) (Aminopeptidase yscI) (Leucine aminopeptidase IV) (LAPIV) (Lysosomal aminopeptidase III) (Polypeptidase) (Vacuolar aminopeptidase I)
K.LLLIGNSphosGVGK.S	YFL038C_17	1	1	1	-0.240544	0.100169	3	2	LLLIGNSGVGKSC	G	N	S	G	V	STYX	CENTER	YFL038C	YPT1;YP2	YPT1_YEAST	GTP-binding protein YPT1 (Protein YP2) (Rab GTPase YPT1) (Transport GTPase YPT1)
K.LLPDGDAVDALSphosR.K	YBR086C_793	1	1	1	-0.0793888	0.173498	18	10	DAVDALSRKIDQI	A	L	S	R	K	STYX	CENTER	YBR086C	IST2	IST2_YEAST	Increased sodium tolerance protein 2
K.LMASRESphosVELQAK.K	YGR196C_112	1	0.9991	1	-0.115013	0.163041	5	8	LMASRESVELQAK	R	E	S	V	E	STYFILV	CENTER	YGR196C	FYV8	FYV8_YEAST	Protein FYV8 (Function required for yeast viability protein 8)
K.LMGVDSphosEEEEIELPPGVK.K	YFL004W_657	1	1	1	0.45383	-0.739662	37	54	KLMGVDSEEEEIE	V	D	S	E	E	STYX	CENTER	YFL004W	VTC2;PHM1	VTC2_YEAST	Vacuolar transporter chaperone 2 (Phosphate metabolism protein 1)
K.LNCVLENGSphosPLKEGDK.L	YLR015W_227	1	1	1	0.326825	0.671401	19	10	CVLENGSPLKEGD	N	G	S	P	L	STP	CENTER	YLR015W	BRE2;CPS60	BRE2_YEAST	COMPASS component BRE2 (Brefeldin-A sensitivity protein 2) (Complex proteins associated with SET1 protein BRE2) (Set1C component BRE2)
K.LNKSphosEDDVK.S	YDL189W_198	1	1	1	-0.631223	0.331722	2	1	FDKLNKSEDDVKS	N	K	S	E	D	STYX	CENTER	YDL189W	RBS1	RBS1_YEAST	RNA-binding suppressor of PAS kinase protein 1
K.LNLNSphosDGKPK.L	YIL105C_600	1	1	1	0.258681	0.217903	6	5	QKLNLNSDGKPKL	L	N	S	D	G	STYX	CENTER	YIL105C	SLM1;LIT2	SLM1_YEAST	Phosphatidylinositol 4,5-bisphosphate-binding protein SLM1 (Synthetic lethal with MSS4 protein 1) (TORC2 effector protein SLM1)
K.LNVNTphosPKEEGSAK.T	YMR029C_132	1	1	1	-0.307658	-0.438796	26	24	EKLNVNTPKEEGS	V	N	T	P	K	STP	CENTER	YMR029C	FAR8	FAR8_YEAST	Factor arrest protein 8
K.LQEMFDDLSphosQR.K	YBL047C_848	1	1	1	-0.027561	0.022178	8	7	EMFDDLSQRKASF	D	L	S	Q	R	STYQ	CENTER	YBL047C	EDE1;BUD15	EDE1_YEAST	EH domain-containing and endocytosis protein 1 (Bud site selection protein 15)
K.LQKLSphosANNK.V	YPL037C_15	0.998	0.9991	1	-0.682163	-0.508337	2	3	AKLQKLSANNKVG	K	L	S	A	N	STYX	CENTER	YPL037C	EGD1	NACB1_YEAST	Nascent polypeptide-associated complex subunit beta-1 (NAC-beta-1) (BTF3 homolog EGD1) (Beta-1-NAC) (GAL4 DNA-binding enhancer protein 1)
K.LQLESphosVPDLK.Q	YOR195W_167	1	0.9999	1	-0.00820947	-0.248274	2	3	LKLQLESVPDLKQ	L	E	S	V	P	STYFILV	CENTER	YOR195W	SLK19	SLK19_YEAST	Kinetochore protein SLK19 (Synthetic lethal KAR3 protein 19)
K.LQQDKDGLSphosDR.V	YER036C_65	0.9995	0.9988	1	-0.0446234	0.496102	7	6	QDKDGLSDRVVTG	G	L	S	D	R	STYX	CENTER	YER036C	ARB1	ARB1_YEAST	ABC transporter ATP-binding protein ARB1 (ATP-binding cassette protein involved in ribosome biogenesis 1)
K.LQSphosQLAK.L	YPL037C_46	0.9994	0.9997	1	0.300025	0.675375	5	3	DDTKLQSQLAKLH	L	Q	S	Q	L	STYQ	CENTER	YPL037C	EGD1	NACB1_YEAST	Nascent polypeptide-associated complex subunit beta-1 (NAC-beta-1) (BTF3 homolog EGD1) (Beta-1-NAC) (GAL4 DNA-binding enhancer protein 1)
K.LSphosDVEKD.-	YEL022W_1454	0.9765	0.9987	1	-0.0219033	-0.278331	1	1	DNKPKLSDVEKD_	K	L	S	D	V	STYX	CENTER	YEL022W	GEA2	GEA2_YEAST	ARF guanine-nucleotide exchange factor 2
K.LSPYEILQSphosPGR.K	YKL213C_332	1	1	1	0.172778	-0.803793	34	25	PYEILQSPGRKEG	L	Q	S	P	G	STP	CENTER	YKL213C	DOA1;UFD3;ZZZ4	DOA1_YEAST	Protein DOA1 (Degradation of alpha protein 1) (Ubiquitin fusion degradation protein 3)
K.LTphosGMAFR.V	YGR192C_227	1	1	1	-0.498341	-0.0932992	26	19	ELQGKLTGMAFRV	K	L	T	G	M	STYX	CENTER	YGR192C	TDH3;GPD3	G3P3_YEAST	Glyceraldehyde-3-phosphate dehydrogenase 3 (GAPDH 3) (EC 1.2.1.12)
K.LTTQNITphosKEDLEK.F	YNL272C_409	0.9996	0.9994	1	-0.851978	0.0466311	8	6	LTTQNITKEDLEK	N	I	T	K	E	STYX	CENTER	YNL272C	SEC2	SEC2_YEAST	Rab guanine nucleotide exchange factor SEC2 (GDP-GTP exchange factor SEC2)
K.LVAGGAAQNTphosAR.G	YJR105W_69	0.9941	1	1	-0.335403	-0.282741	1	2	GGAAQNTARGAAY	Q	N	T	A	R	STYX	CENTER	YJR105W	ADO1	ADK_YEAST	Adenosine kinase (EC 2.7.1.20)
K.LVASphosDEEKGSSDLMSLAK.S	YLR323C_33	1	1	1	-0.0106761	-0.10672	21	25	EEKLVASDEEKGS	V	A	S	D	E	STYX	CENTER	YLR323C	CWC24	CWC24_YEAST	Pre-mRNA-splicing factor CWC24 (Complexed with CEF1 protein 24)
K.LVGVEAGSphosVK.D	YDR214W_35	0.9994	0.9999	1	0.806435	0.302704	2	2	VGVEAGSVKDKKY	A	G	S	V	K	STYFILV	CENTER	YDR214W	AHA1	AHA1_YEAST	Hsp90 co-chaperone AHA1 (Activator of Hsp90 ATPase protein 1)
K.LVHTphosPIK.G	YMR001C_23	1	1	1	0.0970378	-0.00965722	12	12	RSKLVHTPIKGNT	V	H	T	P	I	STP	CENTER	YMR001C	CDC5;MSD2;PKX2	CDC5_YEAST	Cell cycle serine/threonine-protein kinase CDC5/MSD2 (EC 2.7.11.21)
K.LVNDEASphosEGQVK.A	YML100W_1058	1	1	1	-0.115815	0.181823	4	4	LVNDEASEGQVKA	E	A	S	E	G	STYX	CENTER	YML100W	TSL1	TSL1_YEAST	Trehalose synthase complex regulatory subunit TSL1 (Alpha,alpha-trehalose-phosphate synthase [UDP-forming] 123 kDa subunit)
K.LVQITphosPDGK.G	YDL195W_396	1	1	1	0.281877	-0.161686	15	11	GKLVQITPDGKGV	Q	I	T	P	D	STP	CENTER	YDL195W	SEC31;WEB1	SEC31_YEAST	Protein transport protein SEC31 (Protein WEB1)
K.LVSGATNSNSKPGSphosPVILK.T	YLR131C_253	0.9999	0.9997	1	0.244883	-0.438796	17	19	SNSKPGSPVILKT	P	G	S	P	V	STP	CENTER	YLR131C	ACE2	ACE2_YEAST	Metallothionein expression activator
K.MDSphosDEEK.S	YAL013W_56	0.9998	0.9809	1	0.0549123	-0.473147	1	3	GTEKMDSDEEKSL	M	D	S	D	E	STYX	CENTER	YAL013W	DEP1;FUN54	DEP1_YEAST	Transcriptional regulatory protein DEP1
K.MESphosPNLK.G	YLL021W_1006	1	1	1	-0.056119	-0.348539	20	38	MTVKMESPNLKGN	M	E	S	P	N	STP	CENTER	YLL021W	SPA2;PEA1	SPA2_YEAST	Protein SPA2
K.MGMQEESphosDKEK.E	YGL153W_280	1	1	1	-0.067707	0.260338	8	6	MGMQEESDKEKEN	E	E	S	D	K	STYX	CENTER	YGL153W	PEX14	PEX14_YEAST	Peroxisomal membrane protein PEX14 (Peroxin-14)
K.MGSphosPDGQDKNFIDAIK.E	YDL156W_99	1	1	1	0.540339	-0.421922	13	17	QLLKMGSPDGQDK	M	G	S	P	D	STP	CENTER	YDL156W	CMR1	CMR1_YEAST	DNA damage-binding protein CMR1 (Changed mutation rate protein 1)
K.MLDRNSphosDDEEDGR.V	YML093W_488	1	1	1	-0.612512	-0.255749	11	12	KMLDRNSDDEEDG	R	N	S	D	D	STYX	CENTER	YML093W	UTP14	UTP14_YEAST	U3 small nucleolar RNA-associated protein 14 (U3 snoRNA-associated protein 14) (U three protein 14)
K.MQIQEEKSphosPK.K	YDR458C_123	1	1	1	-0.0106761	0.0706766	9	23	QIQEEKSPKKKRK	E	K	S	P	K	STP	CENTER	YDR458C	HEH2	HEH2_YEAST	Inner nuclear membrane protein HEH2 (Helix-extension-helix domain-containing protein 2)
K.MRLESphosDDEEANEDEEEDDW.-	YMR109W_1205	1	1	1	0.312318	-0.233477	4	2	NKMRLESDDEEAN	L	E	S	D	D	STYX	CENTER	YMR109W	MYO5	MYO5_YEAST	Myosin-5 (Actin-dependent myosin-I MYO5) (Class I unconventional myosin MYO5) (Type I myosin MYO5)
K.MVSphosDDLR.L	YHR164C_392	0.9999	0.9999	1	0.32658	-0.562784	4	5	KVEKMVSDDLRIA	M	V	S	D	D	STYX	CENTER	YHR164C	DNA2	DNA2_YEAST	DNA replication ATP-dependent helicase/nuclease DNA2 [Includes: DNA replication nuclease DNA2 (EC 3.1.-.-); DNA replication ATP-dependent helicase DNA2 (EC 3.6.4.12)]
K.MYLNVRPSphosDEGIVK.M	YML034W_67	1	0.9997	1	-0.13926	-0.287987	5	4	YLNVRPSDEGIVK	R	P	S	D	E	STYX	CENTER	YML034W	SRC1;HEH1	SRC1_YEAST	Inner nuclear membrane protein SRC1 (Helix-extension-helix domain-containing protein 1)
K.NAGLGFKTphosPK.T	YBR048W_44	1	1	1	0.101764	0.907473	8	6	AGLGFKTPKTAIE	F	K	T	P	K	STP	CENTER	YBR048W	RPS11B;RPS18B	RS11B_YEAST	40S ribosomal protein S11-B (RP41) (S18) (Small ribosomal subunit protein uS17-B) (YS12)
K.NANLSphosDIINEK.D	YGL150C_133	1	1	1	-0.10304	0.281096	5	5	FKNANLSDIINEK	N	L	S	D	I	STYX	CENTER	YGL150C	INO80	INO80_YEAST	Chromatin-remodeling ATPase INO80 (EC 3.6.4.-) (Inositol-requiring protein 80)
K.NANQESphosVEEAVLK.Y	YBR049C_14	1	1	1	0.86379	-0.465129	6	2	KNANQESVEEAVL	Q	E	S	V	E	STYFILV	CENTER	YBR049C	REB1;GRF2	REB1_YEAST	DNA-binding protein REB1 (QBP)
K.NAPGDCVSphosPVQQK.Y	YOR188W_835	1	1	1	-0.241498	-0.455869	2	6	APGDCVSPVQQKY	C	V	S	P	V	STP	CENTER	YOR188W	MSB1	MSB1_YEAST	Morphogenesis-related protein MSB1 (Multicopy suppressor of bud emergence 1)
K.NAQELLEPVLSphosER.E	YGL227W_147	1	1	1	-0.145399	0.331688	30	24	LLEPVLSEREMAL	V	L	S	E	R	STYX	CENTER	YGL227W	VID30;GID1	VID30_YEAST	Vacuolar import and degradation protein 30 (Glucose-induced degradation protein 1)
K.NDDSphosADER.E	YPR091C_640	1	1	1	-0.0793888	0.15734	3	8	DKKNDDSADERES	D	D	S	A	D	STYX	CENTER	YPR091C	YPR091C	YP091_YEAST	Uncharacterized PH domain-containing protein YPR091C
K.NDLNLTphosPLK.K	YFL013C_567	1	1	1	-0.475029	0.544131	30	51	KNDLNLTPLKKYN	N	L	T	P	L	STP	CENTER	YFL013C	IES1	IES1_YEAST	Ino eighty subunit 1
K.NDLQPVLNATphosPK.F	YJL141C_288	1	1	1	-0.0852774	0.544131	22	19	QPVLNATPKFRRA	N	A	T	P	K	STP	CENTER	YJL141C	YAK1	YAK1_YEAST	Dual specificity protein kinase YAK1 (EC 2.7.12.1)
K.NDLSphosFEKGDEVR.Y	YER008C_559	1	1	1	-0.54617	-0.405243	9	7	DEKNDLSFEKGDE	D	L	S	F	E	STYFILV	CENTER	YER008C	SEC3;PSL1	SEC3_YEAST	Exocyst complex component SEC3 (Protein PSL1)
K.NEATphosPEAEQVKK.E	YOL109W_49	1	1	1	0.235485	0.291365	477	298	NLKNEATPEAEQV	E	A	T	P	E	STP	CENTER	YOL109W	ZEO1	ZEO1_YEAST	Protein ZEO1 (Zeocin resistance protein 1)
K.NEDLSphosDIKL.-	YKR060W_270	0.9983	0.9983	1	0.0441859	-0.0152967	3	5	QKNEDLSDIKL__	D	L	S	D	I	STYX	CENTER	YKR060W	UTP30	RL1D1_YEAST	Ribosome biogenesis protein UTP30 (U3 snoRNP-associated protein UTP30)
K.NEIQDEVSphosQK.S	YML037C_249	1	1	1	-0.293983	0.281096	7	7	EIQDEVSQKSGLS	E	V	S	Q	K	STYQ	CENTER	YML037C	YML037C	YMD7_YEAST	Uncharacterized protein YML037C
K.NESphosEILER.Q	YLR096W_151	1	1	1	-0.257982	0.552693	4	3	PSPKNESEILERQ	N	E	S	E	I	STYX	CENTER	YLR096W	KIN2	KIN2_YEAST	Serine/threonine-protein kinase KIN2 (EC 2.7.11.1)
K.NFDNVPAEEEEIKEETphosPAEK.D	YPL160W_142	1	1	1	-0.280436	-0.0408318	14	11	EEIKEETPAEKDH	E	E	T	P	A	STP	CENTER	YPL160W	CDC60	SYLC_YEAST	Leucine--tRNA ligase, cytoplasmic (EC 6.1.1.4) (Leucyl-tRNA synthetase) (LeuRS)
K.NGTphosPNPNNMK.T	YOL051W_820	1	1	1	-0.091166	0.476441	14	6	TQTKNGTPNPNNM	N	G	T	P	N	STP	CENTER	YOL051W	GAL11;ABE1;MED15;RAR3;SDS4;SPT13	MED15_YEAST	Mediator of RNA polymerase II transcription subunit 15 (Autonomous replication regulatory protein 3) (Basal expression activator protein 1) (Defective silencing suppressor protein 4) (Mediator complex subunit 15) (Transcription regulatory protein GAL11) (Ty insertion suppressor protein 13)
K.NGVCSphosENFENGLR.S	YHR158C_1085	1	1	1	0.172778	0.500107	6	2	FKNGVCSENFENG	V	C	S	E	N	STYX	CENTER	YHR158C	KEL1	KEL1_YEAST	Kelch repeat-containing protein 1
K.NHASphosINEENLK.S	YIL108W_600	0.9999	0.9999	1	0.0549123	-0.526259	1	1	SIKNHASINEENL	H	A	S	I	N	STYFILV	CENTER	YIL108W	YIL108W	YIK8_YEAST	Putative zinc metalloproteinase YIL108W (EC 3.4.24.-)
K.NKDAIINGEGSphosLPK.T	YPL138C_87	1	1	1	0.18755	0.0943278	9	5	IINGEGSLPKTLW	E	G	S	L	P	STYFILV	CENTER	YPL138C	SPP1;CPS40;SAF41	SPP1_YEAST	COMPASS component SPP1 (Complex proteins associated with SET1 protein SPP1) (Set1C component SPP1) (Suppressor of PRP protein 1)
K.NLDAEDESphosLAKWK.E	YDL135C_40	1	1	1	-0.955814	0.223266	41	30	LDAEDESLAKWKE	D	E	S	L	A	STYFILV	CENTER	YDL135C	RDI1	GDIR_YEAST	Rho GDP-dissociation inhibitor (Rho GDI)
K.NLIFSphosPVNDEFNK.F	YDR159W_866	1	1	1	0.216501	-0.0152967	5	2	DKNLIFSPVNDEF	I	F	S	P	V	STP	CENTER	YDR159W	SAC3;LEP1	SAC3_YEAST	Nuclear mRNA export protein SAC3 (Leucine permease transcriptional regulator)
K.NLQRESphosCEDILDLK.E	YGR275W_77	1	1	1	-0.407193	-0.739662	15	8	KNLQRESCEDILD	R	E	S	C	E	STYX	CENTER	YGR275W	RTT102	RT102_YEAST	Regulator of Ty1 transposition protein 102
K.NLTphosELDNLGHFLK.G	YDL235C_57	1	1	1	-0.0219033	-0.0538294	11	6	DGEKNLTELDNLG	N	L	T	E	L	STYX	CENTER	YDL235C	YPD1	YPD1_YEAST	Phosphorelay intermediate protein YPD1 (Histidine-containing phosphotransfer protein YPD1) (Tyrosine phosphatase-dependent protein 1)
K.NPQQSphosLPK.L	YNR031C_131	1	1	1	-0.253719	0.2822	5	4	PKNPQQSLPKLST	Q	Q	S	L	P	STYFILV	CENTER	YNR031C	SSK2	SSK2_YEAST	MAP kinase kinase kinase SSK2 (EC 2.7.11.25) (Suppressor of sensor kinase 2)
K.NPSphosAMLGK.D	YER003C_76	0.9999	0.9999	1	0.842283	0.370982	3	1	IISKNPSAMLGKD	N	P	S	A	M	STYX	CENTER	YER003C	PMI40	MPI_YEAST	Mannose-6-phosphate isomerase (EC 5.3.1.8) (Phosphohexomutase) (Phosphomannose isomerase) (PMI)
K.NPTphosDDDFPHEAVVR.E	YMR071C_153	1	1	1	0.0115197	-0.638733	15	11	NIIKNPTDDDFPH	N	P	T	D	D	STYX	CENTER	YMR071C	TVP18	TVP18_YEAST	Golgi apparatus membrane protein TVP18 (TLG2 compartment vesicle protein of 18 kDa)
K.NPVILADACCSphosRHDVK.A	YLR044C_223	1	1	1	-0.195369	-0.638733	32	44	LADACCSRHDVKA	C	C	S	R	H	STYX	CENTER	YLR044C	PDC1	PDC1_YEAST	Pyruvate decarboxylase isozyme 1 (EC 4.1.1.-) (EC 4.1.1.43) (EC 4.1.1.72) (EC 4.1.1.74) (Thiamine pyrophosphate-dependent 2-oxo-acid decarboxylase) (2ODC)
K.NQHSphosEIPQAK.T	YDR034C-C_152	1	0.9993	1	0.820444	-0.547301	4	2	DLKNQHSEIPQAK	Q	H	S	E	I	STYX	CENTER	YDR034C-C	TY2A-DR1;YDRCTy2-1	YD21A_YEAST	Transposon Ty2-DR1 Gag polyprotein (Transposon Ty2 protein A) (TY2A) (TYA) (Ty917 protein A) [Cleaved into: Capsid protein (CA); Gag-p4]
K.NQSphosPQNFK.V	YHR121W_47	0.9972	0.9999	1	-0.10304	0.129093	1	1	TTKKNQSPQNFKV	N	Q	S	P	Q	STP	CENTER	YHR121W	LSM12	LSM12_YEAST	Protein LSM12 (Sm-like protein 12)
K.NRSphosEPIIL.S	YHR195W_156	1	1	1	-0.0332186	-0.318514	13	14	QFGKNRSEPIILS	N	R	S	E	P	STYX	CENTER	YHR195W	NVJ1;VAB36	NVJ1_YEAST	Nucleus-vacuole junction protein 1
K.NSphosPLAPIKK.N	YLL021W_1087	1	1	1	-0.42199	0.509365	18	25	PELAKNSPLAPIK	K	N	S	P	L	STP	CENTER	YLL021W	SPA2;PEA1	SPA2_YEAST	Protein SPA2
K.NVDSphosGDEK.D	YJL165C_324	0.9995	0.9993	1	0.765999	0.0405437	3	2	NNKNVDSGDEKDA	V	D	S	G	D	STYX	CENTER	YJL165C	HAL5	HAL5_YEAST	Serine/threonine-protein kinase HAL5 (EC 2.7.11.1) (Halotolerance protein 5)
K.NVEDLPTphosQLEK.L	YMR031C_720	1	1	1	-0.280436	0.30156	11	7	NVEDLPTQLEKIE	L	P	T	Q	L	STYQ	CENTER	YMR031C	EIS1	EIS1_YEAST	Eisosome protein 1
K.NVKEEETphosVAK.S	YBL072C_132	1	1	1	-0.773976	-0.421922	3	6	NVKEEETVAKSKN	E	E	T	V	A	STYFILV	CENTER	YBL072C	RPS8A;RPS14A	RS8A_YEAST	40S ribosomal protein S8-A (RP19) (S14) (Small ribosomal subunit protein eS8-A) (YS9)
K.NVQVLESphosVENK.E	YGR130C_616	1	1	1	-0.424679	-0.248274	4	3	NVQVLESVENKEY	L	E	S	V	E	STYFILV	CENTER	YGR130C	YGR130C	YG3A_YEAST	Uncharacterized protein YGR130C
K.NWNNNSphosPK.N	YLR079W_191	1	1	1	0.197265	-0.309028	11	11	KNWNNNSPKNDAR	N	N	S	P	K	STP	CENTER	YLR079W	SIC1;SDB25	SIC1_YEAST	Protein SIC1 (CDK inhibitor p40)
K.QANPSphosLAK.L	YPR160W_551	1	0.9998	1	0.122025	0.129093	2	5	LKQANPSLAKLIS	N	P	S	L	A	STYFILV	CENTER	YPR160W	GPH1	PHSG_YEAST	Glycogen phosphorylase (EC 2.4.1.1)
K.QCLLLDDNDEVDSphosEKER.Q	YBR152W_182	1	1	1	0.117648	-0.917643	3	2	DNDEVDSEKERQK	V	D	S	E	K	STYX	CENTER	YBR152W	SPP381	SP381_YEAST	Pre-mRNA-splicing factor SPP381 (Suppressor of PRP38-1 mutation)
K.QEASphosQMAAMAEK.L	YPL106C_660	1	0.9978	1	0.000464491	0.464696	2	6	RSKQEASQMAAMA	E	A	S	Q	M	STYQ	CENTER	YPL106C	SSE1;MSI3	HSP7F_YEAST	Heat shock protein homolog SSE1 (Chaperone protein MSI3)
K.QFDDILHIDDRSphosNEER.D	YNL212W_375	1	1	1	-0.0503712	-0.00275118	8	4	LHIDDRSNEERDK	D	R	S	N	E	STYX	CENTER	YNL212W	VID27	VID27_YEAST	Vacuolar import and degradation protein 27
K.QHPLPSphosEEPLVHHDAGEFK.G	YGL120C_38	1	1	1	0.127844	0.766523	16	5	KQHPLPSEEPLVH	L	P	S	E	E	STYX	CENTER	YGL120C	PRP43	PRP43_YEAST	Pre-mRNA-splicing factor ATP-dependent RNA helicase PRP43 (EC 3.6.4.13) (Helicase JA1)
K.QIGIPKPDSphosAK.E	YOR285W_90	1	1	1	0.177769	0.0466311	9	7	GIPKPDSAKELIF	P	D	S	A	K	STYX	CENTER	YOR285W	RDL1	RDL1_YEAST	Thiosulfate:glutathione sulfurtransferase (TST) (EC 2.8.1.-) (Rhodanese-like protein 1)
K.QIVHDSphosGRGAPLAK.V	YFR031C-A_52	0.9998	0.9978	1	0.842283	0.129093	1	1	KQIVHDSGRGAPL	H	D	S	G	R	STYX	CENTER	YFR031C-A	RPL2A;RPL5B	RL2A_YEAST	60S ribosomal protein L2-A (L5) (Large ribosomal subunit protein uL2-A) (RP8) (YL6)
K.QLAAMQGQGTphosGK.S	YER083C_92	1	0.9993	1	0.326825	-0.860621	2	2	AMQGQGTGKSTPQ	Q	G	T	G	K	STYX	CENTER	YER083C	GET2;HUR2;RMD7	GET2_YEAST	Golgi to ER traffic protein 2 (Guided entry of tail-anchored proteins 2) (Hydroxyurea resistance protein 2) (Required for meiotic nuclear division protein 7)
K.QLDSphosNAEDGDVLR.W	YGR258C_321	1	1	1	0.0387825	0.23611	6	4	LVKQLDSNAEDGD	L	D	S	N	A	STYX	CENTER	YGR258C	RAD2	RAD2_YEAST	DNA repair protein RAD2 (EC 3.1.-.-)
K.QLENISphosLEGER.K	YGL173C_368	1	1	1	-0.530852	-0.20433	2	3	KQLENISLEGERK	N	I	S	L	E	STYFILV	CENTER	YGL173C	XRN1;DST2;KEM1;RAR5;SEP1;SKI1	XRN1_YEAST	5'-3' exoribonuclease 1 (EC 3.1.13.-) (DNA strand transfer protein beta) (STP-beta) (KAR(-)-enhancing mutation protein) (Strand exchange protein 1) (p175)
K.QLEVDSphosLINER.K	YMR031C_649	1	1	1	-0.293983	-0.21883	15	15	KQLEVDSLINERK	V	D	S	L	I	STYFILV	CENTER	YMR031C	EIS1	EIS1_YEAST	Eisosome protein 1
K.QLHHQAVDSphosPAR.S	YHR135C_39	1	1	1	-0.127544	-0.324625	4	5	HHQAVDSPARSSM	V	D	S	P	A	STP	CENTER	YHR135C	YCK1;CKI2	KC11_YEAST	Casein kinase I homolog 1 (EC 2.7.11.1)
K.QLLLSphosPGK.Q	YGL003C_239	1	1	1	-0.170168	0.117598	14	11	SKQLLLSPGKQFR	L	L	S	P	G	STP	CENTER	YGL003C	CDH1;HCT1	CDH1_YEAST	APC/C activator protein CDH1 (CDC20 homolog 1) (Homolog of CDC twenty 1)
K.QLNASphosLADK.S	YAL003W_18	1	1	1	-0.0561652	0.117598	10	1	LKQLNASLADKSY	N	A	S	L	A	STYFILV	CENTER	YAL003W	EFB1;TEF5	EF1B_YEAST	Elongation factor 1-beta (EF-1-beta) (Eukaryotic elongation factor 1Balpha) (eEF1Balpha) (Translation elongation factor 1B alpha)
K.QLSphosDNELR.R	YMR163C_617	0.983	0.9859	1	0.555526	-0.613875	1	2	PDFKQLSDNELRR	Q	L	S	D	N	STYX	CENTER	YMR163C	INP2	INP2_YEAST	Inheritance of peroxisomes protein 2
K.QPPSphosLGDIVEPR.R	YCR091W_292	1	1	1	0.614721	0.321182	3	4	ALKQPPSLGDIVE	P	P	S	L	G	STYFILV	CENTER	YCR091W	KIN82;FPK2	KIN82_YEAST	Serine/threonine-protein kinase KIN82 (EC 2.7.11.1) (Flippase kinase 2)
K.QTAVENPIDKLDGTphosPK.R	YIL063C_31	1	1	1	-0.201724	0.196207	85	115	IDKLDGTPKRPRE	D	G	T	P	K	STP	CENTER	YIL063C	YRB2	YRB2_YEAST	Ran-specific GTPase-activating protein 2 (Ran-binding protein 2) (RANBP2)
K.RAPFDLFESphosK.K	YMR186W_330	1	1	1	-0.163922	0.129093	9	10	PFDLFESKKKKNN	F	E	S	K	K	STYX	CENTER	YMR186W	HSC82	HSC82_YEAST	ATP-dependent molecular chaperone HSC82 (82 kDa heat shock cognate protein) (Heat shock protein Hsp90 constitutive isoform)
K.RASphosNDNLLIPGENAHK.Q	YPL179W_80	1	1	1	0.0866211	-0.0280077	9	5	NNNKRASNDNLLI	R	A	S	N	D	STYX	CENTER	YPL179W	PPQ1;SAL6	PPQ1_YEAST	Serine/threonine-protein phosphatase PPQ (EC 3.1.3.16)
K.RDSphosFENGR.D	YDL211C_299	0.9974	1	1	-0.176413	-0.825819	1	6	GEGKRDSFENGRD	R	D	S	F	E	STYFILV	CENTER	YDL211C	YDL211C;D1026	YD211_YEAST	Uncharacterized protein YDL211C
K.RGSphosLQDR.A	YOR172W_6	0.9999	0.9877	1	0.0333791	0.281096	5	3	_MSKRGSLQDRAS	R	G	S	L	Q	STYFILV	CENTER	YOR172W	YRM1	YRM1_YEAST	Zinc finger transcription factor YRM1 (Reveromycin resistance modulator 1)
K.RGTphosCAVGVK.G	YOL038W_31	1	1	1	0.0459513	-0.423386	2	2	EAVKRGTCAVGVK	R	G	T	C	A	STYX	CENTER	YOL038W	PRE6	PSA4_YEAST	Proteasome subunit alpha type-4 (EC 3.4.25.1) (Macropain subunit PRE6) (Multicatalytic endopeptidase complex subunit PRE6) (Proteasome component PRE6) (Proteinase YSCE subunit PRE6)
K.RIEEEKELTphosEEELK.T	YFR004W_262	1	1	1	0.0655595	-0.263224	11	5	EEEKELTEEELKT	E	L	T	E	E	STYX	CENTER	YFR004W	RPN11;MPR1	RPN11_YEAST	Ubiquitin carboxyl-terminal hydrolase RPN11 (EC 3.4.19.12) (26S proteasome regulatory subunit RPN11) (Protein MPR1)
K.RKSphosDVLIAAK.S	YML109W_50	1	1	1	0.29098	0.185236	3	1	LFEKRKSDVLIAA	R	K	S	D	V	STYX	CENTER	YML109W	ZDS2;MCS1	ZDS2_YEAST	Protein ZDS2
K.RKSphosGELPLQEK.E	YOR227W_967	1	1	1	0.0169218	0.291365	4	7	MFEKRKSGELPLQ	R	K	S	G	E	STYX	CENTER	YOR227W	HER1	HER1_YEAST	HMG2-induced ER-remodeling protein 1
K.RLSphosAAQAELAYA.E	YDR454C_149	1	1	1	0.244762	0.275851	24	20	SINKRLSAAQAEL	R	L	S	A	A	STYX	CENTER	YDR454C	GUK1	KGUA_YEAST	Guanylate kinase (EC 2.7.4.8) (GMP kinase)
K.RLTphosPFQK.Q	YOR344C_178	1	1	1	0.0549123	0.316711	6	2	APRKRLTPFQKQA	R	L	T	P	F	STP	CENTER	YOR344C	TYE7;SGC1	TYE7_YEAST	Serine-rich protein TYE7 (Basic-helix-loop-helix protein SGC1)
K.RNTphosELNFR.T	YJL016W_482	1	1	1	-0.89262	-0.350568	1	2	KVSKRNTELNFRT	R	N	T	E	L	STYX	CENTER	YJL016W	YJL016W;J1320;J1326;YJL017W	YJB6_YEAST	Uncharacterized protein YJL016W
K.RNTphosPPLR.S	YPR040W_6	1	1	1	0.263499	-0.147747	24	21	_MSKRNTPPLRSS	R	N	T	P	P	STP	CENTER	YPR040W	TIP41	TIP41_YEAST	Type 2A phosphatase activator TIP41 (PP2A phosphatase activator TIP41) (TAP42-interacting protein 1)
K.RPNSphosAAGNDGEEPVK.K	YDL213C_45	1	1	1	0.000464491	-0.10672	3	7	EGKRPNSAAGNDG	P	N	S	A	A	STYX	CENTER	YDL213C	NOP6	NOP6_YEAST	Nucleolar protein 6
K.RQSphosVDIK.D	YGL086W_199	0.9998	0.9997	1	-0.227546	-0.278331	4	8	KEIKRQSVDIKDL	R	Q	S	V	D	STYFILV	CENTER	YGL086W	MAD1	MAD1_YEAST	Spindle assembly checkpoint component MAD1 (Mitotic arrest deficient protein 1)
K.RVSphosGVGK.T	YGR157W_582	1	0.9999	1	0.117648	0.500541	7	3	GKTKRVSGVGKTL	R	V	S	G	V	STYX	CENTER	YGR157W	CHO2;PEM1	CHO2_YEAST	Phosphatidylethanolamine N-methyltransferase (PE methyltransferase) (PEAMT) (PEMT) (EC 2.1.1.17) (Choline-requiring protein 2)
K.SGVHMIESphosPQQAEDVAK.E	YGR244C_102	1	1	1	0.221263	-0.10672	10	19	GVHMIESPQQAED	I	E	S	P	Q	STP	CENTER	YGR244C	LSC2	SUCB_YEAST	Succinate--CoA ligase [ADP-forming] subunit beta, mitochondrial (EC 6.2.1.5) (Succinyl-CoA synthetase beta chain) (SCS-beta)
K.SHERPDDVSphosV.-	YML052W_301	1	0.9998	1	-0.115013	-0.825819	23	33	ERPDDVSV_____	D	V	S	V	_	STYFILV	CENTER	YML052W	SUR7	SUR7_YEAST	Protein SUR7
K.SIPEEQREQSphosPNKMEAALCPFELDEK.E	YIR003W_576	1	1	1	0.0761288	0.26532	37	28	EEQREQSPNKMEA	E	Q	S	P	N	STP	CENTER	YIR003W	AIM21	AIM21_YEAST	Altered inheritance of mitochondria protein 21
K.SKAPKSphosPEVIEID.-	YGR048W_354	1	1	1	0.177769	-0.340392	49	48	KSKAPKSPEVIEI	P	K	S	P	E	STP	CENTER	YGR048W	UFD1;PIP3	UFD1_YEAST	Ubiquitin fusion degradation protein 1 (UB fusion protein 1) (Polymerase-interacting protein 3)
K.SKDANSphosIIK.D	YBR056W_311	0.9986	1	1	-0.0219033	0.296463	5	4	KSKDANSIIKDLP	A	N	S	I	I	STYFILV	CENTER	YBR056W	YBR056W;YBR0510	YBQ6_YEAST	Uncharacterized glycosyl hydrolase YBR056W (EC 3.2.1.-)
K.SKFEGLAASphosEKEEEEMENK.F	YCR088W_365	1	1	1	-0.0219033	0.10601	27	11	FEGLAASEKEEEE	A	A	S	E	K	STYX	CENTER	YCR088W	ABP1	ABP1_YEAST	Actin-binding protein
K.SNRVDNVNVSphosPLR.W	YKR091W_212	1	1	1	0.63629	0.706402	20	29	VDNVNVSPLRWSS	N	V	S	P	L	STP	CENTER	YKR091W	SRL3	SRL3_YEAST	Protein SRL3 (RAD53 lethality suppressor protein 3)
K.SphosADAFQKR.E	YDR104C_359	1	1	1	0.137968	0.0587039	6	5	LDERRKSADAFQK	R	K	S	A	D	STYX	CENTER	YDR104C	SPO71	SPO71_YEAST	Sporulation-specific protein 71
K.SphosAINLGNEK.M	YIL147C_441	1	1	1	-0.554321	0.00979431	4	3	ANSSMKSAINLGN	M	K	S	A	I	STYX	CENTER	YIL147C	SLN1;YPD2	SLN1_YEAST	Osmosensing histidine protein kinase SLN1 (EC 2.7.13.3) (Osmolarity two-component system protein SLN1) (Tyrosine phosphatase-dependent protein 2)
K.SphosALVPGGVR.L	YLR058C_385	1	0.9998	1	0.0970378	0.116165	3	2	SIPGDKSALVPGG	D	K	S	A	L	STYX	CENTER	YLR058C	SHM2;SHMT2	GLYC_YEAST	Serine hydroxymethyltransferase, cytosolic (SHMT) (EC 2.1.2.1) (Glycine hydroxymethyltransferase) (Serine methylase)
K.SphosDEEQRIPK.Q	YPL228W_151	1	0.9779	1	0.106275	0.659608	2	1	IHQNSKSDEEQRI	S	K	S	D	E	STYX	CENTER	YPL228W	CET1	CET1_YEAST	mRNA-capping enzyme subunit beta (EC 3.1.3.33) (Polynucleotide 5'-triphosphatase) (mRNA 5'-triphosphatase) (TPase)
K.SphosDPFLHPGR.L	YPL155C_72	1	1	1	0.10738	0.0646902	18	18	RSVSAKSDPFLHP	A	K	S	D	P	STYX	CENTER	YPL155C	KIP2	KIP2_YEAST	Kinesin-like protein KIP2
K.SphosEEELPCK.K	YNL106C_1148	0.9999	0.9772	1	0.122746	0.409848	6	2	SPSNSKSEEELPC	S	K	S	E	E	STYX	CENTER	YNL106C	INP52;SJL2	INP52_YEAST	Polyphosphatidylinositol phosphatase INP52 (Synaptojanin-like protein 2) [Includes: SAC1-like phosphoinositide phosphatase (EC 3.1.3.-); Phosphatidylinositol 4,5-bisphosphate 5-phosphatase (EC 3.1.3.36)]
K.SphosEGECCDLNK.C	YKL175W_188	1	1	1	0.46995	-0.0932992	3	7	LLTRRKSEGECCD	R	K	S	E	G	STYX	CENTER	YKL175W	ZRT3	ZRT3_YEAST	Zinc-regulated transporter 3 (Vacuolar membrane zinc transporter)
K.SphosFELLRK.A	YMR163C_648	0.996	0.9999	1	-0.436941	-0.771727	1	10	RLRTAKSFELLRK	A	K	S	F	E	STYFILV	CENTER	YMR163C	INP2	INP2_YEAST	Inheritance of peroxisomes protein 2
K.SphosFGLGPK.K	YKL104C_238	1	1	1	-0.53005	0.00289966	8	8	LKSNNKSFGLGPK	N	K	S	F	G	STYFILV	CENTER	YKL104C	GFA1	GFA1_YEAST	Glutamine--fructose-6-phosphate aminotransferase [isomerizing] (GFAT) (EC 2.6.1.16) (D-fructose-6-phosphate amidotransferase) (Hexosephosphate aminotransferase)
K.SphosFHEGNLPR.A	YER089C_86	1	1	1	-0.514109	0.527402	5	2	ILQEQKSFHEGNL	Q	K	S	F	H	STYFILV	CENTER	YER089C	PTC2	PP2C2_YEAST	Protein phosphatase 2C homolog 2 (PP2C-2) (EC 3.1.3.16)
K.SphosFLNFIGR.K	YOR267C_37	1	1	1	-0.321464	-0.310364	21	20	LIRSSKSFLNFIG	S	K	S	F	L	STYFILV	CENTER	YOR267C	HRK1	HRK1_YEAST	Serine/threonine-protein kinase HRK1 (EC 2.7.11.1) (Hygromycin resistance kinase 1)
K.SphosGEHLDLK.E	YGR162W_140	0.9998	0.9951	1	-0.81245	-0.0537708	3	1	IEITTKSGEHLDL	T	K	S	G	E	STYX	CENTER	YGR162W	TIF4631	IF4F1_YEAST	Eukaryotic initiation factor 4F subunit p150 (eIF-4F p150) (eIF4F p150) (eIF4G1) (mRNA cap-binding protein complex subunit p150)
K.SphosGMLGLR.G	YIR037W_115	1	1	1	-0.363692	-0.619368	7	7	FLKSQKSGMLGLR	Q	K	S	G	M	STYX	CENTER	YIR037W	HYR1;GPX3;ORP1	GPX3_YEAST	Glutathione peroxidase-like peroxiredoxin HYR1 (EC 1.11.1.15) (Glutathione peroxidase homolog 3) (GPx 3) (Hydrogen peroxide resistance protein 1) (Oxidant receptor peroxidase 1) (Phospholipid hydroperoxide glutathione peroxidase 3) (PHGPx3)
K.SphosIEGFLNDLEK.D	YOR020W-A_71	1	1	1	-0.664351	0.361267	1	1	DDDVVKSIEGFLN	V	K	S	I	E	STYFILV	CENTER	YOR020W-A	YOR020W-A	YO020_YEAST	Uncharacterized protein YOR020W-A
K.SphosIELPKLPPLNTR.N	YLR425W_27	1	1	1	0.671584	-0.0537708	7	19	QESQRKSIELPKL	R	K	S	I	E	STYFILV	CENTER	YLR425W	TUS1;SOP10	TUS1_YEAST	Rho1 guanine nucleotide exchange factor TUS1 (TOR unique function suppressor protein 1)
K.SphosIQNVPR.R	YDR283C_761	1	1	1	0.0333791	0.270754	11	10	TDKESKSIQNVPR	S	K	S	I	Q	STYFILV	CENTER	YDR283C	GCN2;AAS1	GCN2_YEAST	eIF-2-alpha kinase GCN2 (EC 2.7.11.1) (General control non-derepressible protein 2) (Serine/threonine-protein kinase GCN2)
K.SphosKVIVPK.N	YDR348C_227	0.979	0.9912	1	0.127844	0.163041	1	3	KKGKRKSKVIVPK	R	K	S	K	V	STYX	CENTER	YDR348C	PAL1	PAL1_YEAST	Protein PAL1 (Pears and lemons protein 1)
K.SphosLADLPGK.M	YLR177W_34	1	0.9999	1	-0.707225	0.291365	4	3	KNNSGKSLADLPG	G	K	S	L	A	STYFILV	CENTER	YLR177W	YLR177W	YL177_YEAST	Uncharacterized protein YLR177W
K.SphosLGGGAALK.D	YPL231W_1827	1	1	1	-0.247131	-0.678262	8	9	KSLGVKSLGGGAA	V	K	S	L	G	STYFILV	CENTER	YPL231W	FAS2	FAS2_YEAST	Fatty acid synthase subunit alpha (EC 2.3.1.86) [Includes: Acyl carrier; 3-oxoacyl-[acyl-carrier-protein] reductase (EC 1.1.1.100) (Beta-ketoacyl reductase); 3-oxoacyl-[acyl-carrier-protein] synthase (EC 2.3.1.41) (Beta-ketoacyl synthase)]
K.SphosLIHEFGK.F	YGR248W_12	1	0.9994	1	-0.34244	0.255092	6	2	RFSEKKSLIHEFG	K	K	S	L	I	STYFILV	CENTER	YGR248W	SOL4	SOL4_YEAST	6-phosphogluconolactonase 4 (6PGL) (EC 3.1.1.31)
K.SphosLQNFQFPK.N	YER075C_368	1	1	1	-0.522079	-0.133941	28	21	NDSAKKSLQNFQF	K	K	S	L	Q	STYFILV	CENTER	YER075C	PTP3	PTP3_YEAST	Tyrosine-protein phosphatase 3 (EC 3.1.3.48) (Protein-tyrosine phosphatase 3) (PTPase 3)
K.SphosLQPFDDLLGDFNK.V	YDR358W_357	1	1	1	0.416883	0.441471	8	6	VTSPSKSLQPFDD	S	K	S	L	Q	STYFILV	CENTER	YDR358W	GGA1	GGA1_YEAST	ADP-ribosylation factor-binding protein GGA1 (Golgi-localized, gamma ear-containing, ARF-binding protein 1)
K.SphosNMAPNQLK.L	YPR156C_38	0.9999	0.999	1	-0.570716	-0.455869	2	1	SESGSKSNMAPNQ	S	K	S	N	M	STYX	CENTER	YPR156C	TPO3	TPO3_YEAST	Polyamine transporter 3
K.SphosPDNKVPK.L	YLR439W_287	0.9974	0.9987	1	-0.955814	-0.255981	5	4	IKDLRKSPDNKVP	R	K	S	P	D	STP	CENTER	YLR439W	MRPL4	RM04_YEAST	54S ribosomal protein L4, mitochondrial (Mitochondrial large ribosomal subunit protein uL29m) (YmL4)
K.SphosPFLDALK.A	YMR186W_481	1	1	1	-0.349478	-0.917449	7	9	LKAVEKSPFLDAL	E	K	S	P	F	STP	CENTER	YMR186W	HSC82	HSC82_YEAST	ATP-dependent molecular chaperone HSC82 (82 kDa heat shock cognate protein) (Heat shock protein Hsp90 constitutive isoform)
K.SphosVCFLVR.G	YGR248W_201	0.9996	0.9984	1	0.600148	0.635629	1	1	VVAEAKSVCFLVR	A	K	S	V	C	STYFILV	CENTER	YGR248W	SOL4	SOL4_YEAST	6-phosphogluconolactonase 4 (6PGL) (EC 3.1.1.31)
K.SphosVEGEHGR.R	YJL163C_68	1	1	1	-0.612512	-0.100259	4	2	ILSVAKSVEGEHG	A	K	S	V	E	STYFILV	CENTER	YJL163C	YJL163C;J0544	YJQ3_YEAST	Uncharacterized membrane protein YJL163C
K.SphosVEMHHEQLEQGVPGDNVGFNVK.N	YBR118W_289	1	1	1	-0.056119	-0.206932	7	6	VTTEVKSVEMHHE	V	K	S	V	E	STYFILV	CENTER	YBR118W	TEF2	EF1A_YEAST	Elongation factor 1-alpha (EF-1-alpha) (Eukaryotic elongation factor 1A) (eEF1A) (Translation elongation factor 1A)
K.SphosVEPKPK.R	YER030W_32	1	1	1	-0.038921	0.341638	14	2	HNKSEKSVEPKPK	E	K	S	V	E	STYFILV	CENTER	YER030W	CHZ1	CHZ1_YEAST	Histone H2A.Z-specific chaperone CHZ1
K.SphosVIDNAR.K	YAL038W_62	1	0.9999	1	-0.646864	-0.32471	3	2	SYEYHKSVIDNAR	H	K	S	V	I	STYFILV	CENTER	YAL038W	CDC19;PYK1	KPYK1_YEAST	Pyruvate kinase 1 (PK 1) (EC 2.7.1.40) (cell division cycle protein 19)
K.SphosVPDVDPAVVDVAK.V	YMR261C_204	1	1	1	0.172845	-0.678262	12	13	ITPVSKSVPDVDP	S	K	S	V	P	STYFILV	CENTER	YMR261C	TPS3	TPS3_YEAST	Trehalose synthase complex regulatory subunit TPS3 (Alpha,alpha-trehalose-phosphate synthase [UDP-forming] 115 kDa subunit)
K.SSNTDTHPLMYDNRLSphosQDDNFK.F	YIL048W_102	0.9998	1	1	-0.0106761	0.151637	13	8	MYDNRLSQDDNFK	R	L	S	Q	D	STYQ	CENTER	YIL048W	NEO1	ATC7_YEAST	Probable phospholipid-transporting ATPase NEO1 (EC 7.6.2.1)
K.STSYGAATIGSphosDEALANEK.T	YBR059C_541	1	0.9999	1	-0.127086	0.0217036	61	40	GAATIGSDEALAN	I	G	S	D	E	STYX	CENTER	YBR059C	AKL1	AKL1_YEAST	Serine/threonine-protein kinase AKL1 (EC 2.7.11.1)
K.SVDANFNNQDSphosLQDPQAK.Y	YGR166W_129	1	0.9998	1	0.0115197	0.321599	7	8	NFNNQDSLQDPQA	Q	D	S	L	Q	STYFILV	CENTER	YGR166W	TRS65;KRE11	TRS65_YEAST	Trafficking protein particle complex II-specific subunit 65 (TRAPP II-specific subunit 65) (Beta-glucan synthesis-associated protein TRS65) (Killer toxin-resistance protein 11) (Transport protein particle 65 kDa subunit)
K.TDGTFGTLSGKDDSphosIVEEK.A	YGL092W_667	1	1	1	-0.253719	-0.120266	50	37	LSGKDDSIVEEKA	D	D	S	I	V	STYFILV	CENTER	YGL092W	NUP145;RAT10	NU145_YEAST	Nucleoporin NUP145 (EC 3.4.21.-) (Nuclear pore protein NUP145) [Cleaved into: Nucleoporin NUP145N (N-NUP145); Nucleoporin NUP145C (C-NUP145)]
K.TGLGTPNQQVSVPNIVSphosPKPPVVK.D	YPL085W_607	1	1	1	0.521123	0.380632	62	52	SVPNIVSPKPPVV	I	V	S	P	K	STP	CENTER	YPL085W	SEC16	SEC16_YEAST	COPII coat assembly protein SEC16 (Protein transport protein SEC16)
K.TGSVDTLHNKEGTphosLEQR.E	YDR443C_460	0.9982	1	1	-0.0174702	0.535518	4	5	LHNKEGTLEQREQ	E	G	T	L	E	STYFILV	CENTER	YDR443C	SSN2;MED13;NUT8;RYE3;SCA1;SRB9;UME2	SSN2_YEAST	Mediator of RNA polymerase II transcription subunit 13 (Mediator complex subunit 13) (Protein SCA1) (Suppressor of RNA polymerase B SSN2)
K.THFLFDETVRRPSphosQDGR.S	YLR270W_60	0.9999	0.9304	1	0.254221	0.627547	12	1	ETVRRPSQDGRST	R	P	S	Q	D	STYQ	CENTER	YLR270W	DCS1	DCPS_YEAST	m7GpppX diphosphatase (EC 3.6.1.59) (DCS-1) (Hint-related 7meGMP-directed hydrolase 1) (Protein Dcs1p) (Scavenger mRNA-decapping enzyme DcpS)
K.TKDSSphosVDAFEK.E	YPL237W_92	0.9994	0.9977	1	-0.0793888	0.0466311	18	24	KKTKDSSVDAFEK	D	S	S	V	D	STYFILV	CENTER	YPL237W	SUI3;TIF212	IF2B_YEAST	Eukaryotic translation initiation factor 2 subunit beta (eIF-2-beta)
K.TLEPIPKEENAEEDDESEWSphosDDEPEVVR.E	YHR064C_480	1	1	1	0.127522	-0.658362	16	25	DDESEWSDDEPEV	E	W	S	D	D	STYX	CENTER	YHR064C	SSZ1;PDR13	SSZ1_YEAST	Ribosome-associated complex subunit SSZ1 (DnaK-related protein SSZ1) (Heat shock protein 70 homolog SSZ1) (Pleiotropic drug resistance protein 13)
K.TphosAEQVAAER.A	YGL076C_22	1	1	1	-0.201724	0.341638	3	3	SKAQQKTAEQVAA	Q	K	T	A	E	STYX	CENTER	YGL076C	RPL7A;RPL6A;RPL8A;YL8A	RL7A_YEAST	60S ribosomal protein L7-A (L6) (Large ribosomal subunit protein uL30-A) (RP11) (YL8)
K.TphosFAEAMR.L	YHR174W_179	0.9997	1	1	0.0475525	0.0706766	2	2	APTGAKTFAEAMR	A	K	T	F	A	STYFILV	CENTER	YHR174W	ENO2;ENOB	ENO2_YEAST	Enolase 2 (EC 4.2.1.11) (2-phospho-D-glycerate hydro-lyase 2) (2-phosphoglycerate dehydratase 2)
K.TphosGEIVNR.D	YDR057W_146	0.9986	0.995	1	-0.570716	-0.406101	4	4	GRVNTKTGEIVNR	T	K	T	G	E	STYX	CENTER	YDR057W	YOS9	OS9_YEAST	Protein OS-9 homolog
K.TphosGIAIGLNK.G	YMR194W_5	0.9981	0.9925	1	-0.176631	-0.678262	2	1	__MTVKTGIAIGL	V	K	T	G	I	STYX	CENTER	YMR194W	RPL36A;RPL39A	RL36A_YEAST	60S ribosomal protein L36-A (L39) (Large ribosomal subunit protein eL36-A) (YL39)
K.TphosGILDKER.K	YJR036C_150	0.996	0.9896	1	-0.321464	0.17384	3	2	LQRLKKTGILDKE	K	K	T	G	I	STYX	CENTER	YJR036C	HUL4	HUL4_YEAST	Probable E3 ubiquitin-protein ligase HUL4 (EC 2.3.2.26) (HECT ubiquitin ligase 4) (HECT-type E3 ubiquitin transferase HUL4)
K.TphosGPFEVGVHVLPK.L	YER043C_393	1	1	1	-0.067707	0.185236	28	11	HIEFQKTGPFEVG	Q	K	T	G	P	STYX	CENTER	YER043C	SAH1	SAHH_YEAST	Adenosylhomocysteinase (AdoHcyase) (EC 3.3.1.1) (S-adenosyl-L-homocysteine hydrolase)
K.TphosGRPLIEGK.S	YDR533C_152	0.9957	0.9593	1	-0.562472	0.10601	1	1	GLTDKKTGRPLIE	K	K	T	G	R	STYX	CENTER	YDR533C	HSP31	HSP31_YEAST	Glutathione-independent glyoxalase HSP31 (EC 4.2.1.130) (Glyoxalase 3 homolog 1) (Heat shock protein 31)
K.TphosPGGILR.A	YER056C-A_25	1	1	1	-0.243471	-0.402485	2	2	KIKVVKTPGGILR	V	K	T	P	G	STP	CENTER	YER056C-A	RPL34A	RL34A_YEAST	60S ribosomal protein L34-A (Large ribosomal subunit protein eL34-A)
K.TphosPLPIENVR.A	YLR319C_332	0.9996	1	1	-0.452048	0.140498	7	5	ASPLAKTPLPIEN	A	K	T	P	L	STP	CENTER	YLR319C	BUD6;AIP3	BUD6_YEAST	Bud site selection protein 6 (Actin-interacting protein 3)
K.TPPSphosPAKPK.Q	YBR102C_31	1	1	1	-0.0735479	0.518136	34	10	KQKTPPSPAKPKQ	P	P	S	P	A	STP	CENTER	YBR102C	EXO84;USA3	EXO84_YEAST	Exocyst complex component EXO84 (Exocyst complex protein of 84 kDa) (U1 SNP1-associating protein 3)
K.TPSphosPAPAAK.L	YCR088W_183	1	1	1	0.249552	0.140498	128	127	EPVKTPSPAPAAK	T	P	S	P	A	STP	CENTER	YCR088W	ABP1	ABP1_YEAST	Actin-binding protein
K.TSTphosPPLPMHFNAQR.R	YIL033C_131	0.9999	0.9999	1	0.137968	0.306551	76	90	TREKTSTPPLPMH	T	S	T	P	P	STP	CENTER	YIL033C	BCY1;REG1;SRA1	KAPR_YEAST	cAMP-dependent protein kinase regulatory subunit (cAPK regulatory subunit) (Bypass of cyclase mutations protein 1) (Protein kinase A regulatory subunit) (PKA regulatory subunit)
K.TVLPKTphosPDEFIK.K	YJR098C_150	1	1	1	-0.490543	-0.838044	10	6	KTVLPKTPDEFIK	P	K	T	P	D	STP	CENTER	YJR098C	YJR098C;J1936	YJ68_YEAST	Uncharacterized protein YJR098C
K.VADVLSphosQIEAK.H	YMR250W_258	1	1	1	-0.57896	0.0820173	1	4	KVADVLSQIEAKH	V	L	S	Q	I	STYQ	CENTER	YMR250W	GAD1	DCE_YEAST	Glutamate decarboxylase (GAD) (EC 4.1.1.15)
K.VAEIEKTphosADVKR.Q	YMR242C_138	1	1	1	-0.437019	-0.388755	4	5	VAEIEKTADVKRQ	E	K	T	A	D	STYX	CENTER	YMR242C	RPL20A;RPL18A;RPL18A2	RL20A_YEAST	60S ribosomal protein L20-A (L18a) (Large ribosomal subunit protein eL20-A)
K.VCSphosNFIEGECLENDKVER.F	YKR090W_625	1	1	1	-0.321464	-0.263224	5	7	SICKVCSNFIEGE	V	C	S	N	F	STYX	CENTER	YKR090W	PXL1	PXL1_YEAST	Paxillin-like protein 1
K.VDTphosLIGGAR.V	YJR098C_51	0.9985	1	1	0.361801	0.394979	1	2	TMEKVDTLIGGAR	V	D	T	L	I	STYFILV	CENTER	YJR098C	YJR098C;J1936	YJ68_YEAST	Uncharacterized protein YJR098C
K.VEDIISphosR.E	YBL034C_997	0.9999	1	1	0.127844	0.0156672	13	10	KVEDIISRESSVS	I	I	S	R	E	STYX	CENTER	YBL034C	STU1	STU1_YEAST	Protein STU1 (Suppressor of tubulin 1)
K.VEEPFPLSphosEQEEQEIQK.E	YNL292W_254	1	1	1	0.0866211	0.689177	10	2	EEPFPLSEQEEQE	P	L	S	E	Q	STYX	CENTER	YNL292W	PUS4	PUS4_YEAST	tRNA pseudouridine synthase 4 (EC 5.4.99.25) (tRNA pseudouridine(55) synthase) (Psi55 synthase) (tRNA pseudouridylate synthase 4) (tRNA-uridine isomerase 4)
K.VEGEDVEMTphosDEGAK.A	YDL126C_735	1	1	1	0.0549123	0.270717	17	14	GEDVEMTDEGAKA	E	M	T	D	E	STYX	CENTER	YDL126C	CDC48	CDC48_YEAST	Cell division control protein 48 (EC 3.6.4.6) (Cell division cycle protein 48) (Transitional endoplasmic reticulum ATPase homolog)
K.VEIDPHKSphosPFR.Q	YMR273C_413	1	1	1	-0.955814	-0.0537708	1	1	EIDPHKSPFRQQD	H	K	S	P	F	STP	CENTER	YMR273C	ZDS1;CES1;CKM1;HST1;NRC1;OSS1;STM2	ZDS1_YEAST	Protein ZDS1 (Protein NRC1) (RT2GS1)
K.VELTphosPVAIAAGR.K	YPL091W_342	1	1	1	0.281877	0.147663	3	4	VGKVELTPVAIAA	E	L	T	P	V	STP	CENTER	YPL091W	GLR1	GSHR_YEAST	Glutathione reductase (GR) (GRase) (EC 1.8.1.7)
K.VETphosHEIDR.S	YKL191W_21	1	0.9832	1	-0.365462	-0.278331	2	2	AFQKVETHEIDRS	V	E	T	H	E	STYX	CENTER	YKL191W	DPH2	DPH2_YEAST	2-(3-amino-3-carboxypropyl)histidine synthase subunit 2 (EC 2.5.1.108) (Diphthamide biosynthesis protein 2) (Diphtheria toxin resistance protein 2) (S-adenosyl-L-methionine:L-histidine 3-amino-3-carboxypropyltransferase 2)
K.VFDRSphosGIVLEK.-	YDL103C_471	0.9956	1	1	-0.335403	-0.600259	1	3	GKVFDRSGIVLEK	D	R	S	G	I	STYX	CENTER	YDL103C	QRI1;UAP1	UAP1_YEAST	UDP-N-acetylglucosamine pyrophosphorylase (EC 2.7.7.23)
K.VGDIASphosK.G	YOR086C_1135	1	0.9999	1	-0.234016	0.270754	8	9	KVGDIASKGLGTG	I	A	S	K	G	STYX	CENTER	YOR086C	TCB1	TCB1_YEAST	Tricalbin-1
K.VGGSphosLPR.N	YNL156C_74	0.9997	0.9993	1	0.317947	-0.5814	11	12	AHKVGGSLPRNTV	G	G	S	L	P	STYFILV	CENTER	YNL156C	NSG2	NSG2_YEAST	Protein NSG2 (INSIG homolog 2)
K.VGIDKSphosIEDEK.L	YPR112C_175	1	1	1	-0.115013	-0.295642	3	4	KVGIDKSIEDEKL	D	K	S	I	E	STYFILV	CENTER	YPR112C	MRD1	MRD1_YEAST	Multiple RNA-binding domain-containing protein 1
K.VGQLTphosLAR.D	YGL137W_669	1	1	1	-0.30082	0.0348707	6	6	LKVGQLTLARDLL	Q	L	T	L	A	STYFILV	CENTER	YGL137W	SEC27	COPB2_YEAST	Coatomer subunit beta' (Beta'-coat protein) (Beta'-COP)
K.VHNSphosPLVHEVNGNEGK.-	YOL087C_1104	1	1	1	0.281877	-0.309028	1	1	RRKVHNSPLVHEV	H	N	S	P	L	STP	CENTER	YOL087C	YOL087C;O0944	YO087_YEAST	Uncharacterized WD repeat-containing protein YOL087C
K.VIEFLSphosANKK.E	YLR259C_153	0.9999	0.9994	1	0.335649	0.594757	1	1	KVIEFLSANKKEI	F	L	S	A	N	STYX	CENTER	YLR259C	HSP60;MIF4	HSP60_YEAST	Heat shock protein 60, mitochondrial (CPN60) (P66) (Stimulator factor I 66 kDa component)
K.VIGSphosPVER.A	YMR102C_205	0.9999	0.9992	1	0.237976	-0.760724	4	2	IWKVIGSPVERAE	I	G	S	P	V	STP	CENTER	YMR102C	YMR102C;YM6228.01C;YM6543.09C;YM9718.01C	YMZ2_YEAST	WD repeat-containing protein YMR102C
K.VISphosNPLLAR.K	YER074W_14	1	1	1	-0.293983	-0.120266	21	14	RTRKVISNPLLAR	V	I	S	N	P	STYX	CENTER	YER074W	RPS24A;RPS24EA	RS24A_YEAST	40S ribosomal protein S24-A (RP50) (Small ribosomal subunit protein eS24-A)
K.VKSphosAGALR.K	YOR019W_641	0.9989	0.9981	1	-0.363692	-0.118087	3	2	PLRKVKSAGALRK	V	K	S	A	G	STYX	CENTER	YOR019W	YOR019W;OR26.09	YO019_YEAST	Uncharacterized protein YOR019W
K.VKSphosAPVIAPAK.V	YKR062W_21	1	1	1	-0.742334	0.311685	2	2	FKSKVKSAPVIAP	V	K	S	A	P	STYX	CENTER	YKR062W	TFA2	T2EB_YEAST	Transcription initiation factor IIE subunit beta (TFIIE-beta) (Factor A 43 kDa subunit) (Transcription factor A small subunit)
K.VLDGSphosREVGAAK.S	YPL139C_452	0.9996	0.9992	1	-0.091166	-0.584448	3	2	GKVLDGSREVGAA	D	G	S	R	E	STYX	CENTER	YPL139C	UME1;WTM3	UME1_YEAST	Transcriptional regulatory protein UME1 (WD repeat-containing transcriptional modulator 3)
K.VLELLDSphosPDFKK.H	YDR041W_193	1	1	1	-0.28721	-0.499486	6	8	VLELLDSPDFKKH	L	D	S	P	D	STP	CENTER	YDR041W	RSM10	RT10_YEAST	37S ribosomal protein S10, mitochondrial (Mitochondrial small ribosomal subunit protein uS10m)
K.VLSphosIQAHPDK.A	YER003C_107	1	1	1	-0.0446688	-0.293598	8	7	SIEKVLSIQAHPD	V	L	S	I	Q	STYFILV	CENTER	YER003C	PMI40	MPI_YEAST	Mannose-6-phosphate isomerase (EC 5.3.1.8) (Phosphohexomutase) (Phosphomannose isomerase) (PMI)
K.VLVNGLSphosK.G	YOR086C_691	0.9136	0.9916	1	0.254221	-0.21883	1	1	VLVNGLSKGRTDF	G	L	S	K	G	STYX	CENTER	YOR086C	TCB1	TCB1_YEAST	Tricalbin-1
K.VLWCNNSphosPK.A	YGR248W_181	1	1	1	-0.145399	0.464582	2	2	VLWCNNSPKAPKD	N	N	S	P	K	STP	CENTER	YGR248W	SOL4	SOL4_YEAST	6-phosphogluconolactonase 4 (6PGL) (EC 3.1.1.31)
K.VPSphosKPDR.N	YGL207W_467	0.985	0.9929	1	-0.945127	0.0342491	6	2	PATKVPSKPDRNS	V	P	S	K	P	STYX	CENTER	YGL207W	SPT16;CDC68;SSF1	SPT16_YEAST	FACT complex subunit SPT16 (Cell division control protein 68) (Facilitates chromatin transcription complex subunit SPT16) (Suppressor of Ty protein 16)
K.VRPGSphosIAAAAL.Q	YKR062W_106	1	1	1	-0.54617	-0.233552	7	12	KKVRPGSIAAAAL	P	G	S	I	A	STYFILV	CENTER	YKR062W	TFA2	T2EB_YEAST	Transcription initiation factor IIE subunit beta (TFIIE-beta) (Factor A 43 kDa subunit) (Transcription factor A small subunit)
K.VRTphosPEVDK.S	YCR066W_244	1	1	1	0.391669	0.0520611	2	4	SRFKVRTPEVDKS	V	R	T	P	E	STP	CENTER	YCR066W	RAD18	RAD18_YEAST	Postreplication repair E3 ubiquitin-protein ligase RAD18 (EC 2.3.2.27) (RING-type E3 ubiquitin transferase RAD18) (Radiation sensitivity protein 18)
K.VSDDSESESGDKEATphosAPLIQR.K	YOR261C_327	1	1	1	-0.267016	0.905153	17	8	SGDKEATAPLIQR	E	A	T	A	P	STYX	CENTER	YOR261C	RPN8	RPN8_YEAST	26S proteasome regulatory subunit RPN8
K.VVGPEADSRVESphosPGMK.E	YLL021W_937	1	1	1	-0.176413	-0.455869	11	25	ADSRVESPGMKEQ	V	E	S	P	G	STP	CENTER	YLL021W	SPA2;PEA1	SPA2_YEAST	Protein SPA2
K.WNCVSphosNEELQAEVK.K	YDR150W_2424	1	1	1	0.235485	-0.825819	1	3	MKWNCVSNEELQA	C	V	S	N	E	STYX	CENTER	YDR150W	NUM1;PAC12	NUM1_YEAST	Nuclear migration protein NUM1
K.WQFTphosPGK.F	YDL185W_143	1	0.9193	1	0.177769	0.627547	1	1	TIKWQFTPGKFQV	Q	F	T	P	G	STP	CENTER	YDL185W	VMA1;CLS8;TFP1	VATA_YEAST	V-type proton ATPase catalytic subunit A (V-ATPase subunit A) (EC 7.1.2.2) (Vacuolar proton pump subunit A) [Cleaved into: Endonuclease PI-SceI (EC 3.1.-.-) (Sce VMA intein) (VMA1-derived endonuclease) (VDE)]
K.WVPGNLSphosPK.K	YPL111W_192	1	1	1	-0.201724	0.185236	9	9	WVPGNLSPKKIAY	N	L	S	P	K	STP	CENTER	YPL111W	CAR1	ARGI_YEAST	Arginase (EC 3.5.3.1)
K.YKDPQSphosPK.L	YGR086C_163	1	1	1	-0.287337	-0.95342	6	12	KYKDPQSPKIEVL	P	Q	S	P	K	STP	CENTER	YGR086C	PIL1	PIL1_YEAST	Sphingolipid long chain base-responsive protein PIL1
K.YQHTVPETKPAFNLSphosPGK.A	YMR005W_36	1	1	1	-0.0162897	0.544131	32	17	KPAFNLSPGKASE	N	L	S	P	G	STP	CENTER	YMR005W	TAF4;MPT1;TAF48;TSG2	TAF4_YEAST	Transcription initiation factor TFIID subunit 4 (MPT-1) (TAF suppressor gene 2 protein) (TAFII-48) (TBP-associated factor 4) (TBP-associated factor 48 kDa)
L.AAFADSphosANEEELQNK.F	YER110C_646	1	1	1	-0.127086	0.275925	41	36	LAAFADSANEEEL	A	D	S	A	N	STYX	CENTER	YER110C	KAP123;YRB4	IMB4_YEAST	Importin subunit beta-4 (Importin-123) (Karyopherin subunit beta-4) (Karyopherin-123) (Ran-binding protein YRB4)
L.DESphosDENEEALAK.A	YOR078W_144	1	1	1	-0.163922	-0.388755	51	45	FDKLDESDENEEA	D	E	S	D	E	STYX	CENTER	YOR078W	BUD21;UTP16	BUD21_YEAST	Bud site selection protein 21 (U three protein 16) (U3 small nucleolar RNA-associated protein 16) (U3 snoRNA-associated protein 16)
L.FGSphosFDEQFK.D	YBR172C_12	1	0.9998	1	-0.0162897	0.380632	10	4	SQRLFGSFDEQFK	F	G	S	F	D	STYFILV	CENTER	YBR172C	SMY2	SMY2_YEAST	Protein SMY2 (Suppressor of MYO2-66 protein)
L.FVVTSphosNGNALAAIK.S	YDL173W_206	1	1	1	0.0224908	-0.678262	23	9	NLFVVTSNGNALA	V	T	S	N	G	STYX	CENTER	YDL173W	PAR32	PAR32_YEAST	Protein PAR32 (Protein phosphorylated after rapamycin 32)
L.GAIASphosPEVVDVLK.S	YJR070C_281	1	1	1	0.0170052	-0.409545	20	20	ALGAIASPEVVDV	I	A	S	P	E	STP	CENTER	YJR070C	LIA1;MMD1	DOHH_YEAST	Deoxyhypusine hydroxylase (DOHH) (EC 1.14.99.29) (Deoxyhypusine dioxygenase) (Deoxyhypusine monooxygenase) (Ligand of eIF5A protein 1)
L.GIVTphosPVEK.A	YDR394W_8	0.9987	0.9981	1	-0.109325	0.129093	4	3	EELGIVTPVEKAV	I	V	T	P	V	STP	CENTER	YDR394W	RPT3;YNT1;YTA2	PRS6B_YEAST	26S proteasome regulatory subunit 6B homolog (Protein YNT1) (Tat-binding homolog 2)
L.KEEQVSphosIK.Q	YLR314C_9	1	1	1	-0.378119	0.196207	26	27	LKEEQVSIKQDPE	Q	V	S	I	K	STYFILV	CENTER	YLR314C	CDC3	CDC3_YEAST	Cell division control protein 3
L.LTVANSphosHPAR.N	YDL128W_13	1	0.9999	1	0.235485	-0.0408318	30	26	LLTVANSHPARNP	A	N	S	H	P	STYX	CENTER	YDL128W	VCX1;HUM1;MNR1	VCX1_YEAST	Vacuolar calcium ion transporter (High copy number undoes manganese protein 1) (Manganese resistance 1 protein) (Vacuolar Ca(2+)/H(+) exchanger)
L.MALHGEGSphosGEEK.G	YLR441C_236	0.9907	0.989	1	-0.267016	0.207096	3	5	ALHGEGSGEEKGK	E	G	S	G	E	STYX	CENTER	YLR441C	RPS1A;PLC1;RPS10A	RS3A1_YEAST	40S ribosomal protein S1-A (RP10A) (Small ribosomal subunit protein eS1-A)
L.QIEDPSphosADELR.K	YDL229W_591	1	1	1	-0.392547	-0.127104	16	16	LQIEDPSADELRK	D	P	S	A	D	STYX	CENTER	YDL229W	SSB1;YG101	SSB1_YEAST	Ribosome-associated molecular chaperone SSB1 (EC 3.6.4.10) (Cold-inducible protein YG101) (Heat shock protein SSB1) (Hsp70 chaperone Ssb)
L.QLQNGSphosNDNVK.N	YGR258C_118	1	1	1	-0.201724	0.0153481	7	4	LQLQNGSNDNVKN	N	G	S	N	D	STYX	CENTER	YGR258C	RAD2	RAD2_YEAST	DNA repair protein RAD2 (EC 3.1.-.-)
L.RLSphosMEEEQQR.Q	YHR200W_235	1	0.9712	1	0.226024	0.437216	3	1	AMALRLSMEEEQQ	R	L	S	M	E	STYX	CENTER	YHR200W	RPN10;MCB1;SUN1	RPN10_YEAST	26S proteasome regulatory subunit RPN10
L.SLITNTCVVDSPASALDESphosPVPLEK.G	YLR209C_275	0.9999	0.9907	1	0.395949	0.427938	22	7	ASALDESPVPLEK	D	E	S	P	V	STP	CENTER	YLR209C	PNP1	PNPH_YEAST	Purine nucleoside phosphorylase (PNP) (EC 2.4.2.1) (Inosine phosphorylase) (Inosine-guanosine phosphorylase)
L.TASphosHNPGGPENDLGIK.Y	YKL127W_120	1	1	1	-0.13926	0.239276	159	148	GIILTASHNPGGP	T	A	S	H	N	STYX	CENTER	YKL127W	PGM1	PGM1_YEAST	Phosphoglucomutase 1 (PGM 1) (EC 5.4.2.2) (Glucose phosphomutase 1)
L.VAIEQQSphosPDIAQGVHEEK.D	YLR180W_101	1	0.9956	1	-0.111216	0.688466	2	2	VAIEQQSPDIAQG	Q	Q	S	P	D	STP	CENTER	YLR180W	SAM1;ETH10	METK1_YEAST	S-adenosylmethionine synthase 1 (AdoMet synthase 1) (EC 2.5.1.6) (Methionine adenosyltransferase 1) (MAT 1)
L.VHVPLTphosPK.D	YGR061C_195	1	1	1	-0.067707	-0.120266	5	3	LVHVPLTPKDTKQ	P	L	T	P	K	STP	CENTER	YGR061C	ADE6	PUR4_YEAST	Phosphoribosylformylglycinamidine synthase (FGAM synthase) (FGAMS) (EC 6.3.5.3) (Formylglycinamide ribonucleotide amidotransferase) (FGAR amidotransferase) (FGAR-AT) (Formylglycinamide ribotide amidotransferase)
L.VIDNGSphosGMCK.A	YFL039C_14	1	1	1	0.0655595	0.185236	6	3	LVIDNGSGMCKAG	N	G	S	G	M	STYX	CENTER	YFL039C	ACT1;ABY1;END7	ACT_YEAST	Actin
L.YAADGRPHSphosPLR.A	YFL007W_56	1	1	1	0.148022	0.0344564	118	93	ADGRPHSPLRARS	P	H	S	P	L	STP	CENTER	YFL007W	BLM10;BLM3	BLM10_YEAST	Proteasome activator BLM10 (Bleomycin resistance protein BLM10)
M.AAVTphosLHLR.A	YIR034C_5	0.9999	0.9998	1	0.344419	-0.658362	3	1	__MAAVTLHLRAE	A	V	T	L	H	STYFILV	CENTER	YIR034C	LYS1	LYS1_YEAST	Saccharopine dehydrogenase [NAD(+), L-lysine-forming] (SDH) (EC 1.5.1.7) (Lysine--2-oxoglutarate reductase)
M.AQTphosPELK.T	YLR059C_44	1	1	1	0.117648	0.331722	19	15	LQSMAQTPELKTK	A	Q	T	P	E	STP	CENTER	YLR059C	REX2;YNT20	ORN_YEAST	Oligoribonuclease, mitochondrial (EC 3.1.-.-)
M.ASphosLPHPK.L	YBL092W_3	0.9907	0.9995	1	0.000464491	-0.638733	5	5	____MASLPHPKI	M	A	S	L	P	STYFILV	CENTER	YBL092W	RPL32	RL32_YEAST	60S ribosomal protein L32 (Large ribosomal subunit protein eL32)
M.DISphosMEQQQLR.L	YKR082W_43	1	1	1	-0.163922	-0.066827	1	2	ASLMDISMEQQQL	D	I	S	M	E	STYX	CENTER	YKR082W	NUP133;RAT3	NU133_YEAST	Nucleoporin NUP133 (Nuclear pore protein NUP133)
M.GEEAAISphosFK.E	YEL034W_149	1	1	1	0.0703794	-0.076973	4	2	GEEAAISFKEAAR	A	I	S	F	K	STYFILV	CENTER	YEL034W	HYP2;TIF51A	IF5A1_YEAST	Eukaryotic translation initiation factor 5A-1 (eIF-5A-1) (Hypusine-containing protein HP2) (eIF-4D)
M.GEEHKPLLDASphosGVDPR.E	YDL126C_12	1	1	1	-0.53005	-0.208309	1	2	KPLLDASGVDPRE	D	A	S	G	V	STYX	CENTER	YDL126C	CDC48	CDC48_YEAST	Cell division control protein 48 (EC 3.6.4.6) (Cell division cycle protein 48) (Transitional endoplasmic reticulum ATPase homolog)
M.KPSphosPGFDPK.L	YGR281W_521	0.9997	0.9959	1	-0.718123	0.00979431	29	25	MIEMKPSPGFDPK	K	P	S	P	G	STP	CENTER	YGR281W	YOR1	YOR1_YEAST	Oligomycin resistance ATP-dependent permease YOR1
M.MLENSDLSphosPNDLNLK.S	YOR326W_1121	1	0.9999	1	0.326825	0.361267	15	19	LENSDLSPNDLNL	D	L	S	P	N	STP	CENTER	YOR326W	MYO2;CDC66	MYO2_YEAST	Myosin-2 (Cell division control protein 66) (Class V unconventional myosin MYO2) (Type V myosin heavy chain MYO2) (Myosin V MYO2)
M.PEQEPLSphosPNGR.K	YJR001W_8	1	1	1	0.589117	-0.161686	26	57	PEQEPLSPNGRKR	P	L	S	P	N	STP	CENTER	YJR001W	AVT1	AVT1_YEAST	Vacuolar amino acid transporter 1
M.PLNKSphosNIR.E	YNL098C_6	1	0.9998	1	-0.0973963	-0.539568	4	4	_MPLNKSNIREYK	N	K	S	N	I	STYX	CENTER	YNL098C	RAS2;ASC1;CTN5;GLC5	RAS2_YEAST	Ras-like protein 2
M.PNPPSphosFK.S	YIL048W_6	1	1	1	0.167921	-0.5814	5	10	_MPNPPSFKSHKQ	P	P	S	F	K	STYFILV	CENTER	YIL048W	NEO1	ATC7_YEAST	Probable phospholipid-transporting ATPase NEO1 (EC 7.6.2.1)
M.PVSphosEAFAK.L	YHR020W_4	1	1	1	-0.13926	-0.515519	5	4	___MPVSEAFAKL	P	V	S	E	A	STYX	CENTER	YHR020W	YHR020W	YHI0_YEAST	Putative proline--tRNA ligase YHR020W (EC 6.1.1.15) (Prolyl-tRNA synthetase) (ProRS)
M.SphosNDEINQNEEK.V	YOL093W_2	1	1	1	-0.294561	-0.356334	2	3	_____MSNDEINQ	_	M	S	N	D	STYX	CENTER	YOL093W	TRM10	TRM10_YEAST	tRNA (guanine(9)-N1)-methyltransferase (EC 2.1.1.221) (tRNA methyltransferase 10) (tRNA(m1G9)-methyltransferase) (tRNA(m1G9)MTase)
M.TLDSWQPLTphosPK.-	YOR109W_1105	1	1	1	-0.163922	0.0331601	9	4	DSWQPLTPK____	P	L	T	P	K	STP	CENTER	YOR109W	INP53;SJL3;SOP2	INP53_YEAST	Polyphosphatidylinositol phosphatase INP53 (Suppressor of PMA1 protein 2) (Synaptojanin-like protein 3) [Includes: SAC1-like phosphoinositide phosphatase (EC 3.1.3.-); Phosphatidylinositol 4,5-bisphosphate 5-phosphatase (EC 3.1.3.36)]
M.TphosAEDILLR.E	YJL058C_2	1	1	1	-0.67342	-0.380604	4	2	_____MTAEDILL	_	M	T	A	E	STYX	CENTER	YJL058C	BIT61	BIT61_YEAST	Target of rapamycin complex 2 subunit BIT61 (TORC2 subunit BIT61) (61 kDa binding partner of TOR2 protein)
M.VAISphosEVK.E	YDR190C_5	0.9985	1	1	-0.0852774	-0.611334	4	2	__MVAISEVKENP	A	I	S	E	V	STYX	CENTER	YDR190C	RVB1;TIH1;TIP49A	RUVB1_YEAST	RuvB-like protein 1 (RUVBL1) (EC 3.6.4.12) (TIP49-homology protein 1) (TIP49a homolog)
M.VALISphosKK.R	YNL178W_6	0.9894	0.9995	1	0.0549123	0.390218	1	1	_MVALISKKRKLV	L	I	S	K	K	STYX	CENTER	YNL178W	RPS3;SUF14	RS3_YEAST	40S ribosomal protein S3 (RP13) (Small ribosomal subunit protein uS3) (YS3)
M.VDSphosNDDQPER.H	YDL001W_4	1	1	1	0.520708	0.399616	2	4	___MVDSNDDQPE	V	D	S	N	D	STYX	CENTER	YDL001W	RMD1	RMD1_YEAST	Sporulation protein RMD1 (Required for meiotic nuclear division protein 1)
M.VLSphosDKELFAINKK.A	YBR127C_4	1	1	1	0.00599209	-0.455869	90	73	___MVLSDKELFA	V	L	S	D	K	STYX	CENTER	YBR127C	VMA2;VAT2	VATB_YEAST	V-type proton ATPase subunit B (V-ATPase subunit B) (V-ATPase 57 kDa subunit) (Vacuolar proton pump subunit B)
M.VTphosIVFDHPAEDFPELK.L	YPL186C_3	1	1	1	0.158006	0.196207	9	3	____MVTIVFDHP	M	V	T	I	V	STYFILV	CENTER	YPL186C	UIP4	UIP4_YEAST	ULP1-interacting protein 4
N.AMGLRDEEAPSphosENEEDELFGEKK.L	YGR186W_515	1	1	1	0.000464491	0.249845	68	77	RDEEAPSENEEDE	A	P	S	E	N	STYX	CENTER	YGR186W	TFG1;SSU71	T2FA_YEAST	Transcription initiation factor IIF subunit alpha (TFIIF-alpha) (TFIIF large subunit) (Transcription factor G 105 kDa subunit) (P105)
N.FIGGGTphosFGR.V	YNR031C_1276	1	1	1	-0.240544	0.140498	5	7	NFIGGGTFGRVYS	G	G	T	F	G	STYFILV	CENTER	YNR031C	SSK2	SSK2_YEAST	MAP kinase kinase kinase SSK2 (EC 2.7.11.25) (Suppressor of sensor kinase 2)
N.FVDDSphosEEDVIFQR.S	YOR018W_436	1	1	1	-0.718123	0.446434	11	12	KNFVDDSEEDVIF	D	D	S	E	E	STYX	CENTER	YOR018W	ROD1	ROD1_YEAST	Protein ROD1 (Resistance to o-dinitrobenzene protein 1)
N.GLMSphosPER.L	YDR130C_148	1	0.9997	1	0.0440252	0.721669	8	1	FKNGLMSPERIQQ	L	M	S	P	E	STP	CENTER	YDR130C	FIN1	FIN1_YEAST	Filament protein FIN1 (Filaments in between nuclei protein 1)
N.HIASphosVIK.L	YDR120C_443	0.9766	0.9986	1	-0.0853735	-0.263224	4	3	SPNHIASVIKLQV	I	A	S	V	I	STYFILV	CENTER	YDR120C	TRM1	TRM1_YEAST	tRNA (guanine(26)-N(2))-dimethyltransferase, mitochondrial (EC 2.1.1.216) (tRNA 2,2-dimethylguanosine-26 methyltransferase) (tRNA(guanine-26,N(2)-N(2)) methyltransferase) (tRNA(m(2,2)G26)dimethyltransferase)
N.IDLASphosMEELQK.N	YDR351W_532	1	1	1	-0.429466	0.185194	10	10	KNIDLASMEELQK	L	A	S	M	E	STYX	CENTER	YDR351W	SBE2	SBE2_YEAST	Protein SBE2 (Suppressor of BEM4 protein 2)
N.ILPQRTphosPR.S	YJL076W_676	1	1	1	0.153014	-0.739662	34	46	NILPQRTPRSAAK	Q	R	T	P	R	STP	CENTER	YJL076W	NET1;CFI1;ESC5;SRM8	NET1_YEAST	Nucleolar protein NET1
N.KLPTphosPLENNDAK.G	YDR391C_9	1	1	1	0.235454	0.437216	26	7	FENKLPTPLENND	L	P	T	P	L	STP	CENTER	YDR391C	YDR391C	YD391_YEAST	Uncharacterized protein YDR391C
N.KSphosPVVNK.S	YGL019W_111	1	1	1	0.0761288	0.163041	14	5	GKRRNKSPVVNKS	N	K	S	P	V	STP	CENTER	YGL019W	CKB1	CSK2B_YEAST	Casein kinase II subunit beta (CK II beta)
N.LSphosPINLLK.R	YJL084C_213	1	1	1	-0.392547	-0.073535	59	26	GPSRNLSPINLLK	N	L	S	P	I	STP	CENTER	YJL084C	ALY2;ART3	ALY2_YEAST	Arrestin-related trafficking adapter 3 (Arrestin-like protein 2)
N.LVASphosLAK.T	YJL128C_514	1	1	1	-0.0106761	0.207096	27	21	SGNLVASLAKTNI	V	A	S	L	A	STYFILV	CENTER	YJL128C	PBS2;HOG4;SFS4;SSK4	PBS2_YEAST	MAP kinase kinase PBS2 (EC 2.7.12.2) (Polymyxin B resistance protein 2) (Suppressor of fluoride sensitivity 4)
N.PLDGIDSphosQDEGEDAER.N	YOR206W_149	1	1	1	0.148022	-0.321393	10	10	PLDGIDSQDEGED	I	D	S	Q	D	STYQ	CENTER	YOR206W	NOC2	NOC2_YEAST	Nucleolar complex protein 2
N.QEIINILTphosPR.L	YGR238C_455	1	1	1	-0.0446688	-0.133941	12	9	EIINILTPRLPDS	I	L	T	P	R	STP	CENTER	YGR238C	KEL2	KEL2_YEAST	Kelch repeat-containing protein 2
N.QSQQPQQQLSphosPFR.H	YDR293C_286	1	1	1	0.216501	-0.13453	37	38	QPQQQLSPFRHRG	Q	L	S	P	F	STP	CENTER	YDR293C	SSD1;CLA1;RLD1;SRK1	SSD1_YEAST	Protein SSD1 (Protein SRK1)
N.SPLKLTphosPR.S	YOR140W_595	1	1	1	0.177769	-0.396999	19	28	NSPLKLTPRSSLN	K	L	T	P	R	STP	CENTER	YOR140W	SFL1	SFL1_YEAST	Flocculation suppression protein (Protein SFL1)
P.LVVQFCANDPEYphosLLAAAK.L	YML080W_100	0.9588	0.9073	1	0.951264	-0.263224	2	1	CANDPEYLLAAAK	P	E	Y	L	L	STYFILV	CENTER	YML080W	DUS1	DUS1_YEAST	tRNA-dihydrouridine(16/17) synthase [NAD(P)(+)] (EC 1.3.1.88) (tRNA-dihydrouridine synthase 1)
P.SphosVGANNTAK.T	YGL014W_241	1	1	1	0.0224908	0.509365	21	5	SKAKKPSVGANNT	K	P	S	V	G	STYFILV	CENTER	YGL014W	PUF4	PUF4_YEAST	Pumilio homology domain family member 4
Q.AAELQEKPLTphosPLK.Y	YHL025W_165	1	1	1	-0.214548	-0.0153522	29	26	LQEKPLTPLKYTK	P	L	T	P	L	STP	CENTER	YHL025W	SNF6	SNF6_YEAST	Transcription regulatory protein SNF6 (SWI/SNF complex component SNF6)
Q.ADNSphosDDEELQK.A	YHL002W_162	1	1	1	0.127844	0.196166	15	10	STQADNSDDEELQ	D	N	S	D	D	STYX	CENTER	YHL002W	HSE1	HSE1_YEAST	Class E vacuolar protein-sorting machinery protein HSE1
Q.FEVSphosDDEKNDK.Q	YOR290C_1375	1	1	1	-0.091166	0.0825507	49	44	LRQFEVSDDEKND	E	V	S	D	D	STYX	CENTER	YOR290C	SNF2;GAM1;RIC1;SWI2;TYE3	SNF2_YEAST	Transcription regulatory protein SNF2 (EC 3.6.4.-) (ATP-dependent helicase SNF2) (Regulatory protein GAM1) (Regulatory protein SWI2) (SWI/SNF complex component SNF2) (Transcription factor TYE3)
Q.FNVESphosEMGDFPK.F	YMR080C_869	1	1	1	-0.67931	0.544131	4	2	AQFNVESEMGDFP	V	E	S	E	M	STYX	CENTER	YMR080C	NAM7;IFS2;MOF4;UPF1	NAM7_YEAST	ATP-dependent helicase NAM7 (EC 3.6.4.-) (Nonsense-mediated mRNA decay protein 1) (Nuclear accommodation of mitochondria 7 protein) (Up-frameshift suppressor 1)
Q.GVSphosGAVVDK.G	YAR075W_86	1	1	1	-0.0793888	0.0943278	7	3	LVAQGVSGAVVDK	G	V	S	G	A	STYX	CENTER	YAR075W	YAR075W	YA075_YEAST	Putative inosine-5'-monophosphate dehydrogenase-like protein YAR075W
Q.KVVSphosNEPK.G	YGR130C_44	0.9999	0.9995	1	-0.0106761	-0.133941	14	19	FLQKVVSNEPKGK	V	V	S	N	E	STYX	CENTER	YGR130C	YGR130C	YG3A_YEAST	Uncharacterized protein YGR130C
R.AADVENLSphosDDDEHR.Q	YCL014W_1075	1	1	1	-0.067707	0.168525	25	12	ADVENLSDDDEHR	N	L	S	D	D	STYX	CENTER	YCL014W	BUD3	BUD3_YEAST	Bud site selection protein 3
R.AARQSphosDALEPEVK.D	YAL059W_39	1	1	1	-0.683044	-0.0627845	4	6	SRAARQSDALEPE	R	Q	S	D	A	STYX	CENTER	YAL059W	ECM1;SIM1	ECM1_YEAST	Shuttling pre-60S factor ECM1 (Extracellular mutant protein 1) (Protein SIM1)
R.AASphosEPNGLQLASATSPTSSSAR.K	YNR047W_414	1	1	1	0.304519	-0.388755	32	32	PLRRAASEPNGLQ	A	A	S	E	P	STYX	CENTER	YNR047W	FPK1	FPK1_YEAST	Flippase kinase 1 (EC 2.7.11.1)
R.AASphosVPKK.S	YNL088W_1392	1	1	1	-0.201724	0.691597	11	6	RSSRAASVPKKSY	A	A	S	V	P	STYFILV	CENTER	YNL088W	TOP2;TOR3	TOP2_YEAST	DNA topoisomerase 2 (EC 5.6.2.2) (DNA topoisomerase II)
R.ADGVLSphosPK.L	YNL278W_463	1	1	1	0.230754	-0.0152967	6	9	RADGVLSPKLSYG	V	L	S	P	K	STP	CENTER	YNL278W	CAF120	CA120_YEAST	CCR4-NOT transcriptional complex subunit CAF120 (120 kDa CCR4-associated factor)
R.AEIESphosIK.N	YDR258C_406	0.9961	0.9979	1	-0.163922	0.347301	5	4	ERAEIESIKNAKA	I	E	S	I	K	STYFILV	CENTER	YDR258C	HSP78	HSP78_YEAST	Heat shock protein 78, mitochondrial
R.AGHSphosVIIK.N	YCR009C_16	1	0.9999	1	-0.554321	-0.189975	6	4	INRAGHSVIIKNV	G	H	S	V	I	STYFILV	CENTER	YCR009C	RVS161;END6;SPE161	RV161_YEAST	Reduced viability upon starvation protein 161
R.AGIISphosAAK.A	YDR385W_47	0.9998	0.9999	1	-0.0446234	-0.600259	3	5	QRAGIISAAKAGE	I	I	S	A	A	STYX	CENTER	YDR385W	EFT2	EF2_YEAST	Elongation factor 2 (EF-2) (Eukaryotic elongation factor 2) (eEF2) (Ribosomal translocase) (Translation elongation factor 2)
R.AGSphosLGGIFNHK.Q	YDR034C_67	1	1	1	-0.595639	0.1329	3	4	LNARAGSLGGIFN	A	G	S	L	G	STYFILV	CENTER	YDR034C	LYS14	LYS14_YEAST	Lysine biosynthesis regulatory protein LYS14
R.AILGSphosVER.M	YIL078W_605	0.9996	0.9994	1	-0.392547	-0.884668	6	6	HRAILGSVERMTA	L	G	S	V	E	STYFILV	CENTER	YIL078W	THS1	SYTC_YEAST	Threonine--tRNA ligase, cytoplasmic (EC 6.1.1.3) (Threonyl-tRNA synthetase) (ThrRS)
R.AIPNQQVLSphosKLER.A	YOR298C-A_126	0.9998	0.998	1	-0.0735479	-0.21883	10	5	PNQQVLSKLERAL	V	L	S	K	L	STYX	CENTER	YOR298C-A	MBF1;SUF13	MBF1_YEAST	Multiprotein-bridging factor 1 (Suppressor of frameshift mutations protein 13)
R.AIPSphosPVK.S	YLL003W_855	0.9958	0.9753	1	0.364666	0.619419	4	1	ARRAIPSPVKSSS	I	P	S	P	V	STP	CENTER	YLL003W	SFI1	SFI1_YEAST	Protein SFI1 (Suppressor of fermentation induced loss of stress resistance protein 1)
R.AIQVEGQPIILTphosGAPAINK.M	YNR016C_1757	0.9983	1	1	0.226024	-0.133941	1	1	GQPIILTGAPAIN	I	L	T	G	A	STYX	CENTER	YNR016C	ACC1;ABP2;FAS3;MTR7	ACAC_YEAST	Acetyl-CoA carboxylase (ACC) (EC 6.4.1.2) (Fatty acid synthetase 3) (mRNA transport-defective protein 7) [Includes: Biotin carboxylase (EC 6.3.4.14)]
R.AISASRLTphosAEEDER.R	YDL161W_180	1	1	1	-0.280436	0.228629	9	5	ISASRLTAEEDER	R	L	T	A	E	STYX	CENTER	YDL161W	ENT1	ENT1_YEAST	Epsin-1
R.AISphosDAMFANPK.A	YGR124W_502	1	1	1	-0.10304	-0.382449	3	2	TAERAISDAMFAN	A	I	S	D	A	STYX	CENTER	YGR124W	ASN2	ASNS2_YEAST	Asparagine synthetase [glutamine-hydrolyzing] 2 (EC 6.3.5.4) (Glutamine-dependent asparagine synthetase 2)
R.AISphosMPQR.Q	YHR131C_511	0.9973	0.9943	1	0.0373645	-0.0942894	2	2	HRNRAISMPQRQS	A	I	S	M	P	STYX	CENTER	YHR131C	YHR131C	YHT1_YEAST	PH domain-containing protein YHR131C
R.ALAGTphosVLVHK.L	YML070W_153	0.9996	0.9999	1	-0.0402746	0.446434	2	1	RRALAGTVLVHKI	A	G	T	V	L	STYFILV	CENTER	YML070W	DAK1	DAK1_YEAST	Dihydroxyacetone kinase 1 (DHA kinase 1) (EC 2.7.1.28) (EC 2.7.1.29) (Glycerone kinase 1) (Triokinase 1) (Triose kinase 1)
R.ALAYMGLEPNTphosPLK.S	YGL009C_345	1	1	1	-0.253719	-0.263224	5	1	MGLEPNTPLKSIK	P	N	T	P	L	STP	CENTER	YGL009C	LEU1	LEUC_YEAST	3-isopropylmalate dehydratase (EC 4.2.1.33) (Alpha-IPM isomerase) (IPMI) (Isopropylmalate isomerase)
R.ALLDIDTphosLDEK.T	YLR192C_75	1	1	1	-0.436941	0.351486	3	2	ALLDIDTLDEKTR	I	D	T	L	D	STYFILV	CENTER	YLR192C	HCR1	EIF3J_YEAST	Eukaryotic translation initiation factor 3 subunit J (eIF3j) (Eukaryotic translation initiation factor 3 30 kDa subunit) (eIF-3 30 kDa)
R.ALSphosLDDLVNHDENEKVK.L	YPL228W_15	1	1	1	0.0224908	0.151813	135	76	QTKRALSLDDLVN	A	L	S	L	D	STYFILV	CENTER	YPL228W	CET1	CET1_YEAST	mRNA-capping enzyme subunit beta (EC 3.1.3.33) (Polynucleotide 5'-triphosphatase) (mRNA 5'-triphosphatase) (TPase)
R.AMNTphosPLQQQEGLK.A	YBL103C_150	1	1	1	-0.736501	0.157427	13	12	VDRAMNTPLQQQE	M	N	T	P	L	STP	CENTER	YBL103C	RTG3	RTG3_YEAST	Retrograde regulation protein 3
R.ANSphosAEDLK.A	YPL239W_78	1	1	1	-0.522079	-0.654851	4	6	TVSRANSAEDLKA	A	N	S	A	E	STYX	CENTER	YPL239W	YAR1	YAR1_YEAST	Ankyrin repeat-containing protein YAR1
R.ANVSphosKDELR.E	YER074W_36	1	0.9993	1	-0.392547	0.0139637	5	4	PNRANVSKDELRE	N	V	S	K	D	STYX	CENTER	YER074W	RPS24A;RPS24EA	RS24A_YEAST	40S ribosomal protein S24-A (RP50) (Small ribosomal subunit protein eS24-A)
R.APASphosDDEDRIQ.L	YDR497C_55	1	1	1	-0.664351	-0.189975	13	11	IQRAPASDDEDRI	P	A	S	D	D	STYX	CENTER	YDR497C	ITR1	ITR1_YEAST	Myo-inositol transporter 1
R.APSIYTEASphosFENMDR.F	YNL126W_136	0.9984	0.9991	1	-0.0793888	0.625403	1	2	SIYTEASFENMDR	E	A	S	F	E	STYFILV	CENTER	YNL126W	SPC98	SPC98_YEAST	Spindle pole body component SPC98
R.APVVAASphosPPPMIR.Q	YIL151C_190	1	1	1	0.424178	0.4186	10	19	APVVAASPPPMIR	A	A	S	P	P	STP	CENTER	YIL151C	ESL1	ESL1_YEAST	EST/SMG-like protein 1
R.AQLKSphosEIIEK.V	YLR180W_211	0.9999	1	1	-0.612512	0.0466311	2	3	LRAQLKSEIIEKV	L	K	S	E	I	STYX	CENTER	YLR180W	SAM1;ETH10	METK1_YEAST	S-adenosylmethionine synthase 1 (AdoMet synthase 1) (EC 2.5.1.6) (Methionine adenosyltransferase 1) (MAT 1)
R.AQTphosLHAVHGVVVR.T	YDR090C_289	1	1	1	-0.13926	-0.405243	5	1	TLSRAQTLHAVHG	A	Q	T	L	H	STYFILV	CENTER	YDR090C	YDR090C	YD090_YEAST	Uncharacterized membrane protein YDR090C
R.AQTphosPDVK.R	YLR223C_757	1	0.9999	1	-0.355465	0.437216	4	1	QHQRAQTPDVKRE	A	Q	T	P	D	STP	CENTER	YLR223C	IFH1;RRP3	IFH1_YEAST	Protein IFH1 (Ribosomal RNA-processing protein 3)
R.ARQSphosLDLER.V	YBR059C_1072	1	1	1	-0.514109	-0.405243	61	45	FARARQSLDLERV	R	Q	S	L	D	STYFILV	CENTER	YBR059C	AKL1	AKL1_YEAST	Serine/threonine-protein kinase AKL1 (EC 2.7.11.1)
R.ASphosLDGQMLGK.S	YGL197W_934	1	1	1	0.000464491	0.022178	19	23	SATPRASLDGQML	R	A	S	L	D	STYFILV	CENTER	YGL197W	MDS3	MDS3_YEAST	Negative regulator of sporulation MDS3 (MCK1 dosage suppressor 3)
R.ASphosVINVEK.N	YDR507C_471	1	1	1	-0.10304	0.544131	9	13	SRNKRASVINVEK	R	A	S	V	I	STYFILV	CENTER	YDR507C	GIN4	GIN4_YEAST	Serine/threonine-protein kinase GIN4 (EC 2.7.11.1) (Growth inhibitory protein 4)
R.ATphosPFQEEK.Y	YIR006C_1072	1	1	1	-0.335403	0.207096	6	1	LVEPRATPFQEEK	R	A	T	P	F	STP	CENTER	YIR006C	PAN1;DIM2;MDP3;MIP3	PAN1_YEAST	Actin cytoskeleton-regulatory complex protein PAN1 (Mitochondrial distribution of proteins protein 3)
R.AVFPSphosIVGRPR.H	YFL039C_33	1	1	1	-0.176413	-0.101259	9	6	PRAVFPSIVGRPR	F	P	S	I	V	STYFILV	CENTER	YFL039C	ACT1;ABY1;END7	ACT_YEAST	Actin
R.AVGGEVGASphosAALAPK.L	YDR418W_25	1	1	1	0.0707667	-0.565755	2	4	GGEVGASAALAPK	G	A	S	A	A	STYX	CENTER	YDR418W	RPL12B;RPL15A	RL12B_YEAST	60S ribosomal protein L12-B (L15) (Large ribosomal subunit protein uL11-B) (YL23)
R.AVIPPLTphosR.M	YHR179W_38	0.9997	0.9995	1	0.485891	-0.0932992	11	14	AVIPPLTRMRAQH	P	L	T	R	M	STYX	CENTER	YHR179W	OYE2	OYE2_YEAST	NADPH dehydrogenase 2 (EC 1.6.99.1) (Old yellow enzyme 2)
R.AVNEDLDNLIEQISphosR.E	YGR196C_163	1	1	1	0.244883	0.146067	17	14	NLIEQISREMTPE	Q	I	S	R	E	STYX	CENTER	YGR196C	FYV8	FYV8_YEAST	Protein FYV8 (Function required for yeast viability protein 8)
R.AVQDNGESphosAFR.T	YDL082W_165	1	1	1	-0.240544	0.509365	6	5	VQDNGESAFRTLR	G	E	S	A	F	STYX	CENTER	YDL082W	RPL13A	RL13A_YEAST	60S ribosomal protein L13-A (Large ribosomal subunit protein eL13-A)
R.AVSphosDFVPGFAK.P	YDR122W_677	1	1	1	-0.0332186	0.0574505	11	8	THSRAVSDFVPGF	A	V	S	D	F	STYX	CENTER	YDR122W	KIN1	KIN1_YEAST	Serine/threonine protein kinase KIN1 (EC 2.7.11.1)
R.CKLDDASphosPEPK.Y	YGR264C_373	1	1	1	0.0594497	0.190472	14	12	CKLDDASPEPKYS	D	A	S	P	E	STP	CENTER	YGR264C	MES1	SYMC_YEAST	Methionine--tRNA ligase, cytoplasmic (EC 6.1.1.10) (Methionyl-tRNA synthetase) (MetRS)
R.DDSINSphosLGNNKQPLR.K	YGL139W_782	1	1	1	0.0441859	0.0998849	23	14	RDDSINSLGNNKQ	I	N	S	L	G	STYFILV	CENTER	YGL139W	FLC3	FLC3_YEAST	Putative flavin carrier protein 3 (FAD transporter 3) (TRP-like ion channel FLC3)
R.DEISphosVPEGDEK.A	YMR192W_37	1	1	1	-0.214548	0.0689007	44	34	ALRDEISVPEGDE	E	I	S	V	P	STYFILV	CENTER	YMR192W	GYL1;APP2	GYL1_YEAST	Probable GTPase-activating protein GYL1 (GYP5-like protein 1)
R.DGQVSphosVR.E	YBL060W_319	0.9556	0.977	1	-0.0192226	-0.40763	2	2	SRDGQVSVREMSA	Q	V	S	V	R	STYFILV	CENTER	YBL060W	YEL1	YEL1_YEAST	Guanine-nucleotide exchange factor YEL1 (EFA6-like protein 1)
R.DGSphosPMLIR.S	YER054C_213	1	1	1	0.112441	0.100736	8	8	VQARDGSPMLIRS	D	G	S	P	M	STP	CENTER	YER054C	GIP2	GIP2_YEAST	GLC7-interacting protein 2
R.DGSphosVPLNGLK.S	YLR072W_58	1	1	1	-0.091166	0.163041	17	17	SPGRDGSVPLNGL	D	G	S	V	P	STYFILV	CENTER	YLR072W	LAM6;LTC1	LAM6_YEAST	Membrane-anchored lipid-binding protein LAM6 (Lipid transfer at contact site protein 1) (Lipid transfer protein anchored at membrane contact sites 1)
R.DHTphosPAVPK.E	YNL264C_11	1	1	1	-0.646864	0.51343	15	4	SRKRDHTPAVPKE	D	H	T	P	A	STP	CENTER	YNL264C	PDR17;ISS1;PSTB2;SFH4	PDR17_YEAST	Phosphatidylinositol transfer protein PDR17 (PITP) (Phosphatidylserine transport B pathway protein 2) (Pleiotropic drug resistance protein 17) (SEC14 homolog 3)
R.DLSphosPEEQRR.L	YCR077C_255	1	1	1	0.46995	-0.165299	17	12	RSKRDLSPEEQRR	D	L	S	P	E	STP	CENTER	YCR077C	PAT1;MRT1	PAT1_YEAST	DNA topoisomerase 2-associated protein PAT1 (Decapping activator and translational repressor PAT1) (Topoisomerase II-associated protein PAT1) (mRNA turnover protein 1)
R.DNSphosQVFGVAR.L	YCR031C_11	1	1	1	-0.498341	0.270754	16	14	VQARDNSQVFGVA	D	N	S	Q	V	STYQ	CENTER	YCR031C	RPS14A;CRY1;RPL59	RS14A_YEAST	40S ribosomal protein S14-A (RP59A) (Small ribosomal subunit protein uS11-A)
R.EAIRLSphosLEDQDNRK.K	YMR140W_470	1	1	1	0.216501	-0.168861	13	10	REAIRLSLEDQDN	R	L	S	L	E	STYFILV	CENTER	YMR140W	SIP5	SIP5_YEAST	Protein SIP5 (SNF1-interacting protein 5)
R.EEDDRLSphosEDDLDLLMENAGVER.T	YGR116W_94	1	1	1	-0.189013	-0.629051	17	20	EEDDRLSEDDLDL	R	L	S	E	D	STYX	CENTER	YGR116W	SPT6;CRE2;SSN20	SPT6_YEAST	Transcription elongation factor SPT6 (Chromatin elongation factor SPT6)
R.EEPQHFGAGPAQMPTphosPVLQQAAK.D	YOR184W_20	1	1	1	0.353031	-0.10672	12	9	GPAQMPTPVLQQA	M	P	T	P	V	STP	CENTER	YOR184W	SER1;SERC	SERC_YEAST	Phosphoserine aminotransferase (PSAT) (EC 2.6.1.52) (Phosphohydroxythreonine aminotransferase)
R.EGSphosINLDEPLIIQK.E	YNL035C_351	1	1	1	-0.0162897	-0.0932992	28	33	DDDREGSINLDEP	E	G	S	I	N	STYFILV	CENTER	YNL035C	YNL035C;N2730	YND5_YEAST	Uncharacterized WD repeat-containing protein YNL035C
R.EGTphosPLENRR.S	YDL226C_161	1	1	1	-0.201724	0.174181	87	43	AQSREGTPLENRR	E	G	T	P	L	STP	CENTER	YDL226C	GCS1	GCS1_YEAST	ADP-ribosylation factor GTPase-activating protein GCS1 (ARF GAP GCS1)
R.ELELSphosGR.S	YNL220W_122	0.9978	0.9988	1	-0.53005	-0.473147	5	1	LRELELSGRSKDG	E	L	S	G	R	STYX	CENTER	YNL220W	ADE12	PURA_YEAST	Adenylosuccinate synthetase (AMPSase) (AS-synthetase) (AdSS) (EC 6.3.4.4) (IMP--aspartate ligase)
R.ELFGVGTphosPQKL.-	YOR337W_755	1	1	1	-0.0106761	0.207096	19	5	ELFGVGTPQKL__	V	G	T	P	Q	STP	CENTER	YOR337W	TEA1	TEA1_YEAST	TY1 enhancer activator
R.ELGSphosPLK.K	YLR182W_160	1	1	1	0.0549123	-0.133941	39	35	AHRELGSPLKKLK	L	G	S	P	L	STP	CENTER	YLR182W	SWI6	SWI6_YEAST	Regulatory protein SWI6 (Cell-cycle box factor subunit SWI6) (MBF subunit P90) (Trans-acting activator of HO endonuclease gene)
R.ELSphosDRDDEVKR.L	YNL272C_67	0.9928	0.9801	1	-0.378047	-0.455869	1	2	TLKRELSDRDDEV	E	L	S	D	R	STYX	CENTER	YNL272C	SEC2	SEC2_YEAST	Rab guanine nucleotide exchange factor SEC2 (GDP-GTP exchange factor SEC2)
R.EMEAAMEEEISphosGDEEEGK.T	YJL033W_692	1	1	1	-0.061913	0.223266	2	2	AMEEEISGDEEEG	E	I	S	G	D	STYX	CENTER	YJL033W	HCA4;DBP4;ECM24	DBP4_YEAST	ATP-dependent RNA helicase HCA4 (EC 3.6.4.13) (DEAD box protein 4) (Helicase CA4) (Helicase UF1)
R.EMTphosPEIR.Q	YGR196C_167	0.9999	0.9998	1	-0.240544	0.100169	14	18	QISREMTPEIRQT	E	M	T	P	E	STP	CENTER	YGR196C	FYV8	FYV8_YEAST	Protein FYV8 (Function required for yeast viability protein 8)
R.ERSphosPIPK.E	YGR270W_1301	1	0.9999	1	-0.151539	-0.127104	12	14	VEKRERSPIPKEV	E	R	S	P	I	STP	CENTER	YGR270W	YTA7	TBP7_YEAST	Tat-binding homolog 7
R.EVFVDVKPKSphosPK.E	YKL144C_162	1	1	1	0.0970378	-0.955869	41	24	VDVKPKSPKEREL	P	K	S	P	K	STP	CENTER	YKL144C	RPC25	RPC8_YEAST	DNA-directed RNA polymerase III subunit RPC8 (RNA polymerase III subunit C8) (DNA-directed RNA polymerase III 25 kDa polypeptide) (RNA polymerase III subunit C25)
R.FDEDGKSphosIR.D	YBR086C_757	1	1	1	-0.10304	-0.120266	117	177	FDEDGKSIRDAKS	G	K	S	I	R	STYFILV	CENTER	YBR086C	IST2	IST2_YEAST	Increased sodium tolerance protein 2
R.FNPLTphosDKLK.D	YLR304C_508	0.9676	0.9363	1	0.0655595	0.129093	1	1	LRFNPLTDKLKDK	P	L	T	D	K	STYX	CENTER	YLR304C	ACO1;GLU1	ACON_YEAST	Aconitate hydratase, mitochondrial (Aconitase) (EC 4.2.1.3) (Citrate hydro-lyase)
R.FQSphosHDNLVAK.L	YDL058W_952	1	0.9926	1	-0.755117	-0.189975	1	1	YKSRFQSHDNLVA	F	Q	S	H	D	STYX	CENTER	YDL058W	USO1;INT1	USO1_YEAST	Intracellular protein transport protein USO1 (Int-1)
R.FSQHSSMLINNPATphosPNQK.M	YER155C_1038	1	1	1	0.0549123	0.4186	5	10	LINNPATPNQKMR	P	A	T	P	N	STP	CENTER	YER155C	BEM2;IPL2;SUP9	BEM2_YEAST	GTPase-activating protein BEM2/IPL2 (Bud emergence protein 2)
R.FYTPAEEPTAEFPVEELPNTphosPR.S	YCL014W_1440	1	1	1	0.127844	0.552693	29	22	VEELPNTPRSINV	P	N	T	P	R	STP	CENTER	YCL014W	BUD3	BUD3_YEAST	Bud site selection protein 3
R.GASphosDEDDINNK.N	YBR095C_249	1	1	1	0.244883	-0.619368	12	5	PEDRGASDEDDIN	G	A	S	D	E	STYX	CENTER	YBR095C	RXT2;RAF60	RXT2_YEAST	Transcriptional regulatory protein RXT2
R.GDALSphosAVMK.V	YHR019C_248	1	1	1	0.326825	0.473741	1	1	LRGDALSAVMKVR	A	L	S	A	V	STYX	CENTER	YHR019C	DED81	SYNC_YEAST	Asparagine--tRNA ligase, cytoplasmic (EC 6.1.1.22) (Asparaginyl-tRNA synthetase) (AsnRS)
R.GDDGAHSphosINEK.L	YFR044C_451	0.9999	1	1	-0.271607	-0.562784	2	1	GDDGAHSINEKLD	A	H	S	I	N	STYFILV	CENTER	YFR044C	DUG1	DUG1_YEAST	Cys-Gly metallodipeptidase DUG1 (EC 3.4.13.-) (Deficient in utilization of glutathione protein 1) (GSH degradosomal complex subunit DUG1)
R.GDKDVQSphosVAEVLPK.L	YGL026C_683	1	1	1	0.148022	0.408307	7	2	GDKDVQSVAEVLP	V	Q	S	V	A	STYFILV	CENTER	YGL026C	TRP5	TRP_YEAST	Tryptophan synthase (EC 4.2.1.20)
R.GDTphosVLVK.G	YDL126C_66	1	0.9978	1	0.540339	0.635629	3	1	ELFRGDTVLVKGK	G	D	T	V	L	STYFILV	CENTER	YDL126C	CDC48	CDC48_YEAST	Cell division control protein 48 (EC 3.6.4.6) (Cell division cycle protein 48) (Transitional endoplasmic reticulum ATPase homolog)
R.GEIGPFASphosPK.T	YLR153C_620	1	1	1	0.0214965	-0.0321435	6	6	EIGPFASPKTIIL	F	A	S	P	K	STP	CENTER	YLR153C	ACS2	ACS2_YEAST	Acetyl-coenzyme A synthetase 2 (EC 6.2.1.1) (Acetate--CoA ligase 2) (Acyl-activating enzyme 2)
R.GESphosLIDNQR.K	YOR181W_160	1	1	1	0.127271	-0.673684	4	2	HGPRGESLIDNQR	G	E	S	L	I	STYFILV	CENTER	YOR181W	LAS17	LAS17_YEAST	Proline-rich protein LAS17
R.GESphosLKLNK.H	YKR080W_220	0.9682	0.9045	1	0.0866211	-0.0932992	1	1	KFTRGESLKLNKH	G	E	S	L	K	STYFILV	CENTER	YKR080W	MTD1	MTD1_YEAST	Methylenetetrahydrofolate dehydrogenase [NAD(+)] (EC 1.5.1.15)
R.GFDSphosEAAER.V	YDR406W_39	1	1	1	-0.248336	-0.507128	2	2	PYRGFDSEAAERV	F	D	S	E	A	STYX	CENTER	YDR406W	PDR15	PDR15_YEAST	ATP-dependent permease PDR15
R.GGAGNIISphosPK.S	YDL173W_246	1	1	1	0.45383	-0.388755	116	62	GAGNIISPKSSRN	I	I	S	P	K	STP	CENTER	YDL173W	PAR32	PAR32_YEAST	Protein PAR32 (Protein phosphorylated after rapamycin 32)
R.GGLDDVSphosKNEIK.Q	YCL012C_85	0.9954	0.9998	1	-0.314693	-0.485078	4	2	GGLDDVSKNEIKQ	D	V	S	K	N	STYX	CENTER	YCL012C	YCL012C;YCL011C-A	YCB2_YEAST	UPF0357 protein YCL012C
R.GGQSphosLEVK.Q	YBR025C_177	0.9999	0.9981	1	-0.127086	-0.0932992	3	1	AKRGGQSLEVKQK	G	Q	S	L	E	STYFILV	CENTER	YBR025C	OLA1	OLA1_YEAST	Obg-like ATPase 1
R.GGSphosPFMR.Q	YMR161W_177	0.9999	0.9998	1	0.45383	-0.20433	13	9	TNNRGGSPFMRQQ	G	G	S	P	F	STP	CENTER	YMR161W	HLJ1	HLJ1_YEAST	Protein HLJ1
R.GGWGISphosPR.G	YDL134C_272	1	1	1	0.300025	-0.00269663	3	5	RGGWGISPRGAGF	G	I	S	P	R	STP	CENTER	YDL134C	PPH21	PP2A1_YEAST	Serine/threonine-protein phosphatase PP2A-1 catalytic subunit (EC 3.1.3.16)
R.GHIVEKGESphosPVVK.N	YPR161C_417	1	1	1	-0.378047	-0.324625	33	23	IVEKGESPVVKNL	G	E	S	P	V	STP	CENTER	YPR161C	SGV1;BUR1	BUR1_YEAST	Serine/threonine-protein kinase BUR1 (EC 2.7.11.22) (EC 2.7.11.23) (Bypass UAS requirement protein 1) (Suppressor of GPA1-Vall50 mutation protein 1)
R.GIDTphosLQK.K	YIL021W_250	1	1	1	-0.253719	0.10601	5	7	VVRGIDTLQKKVA	I	D	T	L	Q	STYFILV	CENTER	YIL021W	RPB3	RPB3_YEAST	DNA-directed RNA polymerase II subunit RPB3 (RNA polymerase II subunit 3) (RNA polymerase II subunit B3) (B44.5) (DNA-directed RNA polymerase II 45 kDa polypeptide)
R.GIEHIFSphosNENEPLFR.V	YDR457W_2119	1	1	1	-0.293983	-0.0152967	15	14	GIEHIFSNENEPL	I	F	S	N	E	STYX	CENTER	YDR457W	TOM1;SSR2	TOM1_YEAST	E3 ubiquitin-protein ligase TOM1 (EC 2.3.2.26) (HECT-type E3 ubiquitin transferase TOM1) (Suppressor of snRNA protein 2) (Temperature-dependent organization in mitotic nucleus protein 1)
R.GIKPMDSphosPAENEDQNGQFK.E	YLR398C_209	1	1	1	0.0655595	-0.372453	9	5	GIKPMDSPAENED	M	D	S	P	A	STP	CENTER	YLR398C	SKI2	SKI2_YEAST	Antiviral helicase SKI2 (EC 3.6.4.13) (Superkiller protein 2)
R.GILNKMSphosPR.E	YLR451W_772	1	1	1	-0.0219033	-0.5814	7	5	GILNKMSPREQLN	K	M	S	P	R	STP	CENTER	YLR451W	LEU3	LEUR_YEAST	Regulatory protein LEU3
R.GLQASphosLAEIK.F	YHR074W_293	0.9966	0.9998	1	-0.12836	0.408677	2	4	SRGLQASLAEIKF	Q	A	S	L	A	STYFILV	CENTER	YHR074W	QNS1	NADE_YEAST	Glutamine-dependent NAD(+) synthetase (EC 6.3.5.1) (NAD(+) synthase [glutamine-hydrolyzing])
R.GLVKSphosPIKVVGL.S	YMR303C_316	1	1	1	-0.13926	0.217862	51	28	ARGLVKSPIKVVG	V	K	S	P	I	STP	CENTER	YMR303C	ADH2;ADR2	ADH2_YEAST	Alcohol dehydrogenase 2 (EC 1.1.1.1) (Alcohol dehydrogenase II) (YADH-2)
R.GMGSphosIDAMQK.T	YAR075W_54	1	1	1	0.0224908	-0.180492	3	4	AYRGMGSIDAMQK	M	G	S	I	D	STYFILV	CENTER	YAR075W	YAR075W	YA075_YEAST	Putative inosine-5'-monophosphate dehydrogenase-like protein YAR075W
R.GNNIGSphosPLGAPK.K	YOR298C-A_143	1	1	1	0.0224908	-0.494507	53	60	RGNNIGSPLGAPK	I	G	S	P	L	STP	CENTER	YOR298C-A	MBF1;SUF13	MBF1_YEAST	Multiprotein-bridging factor 1 (Suppressor of frameshift mutations protein 13)
R.GNQPVSTFLRTphosPEK.N	YAL017W_1079	0.9991	1	1	-0.176413	-0.517298	9	12	VSTFLRTPEKNIG	L	R	T	P	E	STP	CENTER	YAL017W	PSK1	PSK1_YEAST	Serine/threonine-protein kinase PSK1 (EC 2.7.11.1) (PAS kinase 1)
R.GPMHPNNSphosQR.S	YNL298W_367	0.9959	1	1	-0.227487	0.260338	3	1	PMHPNNSQRSLQQ	N	N	S	Q	R	STYQ	CENTER	YNL298W	CLA4	CLA4_YEAST	Serine/threonine-protein kinase CLA4 (EC 2.7.11.1)
R.GRSphosPEEIR.R	YDR328C_162	1	1	1	-0.214548	0.100169	9	8	EMIRGRSPEEIRR	G	R	S	P	E	STP	CENTER	YDR328C	SKP1;CBF3D	SKP1_YEAST	Suppressor of kinetochore protein 1 (Centromere DNA-binding protein complex CBF3 subunit D) (E3 ubiquitin ligase complex SCF subunit SKP1)
R.GSphosFDEAANR.E	YER122C_398	1	1	1	0.0115197	-0.405243	131	99	QLFGRGSFDEAAN	R	G	S	F	D	STYFILV	CENTER	YER122C	GLO3	GLO3_YEAST	ADP-ribosylation factor GTPase-activating protein GLO3 (ARF GAP GLO3)
R.GSphosIPLKDEK.S	YEL063C_38	1	1	1	-0.0219033	-0.600259	40	45	THHRRGSIPLKDE	R	G	S	I	P	STYFILV	CENTER	YEL063C	CAN1	CAN1_YEAST	Arginine permease CAN1 (Canavanine resistance protein 1)
R.GSphosKPGQQVDLEENEIR.Y	YER133W_21	1	1	1	0.404361	0.319508	1	2	LLEVRGSKPGQQV	R	G	S	K	P	STYX	CENTER	YER133W	GLC7;CID1;DIS2	PP12_YEAST	Serine/threonine-protein phosphatase PP1-2 (EC 3.1.3.16)
R.GSphosNFQGDGR.E	YPR163C_199	0.9999	0.9997	1	-0.201724	0.509365	3	2	WSSARGSNFQGDG	R	G	S	N	F	STYX	CENTER	YPR163C	TIF3;STM1;TIF42	IF4B_YEAST	Eukaryotic translation initiation factor 4B (eIF-4B)
R.GTphosMAVAGDNEHHAPFVK.S	YIL088C_375	1	1	1	0.235485	0.185236	1	1	NNDERGTMAVAGD	R	G	T	M	A	STYX	CENTER	YIL088C	AVT7	AVT7_YEAST	Vacuolar amino acid transporter 7
R.HALALSphosPLGAEGER.K	YCL040W_470	1	1	1	0.117648	0.535518	9	9	RHALALSPLGAEG	A	L	S	P	L	STP	CENTER	YCL040W	GLK1;HOR3	HXKG_YEAST	Glucokinase-1 (EC 2.7.1.2) (Glucose kinase 1) (GLK-1)
R.HETphosPLNIRPTSPY.T	YGR267C_15	1	1	1	-0.0913599	0.129093	16	6	EIERHETPLNIRP	H	E	T	P	L	STP	CENTER	YGR267C	FOL2	GCH1_YEAST	GTP cyclohydrolase 1 (EC 3.5.4.16) (GTP cyclohydrolase I) (GTP-CH-I)
R.HFHIEDSphosPR.L	YEL047C_66	1	0.991	1	-0.109623	-0.405243	8	1	HFHIEDSPRLFED	E	D	S	P	R	STP	CENTER	YEL047C	FRD1;FRDS;FRDS1	FRDS_YEAST	Fumarate reductase 1 (FRDS1) (EC 1.3.1.6) (FAD-dependent oxidoreductase) (NADH-dependent fumarate reductase) (Soluble fumarate reductase, cytoplasmic isozyme)
R.HLTphosGEFEKK.Y	YLR293C_34	1	0.9971	1	-0.307658	-0.755749	5	2	FVKRHLTGEFEKK	H	L	T	G	E	STYX	CENTER	YLR293C	GSP1;CNR1;CST17	GSP1_YEAST	GTP-binding nuclear protein GSP1/CNR1 (Chromosome stability protein 17) (GTPase Ran homolog) (Genetic suppressor of PRP20-1)
R.HMTphosPMER.R	YNL192W_275	1	0.9997	1	-0.440786	-0.309028	4	1	NSLRHMTPMERRE	H	M	T	P	M	STP	CENTER	YNL192W	CHS1	CHS1_YEAST	Chitin synthase 1 (EC 2.4.1.16) (Chitin-UDP acetyl-glucosaminyl transferase 1)
R.HPETphosPPPVR.R	YGR270W_212	1	1	1	-0.00510579	0.526853	64	35	SSRHPETPPPVRR	P	E	T	P	P	STP	CENTER	YGR270W	YTA7	TBP7_YEAST	Tat-binding homolog 7
R.HPSphosPLPR.S	YFL033C_540	1	0.9995	1	-0.171792	0.0825507	16	5	NDIRHPSPLPRSC	H	P	S	P	L	STP	CENTER	YFL033C	RIM15;TAK1	RIM15_YEAST	Serine/threonine-protein kinase RIM15 (EC 2.7.11.1)
R.HSphosVPLGGMR.D	YNL256W_14	0.9981	0.976	1	0.0555057	0.455594	2	1	VNSARHSVPLGGM	R	H	S	V	P	STYFILV	CENTER	YNL256W	FOL1	FOL1_YEAST	Folic acid synthesis protein FOL1 [Includes: Dihydroneopterin aldolase (DHNA) (EC 4.1.2.25) (7,8-dihydroneopterin aldolase) (FASA) (FASB); 6-hydroxymethyl-7,8-dihydropterin pyrophosphokinase (HPPK) (EC 2.7.6.3) (2-amino-4-hydroxy-6-hydroxymethyldihydropteridine pyrophosphokinase) (7,8-dihydro-6-hydroxymethylpterin-pyrophosphokinase) (PPPK) (FASC); Dihydropteroate synthase (DHPS) (EC 2.5.1.15) (Di…
R.HVDEEEDLSphosEDK.G	YMR091C_86	0.9999	0.9975	1	-0.0219033	-0.438796	13	15	DEEEDLSEDKGVT	D	L	S	E	D	STYX	CENTER	YMR091C	NPL6;RSC7	RSC7_YEAST	Chromatin structure-remodeling complex subunit RSC7 (Nuclear protein localization protein 6) (Remodel the structure of chromatin complex subunit 7)
R.HVIITphosDDEEEEQR.R	YOL054W_310	1	1	1	0.0115197	-0.638733	65	31	NRHVIITDDEEEE	I	I	T	D	D	STYX	CENTER	YOL054W	PSH1	PSH1_YEAST	RING finger protein PSH1 (POB3/SPT16 histone-associated protein 1)
R.HYphosGDLQGK.D	YKL152C_90	1	1	1	0.335541	0.396141	2	2	RLNERHYGDLQGK	R	H	Y	G	D	STYX	CENTER	YKL152C	GPM1;GPM	PMG1_YEAST	Phosphoglycerate mutase 1 (PGAM 1) (EC 5.4.2.11) (BPG-dependent PGAM 1) (MPGM 1) (Phosphoglyceromutase 1)
R.IAIVSphosADK.C	YDR091C_12	0.9999	0.9995	1	-0.109325	0.0884392	2	2	SRIAIVSADKCKP	I	V	S	A	D	STYX	CENTER	YDR091C	RLI1	RLI1_YEAST	Translation initiation factor RLI1 (ATP-binding cassette sub-family E member RLI1) (RNase L inhibitor)
R.IALSphosRPNVEVVAL.N	YGR192C_22	0.9998	0.9964	1	0.0549123	0.291365	1	4	VMRIALSRPNVEV	A	L	S	R	P	STYX	CENTER	YGR192C	TDH3;GPD3	G3P3_YEAST	Glyceraldehyde-3-phosphate dehydrogenase 3 (GAPDH 3) (EC 1.2.1.12)
R.IATphosAIEK.K	YGR254W_333	0.9998	0.9999	1	0.0160869	0.22466	6	8	NPKRIATAIEKKA	I	A	T	A	I	STYX	CENTER	YGR254W	ENO1;ENOA;HSP48	ENO1_YEAST	Enolase 1 (EC 4.2.1.11) (2-phospho-D-glycerate hydro-lyase 1) (2-phosphoglycerate dehydratase 1)
R.ICSphosVCDGHGGLK.K	YNL077W_207	1	1	1	-0.056119	0.0840999	3	2	NRTRICSVCDGHG	I	C	S	V	C	STYFILV	CENTER	YNL077W	APJ1	APJ1_YEAST	J domain-containing protein APJ1
R.IDDEDVVSphosLFAK.-	YGR173W_364	1	1	1	-0.53811	0.0998849	6	2	DDEDVVSLFAK__	V	V	S	L	F	STYFILV	CENTER	YGR173W	RBG2;GIR1	RBG2_YEAST	Ribosome-interacting GTPase 2 (GTP-binding protein RBG2)
R.IDDIAFSphosR.-	YDL143W_527	1	0.989	1	0.570554	-0.0800024	3	1	IDDIAFSR_____	A	F	S	R	_	STYX	CENTER	YDL143W	CCT4;ANC2;TCP4	TCPD_YEAST	T-complex protein 1 subunit delta (TCP-1-delta) (CCT-delta)
R.IDLKNTphosPPQK.K	YLR271W_18	1	1	1	-0.027561	0.690972	42	35	RIDLKNTPPQKKS	K	N	T	P	P	STP	CENTER	YLR271W	YLR271W	YL271_YEAST	Uncharacterized protein YLR271W
R.IFVDEWGHPNNNGITphosPVEK.K	YJL123C_266	1	1	1	0.437528	-0.189975	11	9	PNNNGITPVEKKP	G	I	T	P	V	STP	CENTER	YJL123C	MTC1	MTC1_YEAST	Maintenance of telomere capping protein 1
R.IGEGESphosIDDKLTD.-	YNL309W_413	0.9951	1	1	-0.133173	-0.572092	2	2	RIGEGESIDDKLT	G	E	S	I	D	STYFILV	CENTER	YNL309W	STB1	STB1_YEAST	Protein STB1 (SIN3-binding protein 1)
R.IGSphosIVANR.Q	YJL158C_154	0.9965	1	1	-0.0972008	-0.722445	2	4	AKGRIGSIVANRQ	I	G	S	I	V	STYFILV	CENTER	YJL158C	CIS3;CCW11;CCW5;PIR4;SCW8	CIS3_YEAST	Cell wall mannoprotein CIS3 (Covalently-linked cell wall protein 5/11) (Protein with internal repeats 4) (Soluble cell wall protein 8)
R.IGSphosQNADQLFLK.K	YMR004W_202	0.9999	1	1	-0.498341	-0.278331	1	2	PPKRIGSQNADQL	I	G	S	Q	N	STYQ	CENTER	YMR004W	MVP1	MVP1_YEAST	Sorting nexin MVP1
R.IGTphosIVHK.E	YHR203C_194	0.9989	0.9999	1	-0.321464	0.394445	3	4	NLGRIGTIVHKER	I	G	T	I	V	STYFILV	CENTER	YHR203C	RPS4B;RPS7A	RS4B_YEAST	40S ribosomal protein S4-B (RP5) (S7) (Small ribosomal subunit protein eS4-B) (YS6)
R.IHSphosHDDIINLGK.A	YER033C_275	1	1	1	-0.240544	-0.263224	25	13	RQARIHSHDDIIN	I	H	S	H	D	STYX	CENTER	YER033C	ZRG8	ZRG8_YEAST	Zinc-regulated protein 8
R.IIDDDVPTphosILQGAK.L	YLL026W_236	0.9998	1	1	0.223271	-0.952198	2	2	IDDDVPTILQGAK	V	P	T	I	L	STYFILV	CENTER	YLL026W	HSP104	HS104_YEAST	Heat shock protein 104 (Protein aggregation-remodeling factor HSP104)
R.IIEHSDVENENVKDNEELQEIDNVSphosLDEPK.L	YDL122W_638	1	1	1	0.054556	0.00979431	12	3	QEIDNVSLDEPKI	N	V	S	L	D	STYFILV	CENTER	YDL122W	UBP1	UBP1_YEAST	Ubiquitin carboxyl-terminal hydrolase 1 (EC 3.4.19.12) (Deubiquitinating enzyme 1) (Ubiquitin thioesterase 1) (Ubiquitin-specific-processing protease 1)
R.IIEHSphosDVENENVK.D	YDL122W_618	1	1	1	0.0441859	-0.066827	38	30	KRIIEHSDVENEN	E	H	S	D	V	STYX	CENTER	YDL122W	UBP1	UBP1_YEAST	Ubiquitin carboxyl-terminal hydrolase 1 (EC 3.4.19.12) (Deubiquitinating enzyme 1) (Ubiquitin thioesterase 1) (Ubiquitin-specific-processing protease 1)
R.IIQDNISphosPR.L	YGR095C_218	1	1	1	0.113025	0.259656	2	2	IIQDNISPRLVV_	N	I	S	P	R	STP	CENTER	YGR095C	RRP46	RRP46_YEAST	Exosome complex component RRP46 (Ribosomal RNA-processing protein 46)
R.IISphosGQEQPKPEQIAK.G	YKR048C_140	1	1	1	-0.201724	-0.658497	27	32	QRSRIISGQEQPK	I	I	S	G	Q	STYX	CENTER	YKR048C	NAP1	NAP1_YEAST	Nucleosome assembly protein
R.IKSphosNPCLIGEPGIGK.T	YLL026W_206	1	1	1	-0.595639	-0.263224	45	41	LARRIKSNPCLIG	I	K	S	N	P	STYX	CENTER	YLL026W	HSP104	HS104_YEAST	Heat shock protein 104 (Protein aggregation-remodeling factor HSP104)
R.ILIESphosPVEK.T	YDR464W_1067	1	1	1	-0.0793888	-0.782097	9	15	KRILIESPVEKTD	I	E	S	P	V	STP	CENTER	YDR464W	SPP41	SPP41_YEAST	Protein SPP41
R.ILPKPSphosR.T	YNL096C_103	0.9992	0.9882	1	-0.056119	0.311685	5	3	RILPKPSRTSRQV	K	P	S	R	T	STYX	CENTER	YNL096C	RPS7B	RS7B_YEAST	40S ribosomal protein S7-B (Small ribosomal subunit protein eS7-B)
R.IMSphosPECLK.G	YDR130C_74	1	1	1	-0.0333976	0.586442	16	19	TPRRIMSPECLKG	I	M	S	P	E	STP	CENTER	YDR130C	FIN1	FIN1_YEAST	Filament protein FIN1 (Filaments in between nuclei protein 1)
R.IPSphosQNVGQELEEEKESQSDQR.K	YBR059C_407	1	1	1	-0.189013	-0.719051	9	10	AVSRIPSQNVGQE	I	P	S	Q	N	STYQ	CENTER	YBR059C	AKL1	AKL1_YEAST	Serine/threonine-protein kinase AKL1 (EC 2.7.11.1)
R.IQRISphosGAIK.T	YGR267C_62	0.9795	0.9896	1	-0.214606	-0.739662	2	1	ERIQRISGAIKTI	R	I	S	G	A	STYX	CENTER	YGR267C	FOL2	GCH1_YEAST	GTP cyclohydrolase 1 (EC 3.5.4.16) (GTP cyclohydrolase I) (GTP-CH-I)
R.ISphosPGFIK.K	YKR064W_80	0.9999	1	1	-0.127086	0.185236	4	7	TPAERISPGFIKK	R	I	S	P	G	STP	CENTER	YKR064W	OAF3	OAF3_YEAST	Oleate activated transcription factor 3
R.IVKDSphosPVEK.T	YJR105W_249	1	1	1	-0.10304	-0.541752	3	4	QRIVKDSPVEKTV	K	D	S	P	V	STP	CENTER	YJR105W	ADO1	ADK_YEAST	Adenosine kinase (EC 2.7.1.20)
R.KAPSphosNNEDEEIVK.T	YER038C_101	1	1	1	0.10738	-0.175761	7	9	SKRKAPSNNEDEE	A	P	S	N	N	STYX	CENTER	YER038C	KRE29	KRE29_YEAST	DNA repair protein KRE29 (Killer toxin-resistance protein 29)
R.KASphosPEANVK.R	YDR216W_212	1	1	1	0.226024	0.0405437	11	8	NTRRKASPEANVK	K	A	S	P	E	STP	CENTER	YDR216W	ADR1	ADR1_YEAST	Regulatory protein ADR1
R.KESphosVPFLR.N	YDL224C_274	1	1	1	-0.414744	-0.263224	10	7	ISQRKESVPFLRN	K	E	S	V	P	STYFILV	CENTER	YDL224C	WHI4	WHI4_YEAST	Protein WHI4
R.KGSphosMADVPK.E	YFR053C_15	1	1	1	-0.612512	-0.0734147	220	250	PQARKGSMADVPK	K	G	S	M	A	STYX	CENTER	YFR053C	HXK1;HKA	HXKA_YEAST	Hexokinase-1 (EC 2.7.1.1) (Hexokinase PI) (Hexokinase-A)
R.KGSphosPLLIGVK.S	YKL104C_199	1	1	1	-0.10304	-0.848187	5	1	IATRKGSPLLIGV	K	G	S	P	L	STP	CENTER	YKL104C	GFA1	GFA1_YEAST	Glutamine--fructose-6-phosphate aminotransferase [isomerizing] (GFAT) (EC 2.6.1.16) (D-fructose-6-phosphate amidotransferase) (Hexosephosphate aminotransferase)
R.KISphosLLLQQ.Q	YKL052C_200	0.9998	0.9999	1	-0.221018	0.260338	6	4	SRKRKISLLLQQQ	K	I	S	L	L	STYFILV	CENTER	YKL052C	ASK1	ASK1_YEAST	DASH complex subunit ASK1 (Associated with spindles and kinetochores protein 1) (Outer kinetochore protein ASK1)
R.KKVTphosPQLPK.V	YFL013C_535	1	1	1	-0.182713	0.239276	26	14	LNRKKVTPQLPKV	K	V	T	P	Q	STP	CENTER	YFL013C	IES1	IES1_YEAST	Ino eighty subunit 1
R.KLSphosELEK.K	YLR309C_264	0.9989	0.9981	1	-0.0219033	-0.569575	3	2	EKERKLSELEKKM	K	L	S	E	L	STYX	CENTER	YLR309C	IMH1;SYS3	IMH1_YEAST	Golgin IMH1 (Integrins and myosins homology protein 1)
R.KLTphosCRPGLELEPFDLEK.L	YBR218C_967	1	1	1	-0.691237	-0.356334	2	1	NKRRKLTCRPGLE	K	L	T	C	R	STYX	CENTER	YBR218C	PYC2	PYC2_YEAST	Pyruvate carboxylase 2 (EC 6.4.1.1) (Pyruvic carboxylase 2) (PCB 2)
R.KNSphosAEENVR.S	YGL023C_124	1	1	1	-0.091166	-0.309362	7	6	SILRKNSAEENVR	K	N	S	A	E	STYX	CENTER	YGL023C	PIB2	PIB2_YEAST	Phosphatidylinositol 3-phosphate-binding protein 2
R.KNSphosDANVDDLNLAIANAALLDASASSR.S	YPR036W-A_32	1	1	1	0.894072	-0.0153522	4	14	PSSRKNSDANVDD	K	N	S	D	A	STYX	CENTER	YPR036W-A	SPO24	SPO24_YEAST	Sporulation protein 24
R.KNSphosHLFPQR.K	YOR219C_13	1	1	1	0.0970378	0.207096	13	7	SHKRKNSHLFPQR	K	N	S	H	L	STYX	CENTER	YOR219C	STE13;YCI1	STE13_YEAST	Dipeptidyl aminopeptidase A (DPAP A) (EC 3.4.14.-) (YSCIV)
R.KNSphosLIKPM.S	YER040W_267	0.9998	0.9997	1	0.326825	0.635629	3	1	NSVRKNSLIKPMS	K	N	S	L	I	STYFILV	CENTER	YER040W	GLN3	GLN3_YEAST	Nitrogen regulatory protein GLN3
R.KNSphosLLEK.R	YIL160C_27	1	0.9734	1	-0.127086	0.490673	3	2	ESKRKNSLLEKRP	K	N	S	L	L	STYFILV	CENTER	YIL160C	POT1;FOX3;POX3	THIK_YEAST	3-ketoacyl-CoA thiolase, peroxisomal (EC 2.3.1.16) (Acetyl-CoA acyltransferase) (Beta-ketothiolase) (Peroxisomal 3-oxoacyl-CoA thiolase)
R.KNSphosLNIVAPLK.S	YFL021W_399	1	1	1	0.18755	-0.372727	18	16	ASKRKNSLNIVAP	K	N	S	L	N	STYFILV	CENTER	YFL021W	GAT1	GAT1_YEAST	Transcriptional regulatory protein GAT1
R.KNSphosWAAR.N	YBL112C_55	1	0.9947	1	-0.0110663	0.235836	2	2	LLSRKNSWAARNR	K	N	S	W	A	STYX	CENTER	YBL112C	YBL112C	YB112_YEAST	Putative uncharacterized helicase-like protein YBL112C
R.KPASFLNDVEEEESphosPVKPLK.L	YLL021W_585	1	1	1	-0.273726	-0.460073	28	20	DVEEEESPVKPLK	E	E	S	P	V	STP	CENTER	YLL021W	SPA2;PEA1	SPA2_YEAST	Protein SPA2
R.KPSphosFPQLQQSANVR.S	YPL032C_551	1	1	1	-0.349478	-0.21883	231	272	SIPRKPSFPQLQQ	K	P	S	F	P	STYFILV	CENTER	YPL032C	SVL3	SVL3_YEAST	Styryl dye vacuolar localization protein 3
R.KPSphosPVVK.R	YJR043C_313	1	1	1	0.0115197	0.249845	13	7	TPPRKPSPVVKRA	K	P	S	P	V	STP	CENTER	YJR043C	POL32	DPOD3_YEAST	DNA polymerase delta subunit 3
R.KSGSphosLEALQNAK.L	YDL133W_45	1	0.9999	1	-0.321464	-0.321139	24	28	TVRKSGSLEALQN	S	G	S	L	E	STYFILV	CENTER	YDL133W	SRF1	SRF1_YEAST	Regulator of phospholipase D SRF1 (SPO14 regulatory factor 1)
R.KSphosPLQGFGFFSR.P	YLR371W_223	1	1	1	0.0866211	-0.176039	3	4	PTQARKSPLQGFG	R	K	S	P	L	STP	CENTER	YLR371W	ROM2	ROM2_YEAST	RHO1 GDP-GTP exchange protein 2
R.KSphosPVVDGIVR.R	YLR410W_430	1	1	1	0.167921	-0.120266	3	1	HAETRKSPVVDGI	R	K	S	P	V	STP	CENTER	YLR410W	VIP1	VIP1_YEAST	Inositol hexakisphosphate and diphosphoinositol-pentakisphosphate kinase (EC 2.7.4.21) (EC 2.7.4.24) (InsP6 and PP-IP5 kinase)
R.KVKSphosPLDDK.L	YPL124W_77	1	1	1	0.498584	0.816711	14	4	DDRKVKSPLDDKL	V	K	S	P	L	STP	CENTER	YPL124W	SPC29;LPH3;NIP29	SPC29_YEAST	Spindle pole component 29
R.KVLLDESphosQK.A	YHR206W_200	1	0.999	1	-0.459681	-0.491601	6	2	KVLLDESQKALLH	D	E	S	Q	K	STYQ	CENTER	YHR206W	SKN7;BRY1;POS9	SKN7_YEAST	Transcription factor SKN7 (Peroxide sensitivity protein 9)
R.KVPMDSphosPK.L	YJL020C_158	1	1	1	0.254221	-0.380604	99	102	RKVPMDSPKLKAR	M	D	S	P	K	STP	CENTER	YJL020C	BBC1;MTI1	BBC1_YEAST	Myosin tail region-interacting protein MTI1 (Protein BBC1)
R.LASphosIDKERR.G	YDL019C_680	0.9931	0.9993	1	-0.349547	-0.183008	8	4	KTERLASIDKERR	L	A	S	I	D	STYFILV	CENTER	YDL019C	OSH2	OSH2_YEAST	Oxysterol-binding protein homolog 2
R.LDLSphosQNK.G	YPR159W_95	1	1	1	-0.113511	-0.099635	2	8	NSRLDLSQNKGVS	D	L	S	Q	N	STYQ	CENTER	YPR159W	KRE6;CWH48	KRE6_YEAST	Beta-glucan synthesis-associated protein KRE6 (Killer toxin-resistance protein 6)
R.LDTphosPFDAAK.S	YDL236W_142	1	1	1	0.331075	0.0219672	4	4	ADSRLDTPFDAAK	L	D	T	P	F	STP	CENTER	YDL236W	PHO13	PNPP_YEAST	4-nitrophenylphosphatase (PNPPase) (EC 3.1.3.41)
R.LEAGALNLASphosPEVK.V	YOL021C_698	1	1	1	0.216501	-0.965544	1	5	GALNLASPEVKVH	L	A	S	P	E	STP	CENTER	YOL021C	DIS3;RRP44	RRP44_YEAST	Exosome complex exonuclease DIS3 (EC 3.1.13.-) (EC 3.1.26.-) (Chromosome disjunction protein 3) (Ribosomal RNA-processing protein 44)
R.LEHGSphosLK.L	YKL035W_407	0.9845	0.9492	1	-0.0446234	-0.358117	1	2	FRLEHGSLKLDPS	H	G	S	L	K	STYFILV	CENTER	YKL035W	UGP1	UGPA1_YEAST	UTP--glucose-1-phosphate uridylyltransferase (EC 2.7.7.9) (UDP-glucose pyrophosphorylase) (UDPGP) (UGPase)
R.LELLQLSphosPVK.N	YLR086W_128	1	1	1	-0.253719	0.361267	12	3	LELLQLSPVKNSR	Q	L	S	P	V	STP	CENTER	YLR086W	SMC4	SMC4_YEAST	Structural maintenance of chromosomes protein 4
R.LFGDLNASphosNIDDDQR.Q	YMR197C_110	1	1	1	-0.467314	-0.0932992	5	3	FGDLNASNIDDDQ	N	A	S	N	I	STYX	CENTER	YMR197C	VTI1	VTI1_YEAST	t-SNARE VTI1 (Qb-SNARE VTI1) (VPS10-interacting protein 1) (Vesicle transport v-SNARE protein VTI1)
R.LGDAPNSphosFIR.K	YBR108W_721	1	1	1	-0.227487	0.455594	5	5	LGDAPNSFIRKRA	P	N	S	F	I	STYFILV	CENTER	YBR108W	AIM3	AIM3_YEAST	Altered inheritance of mitochondria protein 3
R.LGGKSphosDVLK.S	YDL115C_170	0.9999	0.9989	1	-0.280436	-0.0172976	5	4	NRLGGKSDVLKSI	G	K	S	D	V	STYX	CENTER	YDL115C	IWR1	IWR1_YEAST	RNA polymerase II nuclear localization protein IWR1 (Interacting with RNA polymerase II protein 1)
R.LGSphosPDRDDIQQN.S	YPL101W_222	1	1	1	0.153014	0.185236	26	15	DEKRLGSPDRDDI	L	G	S	P	D	STP	CENTER	YPL101W	ELP4;HAP1;TOT7	ELP4_YEAST	Elongator complex protein 4 (Gamma-toxin target 7) (HAT-associated protein 1)
R.LHGVSphosFK.K	YDL075W_24	0.988	0.9993	1	-0.378119	0.389712	2	2	KRLHGVSFKKRAP	G	V	S	F	K	STYFILV	CENTER	YDL075W	RPL31A;RPL34;RPL34A	RL31A_YEAST	60S ribosomal protein L31-A (L34) (Large ribosomal subunit protein eL31-A) (YL28)
R.LIGNKGSphosNLQQIR.E	YJL080C_655	0.9948	1	1	-0.10304	-0.5814	1	2	LIGNKGSNLQQIR	K	G	S	N	L	STYX	CENTER	YJL080C	SCP160;HX	SC160_YEAST	Protein SCP160 (Protein HX)
R.LIVDDNDSphosDKK.E	YLR143W_582	1	1	1	0.0655595	0.111711	7	2	IVDDNDSDKKERE	N	D	S	D	K	STYX	CENTER	YLR143W	DPH6	DPH6_YEAST	Diphthine--ammonia ligase (EC 6.3.1.14) (Diphthamide synthase) (Diphthamide synthetase)
R.LLGPQLSphosK.A	YGL135W_129	0.9843	0.9982	1	-0.10304	0.291365	1	3	LLGPQLSKAGKFP	Q	L	S	K	A	STYX	CENTER	YGL135W	RPL1B;SSM1B;SSM2	RL1B_YEAST	60S ribosomal protein L1-B (L10a) (Large ribosomal subunit protein uL1-B)
R.LMELKFPSphosQDEIPDDR.F	YCL014W_1412	1	1	1	-0.189013	0.280949	98	62	MELKFPSQDEIPD	F	P	S	Q	D	STYQ	CENTER	YCL014W	BUD3	BUD3_YEAST	Bud site selection protein 3
R.LNSphosVLEPER.S	YLR106C_1507	0.9968	0.9996	1	0.117648	0.281096	1	1	VLERLNSVLEPER	L	N	S	V	L	STYFILV	CENTER	YLR106C	MDN1;REA1	MDN1_YEAST	Midasin (Dynein-related AAA-ATPase REA1) (MIDAS-containing protein) (Ribosome export/assembly protein 1)
R.LPDWLDEEESphosEGERNGEEANDEK.T	YKR084C_124	1	1	1	0.493797	-0.226302	9	4	WLDEEESEGERNG	E	E	S	E	G	STYX	CENTER	YKR084C	HBS1	HBS1_YEAST	Elongation factor 1 alpha-like protein
R.LPELISphosPVVK.D	YDR299W_366	1	1	1	0.216501	0.129093	9	5	RLPELISPVVKDS	L	I	S	P	V	STP	CENTER	YDR299W	BFR2	BFR2_YEAST	Protein BFR2 (Brefeldin A resistance protein 2)
R.LPTphosKVLK.L	YHL015W_60	0.9997	0.9985	1	0.428719	-0.356334	6	2	GPVRLPTKVLKIS	L	P	T	K	V	STYX	CENTER	YHL015W	RPS20;URP2	RS20_YEAST	40S ribosomal protein S20 (Small ribosomal subunit protein uS10)
R.LPTphosPFAR.S	YKR055W_47	0.9998	0.9995	1	0.449766	0.346562	24	12	NLPRLPTPFARSL	L	P	T	P	F	STP	CENTER	YKR055W	RHO4	RHO4_YEAST	GTP-binding protein RHO4
R.LREQSphosANNLPK.K	YMR067C_264	0.9959	0.9998	1	-0.349478	-0.324625	3	10	KRLREQSANNLPK	E	Q	S	A	N	STYX	CENTER	YMR067C	UBX4	UBX4_YEAST	UBX domain-containing protein 4
R.LRESphosINEAK.L	YAL061W_408	1	0.9992	1	-0.0165519	0.0466311	4	5	QERLRESINEAKL	R	E	S	I	N	STYFILV	CENTER	YAL061W	BDH2	BDH2_YEAST	Probable diacetyl reductase [(R)-acetoin forming] 2 (EC 1.1.1.303)
R.LRGESphosADDVK.G	YDL156W_79	1	0.9981	1	-0.091166	0.440675	3	4	RRLRGESADDVKG	G	E	S	A	D	STYX	CENTER	YDL156W	CMR1	CMR1_YEAST	DNA damage-binding protein CMR1 (Changed mutation rate protein 1)
R.LSGAHIGNSphosPAINR.L	YKR018C_246	1	1	1	-0.293983	-0.236865	39	42	GAHIGNSPAINRL	G	N	S	P	A	STP	CENTER	YKR018C	YKR018C	YKR18_YEAST	IML2-like protein YKR018C
R.LSphosILNAQLR.K	YDL126C_665	1	0.9999	1	-0.0343376	0.375807	6	2	DENARLSILNAQL	R	L	S	I	L	STYFILV	CENTER	YDL126C	CDC48	CDC48_YEAST	Cell division control protein 48 (EC 3.6.4.6) (Cell division cycle protein 48) (Transitional endoplasmic reticulum ATPase homolog)
R.LSphosPQVNLLPIK.R	YPR162C_9	1	1	1	0.000464491	0.544105	52	36	ISEARLSPQVNLL	R	L	S	P	Q	STP	CENTER	YPR162C	ORC4	ORC4_YEAST	Origin recognition complex subunit 4 (Origin recognition complex 56 kDa subunit)
R.LTSLNVVAGSphosDLR.R	YAL038W_16	1	1	1	-0.0106761	-0.364393	20	14	LNVVAGSDLRRTS	A	G	S	D	L	STYX	CENTER	YAL038W	CDC19;PYK1	KPYK1_YEAST	Pyruvate kinase 1 (PK 1) (EC 2.7.1.40) (cell division cycle protein 19)
R.LVEGVTphosPK.K	YAR033W_167	1	1	1	-0.514109	-0.69844	8	9	RLVEGVTPKKQTA	G	V	T	P	K	STP	CENTER	YAR033W	MST28	MST28_YEAST	Multicopy suppressor of SEC21 protein 28 (DUP240 protein MST28)
R.LVFHQSphosQAK.F	YNL321W_336	1	1	1	-0.253719	-0.219493	3	4	RLVFHQSQAKFQQ	H	Q	S	Q	A	STYQ	CENTER	YNL321W	VNX1	VNX1_YEAST	Low affinity vacuolar monovalent cation/H(+) antiporter (Vacuolar Na(+)/H(+) exchanger)
R.LVKTphosEEDREQK.E	YHL008C_468	1	1	1	-0.176413	-0.293924	15	6	LLRLVKTEEDREQ	V	K	T	E	E	STYX	CENTER	YHL008C	YHL008C	YHA8_YEAST	Uncharacterized transporter YHL008C
R.LYLINSphosPVLK.A	YBL076C_632	1	1	1	-0.335403	-0.0280077	2	3	RLYLINSPVLKAE	I	N	S	P	V	STP	CENTER	YBL076C	ILS1	SYIC_YEAST	Isoleucine--tRNA ligase, cytoplasmic (EC 6.1.1.5) (Isoleucyl-tRNA synthetase) (IleRS)
R.MAFKPFGSphosAKSDETK.Q	YLR335W_55	0.984	0.9912	1	-0.0798181	0.779678	4	2	AFKPFGSAKSDET	F	G	S	A	K	STYX	CENTER	YLR335W	NUP2	NUP2_YEAST	Nucleoporin NUP2 (Nuclear pore protein NUP2) (p95)
R.MANSphosPVLK.S	YGL056C_430	1	1	1	0.281877	0.0941371	44	40	SSRMANSPVLKSS	A	N	S	P	V	STP	CENTER	YGL056C	SDS23	SDS23_YEAST	Protein SDS23
R.MDDFDGESphosDRFDER.N	YGL181W_153	1	1	1	-0.378047	-0.438796	3	7	DDFDGESDRFDER	G	E	S	D	R	STYX	CENTER	YGL181W	GTS1;LSR1	GTS1_YEAST	Protein GTS1 (Protein LSR1)
R.MESphosDAEILR.Q	YDL085C-A_37	1	1	1	-0.307658	0.759144	2	6	PKKRMESDAEILR	M	E	S	D	A	STYX	CENTER	YDL085C-A	YDL085C-A	YD85C_YEAST	SERF-like protein YDL085C-A
R.MNSphosLQPK.D	YDL206W_364	1	0.9999	1	0.225243	-0.197153	4	8	IRKRMNSLQPKDF	M	N	S	L	Q	STYFILV	CENTER	YDL206W	YDL206W;D1053	YD206_YEAST	Putative cation exchanger YDL206W
R.MNSphosPELPR.L	YDR216W_1062	1	1	1	0.685456	-0.00275118	7	6	CSQRMNSPELPRI	M	N	S	P	E	STP	CENTER	YDR216W	ADR1	ADR1_YEAST	Regulatory protein ADR1
R.MQSphosQVEK.A	YCR077C_355	0.9966	1	1	-0.977509	-0.145217	5	6	ALQRMQSQVEKAV	M	Q	S	Q	V	STYQ	CENTER	YCR077C	PAT1;MRT1	PAT1_YEAST	DNA topoisomerase 2-associated protein PAT1 (Decapping activator and translational repressor PAT1) (Topoisomerase II-associated protein PAT1) (mRNA turnover protein 1)
R.MQSphosVIDLGR.N	YBL076C_829	1	1	1	-0.755117	-0.638733	3	1	AVSRMQSVIDLGR	M	Q	S	V	I	STYFILV	CENTER	YBL076C	ILS1	SYIC_YEAST	Isoleucine--tRNA ligase, cytoplasmic (EC 6.1.1.5) (Isoleucyl-tRNA synthetase) (IleRS)
R.NAEQAVSphosAEER.E	YLR002C_395	1	1	1	0.0549123	0.0825507	9	5	NAEQAVSAEERER	A	V	S	A	E	STYX	CENTER	YLR002C	NOC3	NOC3_YEAST	Nucleolar complex-associated protein 3
R.NATphosFPGVQMK.F	YLR044C_320	1	0.9998	1	0.137968	-0.066827	3	3	MKIRNATFPGVQM	N	A	T	F	P	STYFILV	CENTER	YLR044C	PDC1	PDC1_YEAST	Pyruvate decarboxylase isozyme 1 (EC 4.1.1.-) (EC 4.1.1.43) (EC 4.1.1.72) (EC 4.1.1.74) (Thiamine pyrophosphate-dependent 2-oxo-acid decarboxylase) (2ODC)
R.NEKSphosPAQLWAER.K	YCR088W_313	1	1	1	0.295502	0.254328	26	16	GFRNEKSPAQLWA	E	K	S	P	A	STP	CENTER	YCR088W	ABP1	ABP1_YEAST	Actin-binding protein
R.NELMPPDSphosPPR.M	YBR275C_1795	1	1	1	0.0548727	0.518136	18	19	ELMPPDSPPRMTE	P	D	S	P	P	STP	CENTER	YBR275C	RIF1	RIF1_YEAST	Telomere length regulator protein RIF1 (RAP1-interacting factor 1)
R.NENVNSphosIR.G	YCR023C_275	1	1	1	0.230754	0.259731	4	2	RNENVNSIRGQDS	V	N	S	I	R	STYFILV	CENTER	YCR023C	YCR023C;YCR23C;YCR241	YCR3_YEAST	Uncharacterized membrane protein YCR023C
R.NESphosNEDIR.R	YDR170C_1804	1	1	1	-0.452048	-0.0408318	15	15	HMKRNESNEDIRR	N	E	S	N	E	STYX	CENTER	YDR170C	SEC7	SEC7_YEAST	Protein transport protein SEC7
R.NFHNLSphosQR.S	YIL135C_84	1	1	1	0.148022	-0.163388	16	12	RNFHNLSQRSSAV	N	L	S	Q	R	STYQ	CENTER	YIL135C	VHS2	VHS2_YEAST	Protein VHS2 (Viable in a HAL3 SIT4 background protein 2)
R.NHSphosPDPIGIDNYK.R	YPL071C_21	1	1	1	-0.10304	0.0943278	44	36	IRKRNHSPDPIGI	N	H	S	P	D	STP	CENTER	YPL071C	YPL071C	YP071_YEAST	Uncharacterized protein YPL071C
R.NILSphosFHEVK.H	YER049W_293	0.999	0.9997	1	0.890986	0.217903	3	5	DERNILSFHEVKH	I	L	S	F	H	STYFILV	CENTER	YER049W	TPA1	TPA1_YEAST	Prolyl 3,4-dihydroxylase TPA1 (EC 1.14.11.-) (Termination and polyadenylation protein 1) (uS12 prolyl 3,4-dihydroxylase)
R.NISphosLALDKEDDER.L	YGR070W_433	1	1	1	-0.056119	0.59628	5	6	GLKRNISLALDKE	N	I	S	L	A	STYFILV	CENTER	YGR070W	ROM1;SKC1	ROM1_YEAST	RHO1 GDP-GTP exchange protein 1 (Protein kinase C suppressor SKC1)
R.NLILTphosDGENENKLYK.M	YNL212W_486	1	1	1	0.027935	0.265095	12	14	DRNLILTDGENEN	I	L	T	D	G	STYX	CENTER	YNL212W	VID27	VID27_YEAST	Vacuolar import and degradation protein 27
R.NLSphosPIIK.L	YBR236C_141	0.998	0.9977	1	-0.201724	0.185236	9	3	RAKRNLSPIIKLR	N	L	S	P	I	STP	CENTER	YBR236C	ABD1	MCES_YEAST	mRNA cap guanine-N7 methyltransferase (EC 2.1.1.56) (mRNA (guanine-N(7)-)-methyltransferase) (mRNA cap methyltransferase)
R.NMDNKNTphosPER.G	YBR215W_151	1	1	1	-0.13926	0.513697	9	6	NMDNKNTPERGSS	K	N	T	P	E	STP	CENTER	YBR215W	HPC2	HPC2_YEAST	Histone promoter control protein 2
R.NNSphosLKFNPEDFDFQFK.R	YOR113W_286	0.9978	1	1	-0.669735	0.611245	2	3	LSSRNNSLKFNPE	N	N	S	L	K	STYFILV	CENTER	YOR113W	AZF1	AZF1_YEAST	Asparagine-rich zinc finger protein AZF1
R.NQVSphosGNFK.E	YDL225W_392	0.996	0.9996	1	-0.422067	0.729222	6	6	TPRNQVSGNFKEN	Q	V	S	G	N	STYX	CENTER	YDL225W	SHS1;SEP7	SHS1_YEAST	Seventh homolog of septin 1 (Septation protein 7)
R.NSphosEVDLNEEPR.T	YGR009C_315	1	1	1	-0.0504628	0.212499	28	14	DEAARNSEVDLNE	R	N	S	E	V	STYX	CENTER	YGR009C	SEC9;HSS7	SEC9_YEAST	Protein transport protein SEC9
R.NVASphosGAPVQK.E	YCR088W_458	1	1	1	-0.0219033	0.152605	13	14	PSRNVASGAPVQK	V	A	S	G	A	STYX	CENTER	YCR088W	ABP1	ABP1_YEAST	Actin-binding protein
R.NVVDENLINDMDSphosEDAHK.S	YKL112W_618	1	1	1	0.0813749	-0.493968	16	12	LINDMDSEDAHKS	M	D	S	E	D	STYX	CENTER	YKL112W	ABF1;BAF1;OBF1;REB2;SBF1	ABF1_YEAST	ARS-binding factor 1 (Bidirectionally acting factor 1) (DNA replication enhancer-binding protein OBF1) (SFB-B)
R.QDAADGITphosPPPK.Q	YDR170C_334	1	1	1	-0.00510579	-0.372453	96	59	DAADGITPPPKQK	G	I	T	P	P	STP	CENTER	YDR170C	SEC7	SEC7_YEAST	Protein transport protein SEC7
R.QGVDVESphosEGRR.E	YDR093W_755	0.9651	0.9289	1	-0.872156	-0.263224	1	1	QGVDVESEGRREK	V	E	S	E	G	STYX	CENTER	YDR093W	DNF2	ATC4_YEAST	Phospholipid-transporting ATPase DNF2 (EC 7.6.2.1) (Flippase DNF2)
R.QINGYphosVGFANLPK.Q	YLR314C_99	1	1	1	-0.755117	-0.340392	5	5	RRQINGYVGFANL	N	G	Y	V	G	STYFILV	CENTER	YLR314C	CDC3	CDC3_YEAST	Cell division control protein 3
R.QLTphosPQQQQLVNQMK.V	YOL051W_163	1	1	1	-0.0332186	0.369811	16	4	QQRRQLTPQQQQL	Q	L	T	P	Q	STP	CENTER	YOL051W	GAL11;ABE1;MED15;RAR3;SDS4;SPT13	MED15_YEAST	Mediator of RNA polymerase II transcription subunit 15 (Autonomous replication regulatory protein 3) (Basal expression activator protein 1) (Defective silencing suppressor protein 4) (Mediator complex subunit 15) (Transcription regulatory protein GAL11) (Ty insertion suppressor protein 13)
R.QMLQSphosPMFR.Q	YMR276W_197	1	1	1	0.387488	0.151813	3	2	ARQMLQSPMFRQM	L	Q	S	P	M	STP	CENTER	YMR276W	DSK2;SHE4	DSK2_YEAST	Ubiquitin domain-containing protein DSK2
R.QNEPQISphosR.T	YPR089W_814	1	1	1	0.117648	0.331722	37	23	QNEPQISRTNSGT	Q	I	S	R	T	STYX	CENTER	YPR089W	YPR089W;YPR090W	YP089_YEAST	Dilute domain-containing protein YPR089W
R.QNSphosENIK.N	YNL265C_244	1	1	1	-0.287337	-0.848187	28	21	KKPRQNSENIKNE	Q	N	S	E	N	STYX	CENTER	YNL265C	IST1	IST1_YEAST	Vacuolar protein sorting-associated protein IST1 (Increased sodium tolerance protein 1)
R.QNSphosIPEVKFPQELSDVSK.V	YML127W_513	1	1	1	-0.115013	-0.12033	23	44	TPARQNSIPEVKF	Q	N	S	I	P	STYFILV	CENTER	YML127W	RSC9	RSC9_YEAST	Chromatin structure-remodeling complex subunit RSC9 (RSC complex subunit RSC9) (Remodel the structure of chromatin complex subunit 9)
R.QPIFVAHTphosAGR.Y	YJR123W_73	1	1	1	-0.0793888	0.275851	9	8	PIFVAHTAGRYAN	A	H	T	A	G	STYX	CENTER	YJR123W	RPS5;RPS2	RS5_YEAST	40S ribosomal protein S5 (RP14) (S2) (Small ribosomal subunit protein uS7) (YS8)
R.QPQSQQAPMTYTPSFIASphosDEAAR.N	YGR009C_308	0.9932	0.9945	1	0.221263	-0.413583	6	2	TPSFIASDEAARN	I	A	S	D	E	STYX	CENTER	YGR009C	SEC9;HSS7	SEC9_YEAST	Protein transport protein SEC9
R.QQAIDASphosEEEEEEEEEKVQEAVR.K	YMR044W_242	1	1	1	0.0917542	0.316711	16	34	QQAIDASEEEEEE	D	A	S	E	E	STYX	CENTER	YMR044W	IOC4	IOC4_YEAST	ISWI one complex protein 4
R.QQQQPLQMQPLSphosR.T	YGR097W_969	1	1	1	0.621953	-0.174099	3	4	LQMQPLSRTSSSS	P	L	S	R	T	STYX	CENTER	YGR097W	ASK10;RGC2	ASK10_YEAST	Activator of SKN7 protein 10 (Regulator of the glycerol channel 2)
R.QRGSphosIAM.-	YBR214W_524	0.9965	0.9965	1	-0.42199	0.427938	6	12	ARRQRGSIAM___	R	G	S	I	A	STYFILV	CENTER	YBR214W	SDS24	SDS24_YEAST	Protein SDS24
R.QSphosHENIEK.L	YDR122W_521	0.9907	0.9937	1	-0.436941	0.217903	1	1	NQQQRQSHENIEK	R	Q	S	H	E	STYX	CENTER	YDR122W	KIN1	KIN1_YEAST	Serine/threonine protein kinase KIN1 (EC 2.7.11.1)
R.QSphosPNLQK.V	YOL116W_231	0.9996	0.9996	1	0.0115197	0.207096	11	7	SSQSRQSPNLQKV	R	Q	S	P	N	STP	CENTER	YOL116W	MSN1;FUP1;PHD2	MSN1_YEAST	Protein MSN1 (Multicopy suppressor of SNF1 protein 1)
R.QSphosVGLIR.T	YCR023C_313	1	1	1	0.621935	-0.69844	16	9	ILTRRQSVGLIRT	R	Q	S	V	G	STYFILV	CENTER	YCR023C	YCR023C;YCR23C;YCR241	YCR3_YEAST	Uncharacterized membrane protein YCR023C
R.QVTphosPKDPMHEIEDK.S	YOR052C_20	1	1	1	-0.664351	-0.134007	1	4	DEIRQVTPKDPMH	Q	V	T	P	K	STP	CENTER	YOR052C	TMC1	TMC1_YEAST	AN1-type zinc finger protein TMC1 (Trivalent metalloid-sensitive Cuz1-related protein 1)
R.QYSEQQQLQENEGEGENTRLPVSphosEEEFR.M	YOR358W_60	1	0.9987	1	0.400964	-0.133941	4	3	NTRLPVSEEEFRM	P	V	S	E	E	STYX	CENTER	YOR358W	HAP5	HAP5_YEAST	Transcriptional activator HAP5
R.RASphosANEGLGK.F	YNL121C_174	1	1	1	-0.709277	-0.293598	4	3	VLLRRASANEGLG	R	A	S	A	N	STYX	CENTER	YNL121C	TOM70;MAS70;OMP1	TOM70_YEAST	Mitochondrial import receptor subunit TOM70 (70 kDa mitochondrial outer membrane protein) (Translocase of outer membrane 70 kDa subunit)
R.RASphosLFLR.Q	YLL029W_56	1	0.9999	1	0.317947	-0.0376186	13	6	RQGRRASLFLRQL	R	A	S	L	F	STYFILV	CENTER	YLL029W	FRA1	FRA1_YEAST	Putative Xaa-Pro aminopeptidase FRA1 (EC 3.4.11.9) (Fe repressor of activation 1)
R.RASphosLFPR.D	YLL018C_546	1	1	1	-0.371012	-0.59976	20	28	KNIRRASLFPRDP	R	A	S	L	F	STYFILV	CENTER	YLL018C	DPS1;APS;APS1	SYDC_YEAST	Aspartate--tRNA ligase, cytoplasmic (EC 6.1.1.12) (Aspartyl-tRNA synthetase) (AspRS)
R.RDSphosDNAVHAA.A	YDR207C_141	1	1	1	-0.363692	0.206933	2	4	LQDRRDSDNAVHA	R	D	S	D	N	STYX	CENTER	YDR207C	UME6;CAR80;CARGR1;NIM2;RIM16	UME6_YEAST	Transcriptional regulatory protein UME6 (Negative transcriptional regulator of IME2) (Regulator of inducer of meiosis protein 16) (Unscheduled meiotic gene expression protein 6)
R.RDSphosLNNDR.T	YJL051W_717	1	0.9997	1	-0.163922	-0.927012	7	2	GNSRRDSLNNDRT	R	D	S	L	N	STYFILV	CENTER	YJL051W	IRC8	IRC8_YEAST	Uncharacterized protein IRC8 (Increased recombination centers protein 8)
R.RESphosLGDK.T	YIL125W_910	0.9996	0.9973	1	-0.328433	-0.735583	6	4	LHKRRESLGDKTT	R	E	S	L	G	STYFILV	CENTER	YIL125W	KGD1;OGD1	ODO1_YEAST	2-oxoglutarate dehydrogenase, mitochondrial (EC 1.2.4.2) (2-oxoglutarate dehydrogenase complex component E1) (OGDC-E1) (Alpha-ketoglutarate dehydrogenase)
R.RFDDESphosVQK.D	YDL229W_84	1	0.9998	1	-0.349478	-0.00269663	7	5	RRFDDESVQKDMK	D	E	S	V	Q	STYFILV	CENTER	YDL229W	SSB1;YG101	SSB1_YEAST	Ribosome-associated molecular chaperone SSB1 (EC 3.6.4.10) (Cold-inducible protein YG101) (Heat shock protein SSB1) (Hsp70 chaperone Ssb)
R.RFNSphosFGVQ.V	YOR042W_309	1	1	1	0.117648	-0.356334	29	24	ERRRFNSFGVQVG	F	N	S	F	G	STYFILV	CENTER	YOR042W	CUE5	CUE5_YEAST	Ubiquitin-binding protein CUE5 (Coupling of ubiquitin conjugation to ER degradation protein 5)
R.RGSphosADGEWIQCEVLK.V	YCL010C_139	1	1	1	0.0223252	0.316711	10	12	YKPRRGSADGEWI	R	G	S	A	D	STYX	CENTER	YCL010C	SGF29	SGF29_YEAST	SAGA-associated factor 29 (29 kDa SAGA-associated factor) (SAGA histone acetyltransferase complex 29 kDa subunit)
R.RGSphosQVAVEK.V	YLR259C_141	1	1	1	0.461912	0.0825507	1	3	MDLRRGSQVAVEK	R	G	S	Q	V	STYQ	CENTER	YLR259C	HSP60;MIF4	HSP60_YEAST	Heat shock protein 60, mitochondrial (CPN60) (P66) (Stimulator factor I 66 kDa component)
R.RGSphosVPANFHGN.S	YKR021W_220	1	1	1	0.370414	-0.309028	3	1	SSSRRGSVPANFH	R	G	S	V	P	STYFILV	CENTER	YKR021W	ALY1;ART6	ALY1_YEAST	Arrestin-related trafficking adapter 6 (Arrestin-like protein 1)
R.RHNSphosLQPEK.G	YDR436W_203	1	1	1	-0.127086	0.0238097	7	4	PLRRHNSLQPEKG	H	N	S	L	Q	STYFILV	CENTER	YDR436W	PPZ2	PPZ2_YEAST	Serine/threonine-protein phosphatase PP-Z2 (EC 3.1.3.16)
R.RLSKISphosVPDGK.T	YPL019C_592	1	1	1	0.211708	-0.782097	58	78	RRLSKISVPDGKT	K	I	S	V	P	STYFILV	CENTER	YPL019C	VTC3;PHM2	VTC3_YEAST	Vacuolar transporter chaperone 3 (Phosphate metabolism protein 2)
R.RLSphosAPEQQQQLEVPPLKK.S	YDR207C_645	1	1	1	0.0549123	0.0825507	43	47	RIDRRLSAPEQQQ	R	L	S	A	P	STYX	CENTER	YDR207C	UME6;CAR80;CARGR1;NIM2;RIM16	UME6_YEAST	Transcriptional regulatory protein UME6 (Negative transcriptional regulator of IME2) (Regulator of inducer of meiosis protein 16) (Unscheduled meiotic gene expression protein 6)
R.RLSphosEENK.Q	YER104W_48	0.9985	0.9989	1	-0.945127	0.217903	6	2	TSTRRLSEENKQQ	R	L	S	E	E	STYX	CENTER	YER104W	RTT105	RT105_YEAST	Regulator of Ty1 transposition protein 105
R.RLTphosGFLPQEIK.S	YPR160W_31	1	1	1	0.370414	-0.248274	222	133	RLTRRLTGFLPQE	R	L	T	G	F	STYX	CENTER	YPR160W	GPH1	PHSG_YEAST	Glycogen phosphorylase (EC 2.4.1.1)
R.RLTphosKEFEEK.E	YGR202C_67	1	1	1	-0.625305	0.022178	8	7	RKRRRLTKEFEEK	R	L	T	K	E	STYX	CENTER	YGR202C	PCT1;CCT;CCT1	PCY1_YEAST	Choline-phosphate cytidylyltransferase (EC 2.7.7.15) (CTP:phosphocholine cytidylyltransferase) (CCT) (CT) (Phosphorylcholine transferase)
R.RLTphosPVEAVEK.H	YJL044C_110	1	1	1	-0.0446234	-0.237922	7	6	VGIRRLTPVEAVE	R	L	T	P	V	STP	CENTER	YJL044C	GYP6	GYP6_YEAST	GTPase-activating protein GYP6 (GAP for YPT6)
R.RNASphosDADIVNIK.L	YCL005W_241	1	1	1	-0.498341	-0.291967	13	18	KLRRNASDADIVN	N	A	S	D	A	STYX	CENTER	YCL005W	LDB16	LDB16_YEAST	Protein LDB16 (Low dye-binding protein 16)
R.RNSphosFAVIEFTPEVLDR.C	YDL051W_19	1	1	1	-0.151539	0.0825507	204	202	PQSRRNSFAVIEF	R	N	S	F	A	STYFILV	CENTER	YDL051W	LHP1;LAH1;YLA1	LHP1_YEAST	La protein homolog (La autoantigen homolog) (La ribonucleoprotein)
R.RNSphosLGVR.N	YJL165C_217	1	1	1	-0.570716	-0.438796	12	11	KLRRRNSLGVRNH	R	N	S	L	G	STYFILV	CENTER	YJL165C	HAL5	HAL5_YEAST	Serine/threonine-protein kinase HAL5 (EC 2.7.11.1) (Halotolerance protein 5)
R.RNSphosVAVK.F	YNR014W_197	1	1	1	-0.57896	-0.0162965	17	6	HHHRRNSVAVKFD	R	N	S	V	A	STYFILV	CENTER	YNR014W	YNR014W;N2060	YN87_YEAST	Uncharacterized protein YNR014W
R.RNSphosVLPASDFHQC.A	YNR014W_115	1	1	1	0.127844	0.464696	13	10	PSSRRNSVLPASD	R	N	S	V	L	STYFILV	CENTER	YNR014W	YNR014W;N2060	YN87_YEAST	Uncharacterized protein YNR014W
R.RNSphosVNIGALCEDVPNTAGPH.L	YOR028C_99	1	1	1	-0.349478	0.518136	15	15	LSGRRNSVNIGAL	R	N	S	V	N	STYFILV	CENTER	YOR028C	CIN5;HAL6;SDS15;YAP4	YAP4_YEAST	AP-1-like transcription factor YAP4 (Chromosome instability protein 5) (Transcription activator CIN5)
R.RNTphosNPFK.Q	YJR076C_327	1	1	1	-0.0446234	0.249845	25	23	TTTRRNTNPFKQS	R	N	T	N	P	STYX	CENTER	YJR076C	CDC11;PSL9	CDC11_YEAST	Cell division control protein 11
R.RNTphosQPVLNLHPAAAPTNDAGLAVVDGK.N	YLR177W_235	1	1	1	0.493797	0.544105	33	40	FNARRNTQPVLNL	R	N	T	Q	P	STYQ	CENTER	YLR177W	YLR177W	YL177_YEAST	Uncharacterized protein YLR177W
R.RPSphosDFGK.L	YPR164W_20	1	1	1	0.117321	0.201652	12	4	HYIRRPSDFGKLE	R	P	S	D	F	STYX	CENTER	YPR164W	MMS1;KIM3;RTT108;SLM6	MMS1_YEAST	E3 ubiquitin-protein ligase linker protein MMS1 (Methyl methanesulfonate-sensitivity protein 1) (Regulator of Ty1 transposition protein 108) (Synthetically lethal with MCM10 protein 6)
R.RPSphosLVDR.R	YGL180W_508	1	1	1	0.370414	-0.00356987	5	2	DGSRRPSLVDRRL	R	P	S	L	V	STYFILV	CENTER	YGL180W	ATG1;APG1;AUT3;CVT10	ATG1_YEAST	Serine/threonine-protein kinase ATG1 (EC 2.7.11.1) (Autophagy protein 3) (Autophagy-related protein 1) (Cytoplasm to vacuole targeting protein 10)
R.RPSphosMAER.R	YOR370C_9	1	0.9996	1	-0.163922	-0.346779	5	2	SPERRPSMAERRP	R	P	S	M	A	STYX	CENTER	YOR370C	MRS6;MSI4	RAEP_YEAST	Rab proteins geranylgeranyltransferase component A (Rab escort protein) (REP)
R.RPSphosNIGLPLPK.N	YNR031C_118	1	1	1	0.0115197	0.073872	23	20	RSSRRPSNIGLPL	R	P	S	N	I	STYX	CENTER	YNR031C	SSK2	SSK2_YEAST	MAP kinase kinase kinase SSK2 (EC 2.7.11.25) (Suppressor of sensor kinase 2)
R.RPSphosVGNIQEANNLLNIIK.G	YPL118W_327	1	1	1	0.0866211	-0.21883	5	3	RRARRPSVGNIQE	R	P	S	V	G	STYFILV	CENTER	YPL118W	MRP51	RT51_YEAST	37S ribosomal protein MRP51, mitochondrial (Mitochondrial small ribosomal subunit protein bS1m)
R.RPVSphosIAAAQHVPTAPASR.H	YMR109W_992	1	1	1	0.0652084	0.427938	12	16	ATRRPVSIAAAQH	P	V	S	I	A	STYFILV	CENTER	YMR109W	MYO5	MYO5_YEAST	Myosin-5 (Actin-dependent myosin-I MYO5) (Class I unconventional myosin MYO5) (Type I myosin MYO5)
R.RQLANTphosPAK.D	YBR072W_42	1	1	1	0.263499	0.228629	61	26	RRQLANTPAKDST	A	N	T	P	A	STP	CENTER	YBR072W	HSP26	HSP26_YEAST	Heat shock protein 26 (26 kDa heat shock protein)
R.RQPSphosVNLFSTL.M	YDR186C_715	1	1	1	-0.467314	0.100169	4	8	ELRRQPSVNLFST	Q	P	S	V	N	STYFILV	CENTER	YDR186C	SND1	SND1_YEAST	SRP-independent targeting protein 1
R.RQSphosEAFAGQNEDEADLK.D	YHR117W_55	1	1	1	0.172442	0.627547	14	7	KDNRRQSEAFAGQ	R	Q	S	E	A	STYX	CENTER	YHR117W	TOM71;TOM72	TOM71_YEAST	Protein TOM71 (71 kDa mitochondrial outer membrane protein)
R.RRESphosFQALTR.D	YDL176W_405	1	1	1	0.182262	0.184185	10	8	SRRRRESFQALTR	R	E	S	F	Q	STYFILV	CENTER	YDL176W	YDL176W	YD176_YEAST	Uncharacterized protein YDL176W
R.RSphosQDLMR.D	YOR127W_455	1	0.9999	1	-0.718123	-0.00269663	5	3	KVTSRRSQDLMRD	R	R	S	Q	D	STYQ	CENTER	YOR127W	RGA1;DBM1;THE1	RGA1_YEAST	Rho-type GTPase-activating protein 1
R.RSSphosAQEDAPIVIR.R	YLR399C_270	1	1	1	-0.127086	0.239276	32	41	AKGRRSSAQEDAP	R	S	S	A	Q	STYX	CENTER	YLR399C	BDF1	BDF1_YEAST	Bromodomain-containing factor 1
R.SASISALQESphosDNEWNR.S	YDR138W_234	0.9982	0.9991	1	-0.10304	-0.5814	4	7	ISALQESDNEWNR	Q	E	S	D	N	STYX	CENTER	YDR138W	HPR1	HPR1_YEAST	THO complex subunit HPR1 (Hyperrecombination protein 1)
R.SASphosPVVGEHQEK.N	YLR096W_643	0.9997	1	1	0.197265	-0.372453	13	21	YQQRSASPVVGEH	S	A	S	P	V	STP	CENTER	YLR096W	KIN2	KIN2_YEAST	Serine/threonine-protein kinase KIN2 (EC 2.7.11.1)
R.SGGFGGSphosFGGR.S	YPR163C_71	1	1	1	-0.436941	-0.792945	21	18	SGGFGGSFGGRSR	G	G	S	F	G	STYFILV	CENTER	YPR163C	TIF3;STM1;TIF42	IF4B_YEAST	Eukaryotic translation initiation factor 4B (eIF-4B)
R.SISRPSERASphosQEDPFR.F	YKR090W_135	0.9993	1	1	-0.214548	0.311649	7	14	RPSERASQEDPFR	R	A	S	Q	E	STYQ	CENTER	YKR090W	PXL1	PXL1_YEAST	Paxillin-like protein 1
R.SKNEDLGSphosLK.E	YLR187W_701	1	1	1	-0.214548	-0.0408318	42	31	KNEDLGSLKEFEE	L	G	S	L	K	STYFILV	CENTER	YLR187W	SKG3	SKG3_YEAST	Protein SKG3 (Suppressor of lethality of KEX2-GAS1 double null mutant protein 3)
R.SKSphosVHFDQAAPVK.Y	YER054C_221	1	1	1	0.842283	0.437216	21	25	MLIRSKSVHFDQA	S	K	S	V	H	STYFILV	CENTER	YER054C	GIP2	GIP2_YEAST	GLC7-interacting protein 2
R.SLEASAADESphosDEDEEAIR.L	YNL273W_1213	1	1	1	-0.151539	-0.175761	47	65	ASAADESDEDEEA	D	E	S	D	E	STYX	CENTER	YNL273W	TOF1	TOF1_YEAST	Topoisomerase 1-associated factor 1
R.SphosADQLFIPNNIR.E	YKL025C_252	1	1	1	-0.682053	-0.0408318	4	3	LKPNERSADQLFI	E	R	S	A	D	STYX	CENTER	YKL025C	PAN3;ECM35	PAN3_YEAST	PAN2-PAN3 deadenylation complex subunit PAN3 (PAB1P-dependent poly(A)-specific ribonuclease) (Poly(A)-nuclease deadenylation complex subunit 3) (PAN deadenylation complex subunit 3)
R.SphosAGVWENNK.Q	YMR038C_218	1	1	1	0.0441859	-0.133941	1	2	LGVIARSAGVWEN	A	R	S	A	G	STYX	CENTER	YMR038C	CCS1;LYS7	CCS1_YEAST	Superoxide dismutase 1 copper chaperone
R.SphosAIGLLAK.W	YAL024C_372	1	1	1	-0.57896	0.185236	2	5	MSVLHRSAIGLLA	H	R	S	A	I	STYX	CENTER	YAL024C	LTE1;EIS4;MSI2	LTE1_YEAST	Guanine nucleotide exchange factor LTE1 (Low temperature essential protein 1)
R.SphosCPNFNVGIK.K	YBR080C_722	1	0.9999	1	0.206915	0.690972	7	3	INELSRSCPNFNV	S	R	S	C	P	STYX	CENTER	YBR080C	SEC18	SEC18_YEAST	Vesicular-fusion protein SEC18
R.SphosDENDDDLQR.A	YDL161W_163	1	0.9994	1	-0.195369	-0.59083	18	28	RRGTGRSDENDDD	G	R	S	D	E	STYX	CENTER	YDL161W	ENT1	ENT1_YEAST	Epsin-1
R.SphosGQDVWGR.R	YBR276C_173	1	1	1	0.0549123	-0.0408893	3	2	NTTLKRSGQDVWG	K	R	S	G	Q	STYX	CENTER	YBR276C	PPS1	PPS1_YEAST	Dual specificity protein phosphatase PPS1 (EC 3.1.3.16) (EC 3.1.3.48)
R.SphosGQGAFGNMCR.G	YBR031W_85	1	1	1	-0.163976	0.4186	2	4	GGGTGRSGQGAFG	G	R	S	G	Q	STYX	CENTER	YBR031W	RPL4A;RPL2;RPL2A	RL4A_YEAST	60S ribosomal protein L4-A (L2) (Large ribosomal subunit protein uL4-A) (RP2) (YL2)
R.SphosIAGDGNIEDFR.N	YLL001W_629	1	1	1	0.18266	0.561204	32	30	ASDKKRSIAGDGN	K	R	S	I	A	STYFILV	CENTER	YLL001W	DNM1	DNM1_YEAST	Dynamin-related protein DNM1 (EC 3.6.5.5)
R.SphosIKPDAVVPER.V	YPR171W_225	0.9999	1	1	-0.124898	0.759144	2	3	ESPSSRSIKPDAV	S	R	S	I	K	STYFILV	CENTER	YPR171W	BSP1	BSP1_YEAST	Protein BSP1 (Binding of synaptojanin polyphosphoinositide phosphatase domain protein 1)
R.SphosKEQLPR.H	YCL040W_354	0.9582	0.9413	1	0.233973	0.603024	2	1	LLQQYRSKEQLPR	Y	R	S	K	E	STYX	CENTER	YCL040W	GLK1;HOR3	HXKG_YEAST	Glucokinase-1 (EC 2.7.1.2) (Glucose kinase 1) (GLK-1)
R.SphosLANGIINVK.E	YJL074C_514	1	0.9998	1	0.137968	0.437216	1	3	NETMSRSLANGII	S	R	S	L	A	STYFILV	CENTER	YJL074C	SMC3	SMC3_YEAST	Structural maintenance of chromosomes protein 3 (DA-box protein SMC3)
R.SphosLGGLEER.D	YOR119C_354	1	0.9987	1	-0.407269	-0.638733	4	3	SLHLVRSLGGLEE	V	R	S	L	G	STYFILV	CENTER	YOR119C	RIO1;RRP10	RIO1_YEAST	Serine/threonine-protein kinase RIO1 (EC 2.7.11.1) (EC 3.6.3.-) (Ribosomal RNA-processing protein 10)
R.SphosLIEEEVEQDEGQCR.T	YLR272C_475	1	1	1	0.000464491	0.134705	5	4	NDTIERSLIEEEV	E	R	S	L	I	STYFILV	CENTER	YLR272C	YCS4;LOC7	CND1_YEAST	Condensin complex subunit 1 (XCAP-D2 homolog)
R.SphosLKPEVR.K	YGL031C_95	0.9997	0.998	1	-0.328433	0.531185	14	10	LIKERRSLKPEVR	R	R	S	L	K	STYFILV	CENTER	YGL031C	RPL24A;RP29;RPL30A	RL24A_YEAST	60S ribosomal protein L24-A (L30) (Large ribosomal subunit protein eL24-A) (RP29) (YL21)
R.SphosLPMVDVK.L	YDL102W_6	0.9997	0.9996	1	-0.321464	0.427938	1	3	_MSEKRSLPMVDV	K	R	S	L	P	STYFILV	CENTER	YDL102W	POL3;CDC2;TEX1	DPOD_YEAST	DNA polymerase delta catalytic subunit (EC 2.7.7.7) (DNA polymerase III)
R.SphosLPNIQVWRPADGNEVSAAYK.N	YPR074C_492	1	1	1	-0.067707	0.331722	7	7	TLAHFRSLPNIQV	F	R	S	L	P	STYFILV	CENTER	YPR074C	TKL1	TKT1_YEAST	Transketolase 1 (TK 1) (EC 2.2.1.1)
R.SphosMIEHAR.T	YGR253C_87	1	1	1	-0.038921	-0.544406	6	9	LTADARSMIEHAR	A	R	S	M	I	STYX	CENTER	YGR253C	PUP2;DOA5	PSA5_YEAST	Proteasome subunit alpha type-5 (EC 3.4.25.1) (Macropain subunit PUP2) (Multicatalytic endopeptidase complex subunit PUP2) (Proteasome component PUP2) (Proteinase YSCE subunit PUP2)
R.SphosNAVIRPDFK.F	YBR080C_226	1	1	1	-0.595639	-0.563852	15	20	NSLRPRSNAVIRP	P	R	S	N	A	STYX	CENTER	YBR080C	SEC18	SEC18_YEAST	Vesicular-fusion protein SEC18
R.SphosNLALAGGAFRP.-	YBR198C_787	1	1	1	-0.314693	-0.782097	14	10	KVKFSRSNLALAG	S	R	S	N	L	STYX	CENTER	YBR198C	TAF5;TAF90	TAF5_YEAST	Transcription initiation factor TFIID subunit 5 (TAFII-90) (TBP-associated factor 5) (TBP-associated factor 90 kDa)
R.SphosPGIAKPN.A	YDR227W_274	1	1	1	0.361698	0.48273	24	15	EESKARSPGIAKP	A	R	S	P	G	STP	CENTER	YDR227W	SIR4;ASD1;STE9;UTH2	SIR4_YEAST	Regulatory protein SIR4 (Silent information regulator 4)
R.SphosPLANPMQEK.R	YGR009C_220	1	1	1	0.313425	0.151813	4	3	LSLDQRSPLANPM	Q	R	S	P	L	STP	CENTER	YGR009C	SEC9;HSS7	SEC9_YEAST	Protein transport protein SEC9
R.SphosPLLEQLR.N	YLL013C_515	1	1	1	-0.098081	0.390218	6	3	QQTYHRSPLLEQL	H	R	S	P	L	STP	CENTER	YLL013C	PUF3	PUF3_YEAST	mRNA-binding protein PUF3 (Pumilio homology domain family member 3)
R.SphosPLLEVQDR.E	YIR038C_56	1	1	1	-0.0162897	0.472726	12	8	IHPLGRSPLLEVQ	G	R	S	P	L	STP	CENTER	YIR038C	GTT1	GST1_YEAST	Glutathione S-transferase 1 (EC 2.5.1.18) (GST-I)
R.SphosQGQINAAR.R	YOR298C-A_28	1	1	1	-0.736501	0.163041	7	5	RANVARSQGQINA	A	R	S	Q	G	STYQ	CENTER	YOR298C-A	MBF1;SUF13	MBF1_YEAST	Multiprotein-bridging factor 1 (Suppressor of frameshift mutations protein 13)
R.SphosQLEVIR.E	YOR264W_87	0.9999	0.9874	1	-0.307658	-0.0680203	1	2	FKKRPRSQLEVIR	P	R	S	Q	L	STYQ	CENTER	YOR264W	DSE3	DSE3_YEAST	Protein DSE3 (Daughter specific expression protein 3)
R.SphosQLVQNK.H	YNL115C_251	0.9999	0.9992	1	0.509478	-0.5814	7	7	PTPTHRSQLVQNK	H	R	S	Q	L	STYQ	CENTER	YNL115C	YNL115C;N1929	YNL5_YEAST	Uncharacterized vacuolar membrane protein YNL115C
R.SphosQNFFHK.L	YHL023C_250	0.9997	0.9987	1	-0.400316	0.232773	4	2	RAASKRSQNFFHK	K	R	S	Q	N	STYQ	CENTER	YHL023C	NPR3;RMD11	NPR3_YEAST	Nitrogen permease regulator 3 (Required for meiotic nuclear division protein 11)
R.SphosQQDIQLNK.T	YLL001W_277	1	0.9999	1	0.132906	0.140498	6	2	VGVVNRSQQDIQL	N	R	S	Q	Q	STYQ	CENTER	YLL001W	DNM1	DNM1_YEAST	Dynamin-related protein DNM1 (EC 3.6.5.5)
R.SphosQVFAQHPDK.S	YMR072W_132	1	1	1	0.18755	0.281096	5	3	YANEVRSQVFAQH	V	R	S	Q	V	STYQ	CENTER	YMR072W	ABF2;HIM1	ABF2_YEAST	ARS-binding factor 2, mitochondrial
R.SphosRPVQEMIPLK.F	YCR093W_755	1	1	1	-0.13926	0.409201	3	2	NAPKERSRPVQEM	E	R	S	R	P	STYX	CENTER	YCR093W	CDC39;NOT1;ROS1	NOT1_YEAST	General negative regulator of transcription subunit 1 (Cell division cycle protein 39)
R.SphosVANELLALGNVAK.D	YGL139W_616	1	1	1	-0.53005	-0.760724	7	3	EGTVNRSVANELL	N	R	S	V	A	STYFILV	CENTER	YGL139W	FLC3	FLC3_YEAST	Putative flavin carrier protein 3 (FAD transporter 3) (TRP-like ion channel FLC3)
R.SphosVVNELVGR.L	YBR126C_342	1	1	1	-0.127136	0.872913	2	1	EYQYLRSVVNELV	L	R	S	V	V	STYFILV	CENTER	YBR126C	TPS1;BYP1;CIF1;FDP1;GGS1;GLC6;TSS1	TPS1_YEAST	Alpha,alpha-trehalose-phosphate synthase [UDP-forming] 56 kDa subunit (EC 2.4.1.15) (General glucose sensor subunit 1) (Glycogen metabolism control protein GLC6) (Trehalose synthase complex catalytic subunit TPS1) (Trehalose-6-phosphate synthase) (UDP-glucose-glucosephosphate glucosyltransferase)
R.SRTphosPHIINK.E	YBL101W-B_993	0.9996	0.9997	1	0.158006	0.418478	19	6	SPVRSRTPHIINK	S	R	T	P	H	STP	CENTER	YBL101W-B	#N/A	#N/A	#N/A
R.SVSphosDAELR.R	YDL126C_770	1	0.9993	1	-0.452048	-0.227642	42	40	TAKRSVSDAELRR	S	V	S	D	A	STYX	CENTER	YDL126C	CDC48	CDC48_YEAST	Cell division control protein 48 (EC 3.6.4.6) (Cell division cycle protein 48) (Transitional endoplasmic reticulum ATPase homolog)
R.SVSphosPQDIQER.R	YHR159W_286	0.9994	0.9998	1	0.335649	-0.708672	13	20	NQSRSVSPQDIQE	S	V	S	P	Q	STP	CENTER	YHR159W	TDA11	TDA11_YEAST	Topoisomerase I damage affected protein 11
R.SWSphosGDNEAHR.W	YOR209C_420	0.9994	0.9944	1	-0.42199	0.0825507	14	10	YTERSWSGDNEAH	S	W	S	G	D	STYX	CENTER	YOR209C	NPT1	NPT1_YEAST	Nicotinate phosphoribosyltransferase (NAPRTase) (EC 6.3.4.21)
R.TphosIGLNGR.S	YML013W_114	0.9994	0.9948	1	-0.10304	-0.120266	5	3	FRNDFRTIGLNGR	F	R	T	I	G	STYFILV	CENTER	YML013W	UBX2;SEL1	UBX2_YEAST	UBX domain-containing protein 2 (Secretion lowering protein 1)
R.TphosPGQMQR.G	YHL034C_119	1	1	1	-0.267016	-0.490635	6	5	HIKRARTPGQMQR	A	R	T	P	G	STP	CENTER	YHL034C	SBP1;SSB1;SSBR1	SSBP1_YEAST	Single-stranded nucleic acid-binding protein
R.TQNIVTDNRHDSphosPEAVVEIIGER.A	YER116C_50	1	1	1	-0.190402	-0.0800024	10	9	TDNRHDSPEAVVE	H	D	S	P	E	STP	CENTER	YER116C	SLX8	SLX8_YEAST	E3 ubiquitin-protein ligase complex SLX5-SLX8 subunit SLX8 (EC 2.3.2.27) (RING-type E3 ubiquitin transferase SLX8) (Synthetic lethal of unknown function protein 8)
R.TRSphosPELQDNLK.S	YLR219W_648	1	1	1	0.29098	0.321738	32	25	STTRTRSPELQDN	T	R	S	P	E	STP	CENTER	YLR219W	MSC3	MSC3_YEAST	Meiotic sister-chromatid recombination protein 3
R.TTLEWDKIKSphosPNPDEVVK.Y	YKL035W_79	1	1	1	0.235485	0.4186	7	3	EWDKIKSPNPDEV	I	K	S	P	N	STP	CENTER	YKL035W	UGP1	UGPA1_YEAST	UTP--glucose-1-phosphate uridylyltransferase (EC 2.7.7.9) (UDP-glucose pyrophosphorylase) (UDPGP) (UGPase)
R.VASphosIDEK.M	YER091C_411	1	1	1	-0.189013	-0.544406	7	11	VKARVASIDEKMS	V	A	S	I	D	STYFILV	CENTER	YER091C	MET6	METE_YEAST	5-methyltetrahydropteroyltriglutamate--homocysteine methyltransferase (EC 2.1.1.14) (Cobalamin-independent methionine synthase) (Delta-P8 protein) (Methionine synthase, vitamin-B12 independent isozyme)
R.VASphosQLGQK.K	YER023W_279	0.9997	0.9999	1	-0.452048	0.260338	3	7	EAARVASQLGQKK	V	A	S	Q	L	STYQ	CENTER	YER023W	PRO3;ORE2	P5CR_YEAST	Pyrroline-5-carboxylate reductase (P5C reductase) (P5CR) (EC 1.5.1.2)
R.VDDLQNSphosIALK.D	YDR251W_368	1	1	1	-0.461298	0.270754	6	7	VDDLQNSIALKDG	Q	N	S	I	A	STYFILV	CENTER	YDR251W	PAM1	PAM1_YEAST	Protein PAM1
R.VDWDNGNHFDVSphosPDR.Y	YDR229W_32	1	0.9971	1	0.404361	0.207096	2	1	GNHFDVSPDRYAP	D	V	S	P	D	STP	CENTER	YDR229W	IVY1	IVY1_YEAST	Protein IVY1 (Interaction with VPS33 and YPT7 protein 1)
R.VEEEIKPLDDMDSphosKGAVAADGEVHLR.K	YGL077C_42	1	1	1	-0.370869	0.157427	18	22	PLDDMDSKGAVAA	M	D	S	K	G	STYX	CENTER	YGL077C	HNM1;CTR;CTR1	HNM1_YEAST	Choline transport protein
R.VGDNLRVSphosNLNDA.V	YKR016W_493	0.97	0.9709	1	-0.253719	0.270754	3	5	GDNLRVSNLNDAV	R	V	S	N	L	STYX	CENTER	YKR016W	MIC60;AIM28;FCJ1;FMP13	MIC60_YEAST	MICOS complex subunit MIC60 (Altered inheritance of mitochondria protein 28) (Formation of crista junctions protein 1) (Found in mitochondrial proteome protein 13) (Mitofilin)
R.VGGASphosEVEVGEKK.D	YLR259C_407	1	1	1	-0.056119	0.0587039	3	3	IRVGGASEVEVGE	G	A	S	E	V	STYX	CENTER	YLR259C	HSP60;MIF4	HSP60_YEAST	Heat shock protein 60, mitochondrial (CPN60) (P66) (Stimulator factor I 66 kDa component)
R.VGSphosAAQVK.A	YBL099W_413	1	1	1	0.158006	0.370982	3	3	SVSRVGSAAQVKA	V	G	S	A	A	STYX	CENTER	YBL099W	ATP1	ATPA_YEAST	ATP synthase subunit alpha, mitochondrial
R.VGSphosAEDER.Y	YBR231C_278	1	1	1	-0.530407	-0.388755	6	9	FLQRVGSAEDERY	V	G	S	A	E	STYX	CENTER	YBR231C	SWC5;AOR1	SWC5_YEAST	SWR1-complex protein 5
R.VGSphosIVAEK.A	YMR110C_220	0.9997	1	1	-0.056119	-0.120844	1	2	GSPRVGSIVAEKA	V	G	S	I	V	STYFILV	CENTER	YMR110C	HFD1	HFD1_YEAST	Fatty aldehyde dehydrogenase HFD1 (EC 1.2.1.3)
R.VGVLSphosEDKK.K	YBR189W_87	0.9999	1	1	0.0057379	0.249499	2	2	VRVGVLSEDKKKL	V	L	S	E	D	STYX	CENTER	YBR189W	RPS9B;RPS13B;SUP46	RS9B_YEAST	40S ribosomal protein S9-B (RP21) (S13) (Small ribosomal subunit protein uS4-B) (YP28) (YS11)
R.VISphosNKVEK.D	YJR098C_60	1	1	1	0.0224908	-0.147747	7	9	GGARVISNKVEKD	V	I	S	N	K	STYX	CENTER	YJR098C	YJR098C;J1936	YJ68_YEAST	Uncharacterized protein YJR098C
R.VISphosQPIELHK.L	YJR083C_9	1	1	1	-0.467314	-0.396999	7	10	EDQRVISQPIELH	V	I	S	Q	P	STYQ	CENTER	YJR083C	ACF4	ACF4_YEAST	Assembly-complementing factor 4
R.VISQPIELHKLSphosIVDK.H	YJR083C_18	1	0.9351	1	0.0970378	0.643666	3	1	IELHKLSIVDKHS	K	L	S	I	V	STYFILV	CENTER	YJR083C	ACF4	ACF4_YEAST	Assembly-complementing factor 4
R.VITphosGGAPPR.H	YDR475C_662	1	1	1	0.263499	-0.324625	27	4	ELKRVITGGAPPR	V	I	T	G	G	STYX	CENTER	YDR475C	JIP4	JIP4_YEAST	Uncharacterized protein JIP4 (Jumonji-interacting protein 4)
R.VIVPSphosPR.F	YBR025C_67	1	1	1	-0.189013	0.0283172	38	34	ARVIVPSPRFDKL	V	P	S	P	R	STP	CENTER	YBR025C	OLA1	OLA1_YEAST	Obg-like ATPase 1
R.VKTphosPPLPK.Q	YDR496C_138	1	0.9999	1	-0.0446234	-0.356334	21	10	ERLRVKTPPLPKQ	V	K	T	P	P	STP	CENTER	YDR496C	PUF6	PUF6_YEAST	Pumilio homology domain family member 6
R.VLDPVSphosAK.K	YLR354C_279	1	1	1	-0.363692	-0.405243	9	8	RVLDPVSAKKEAG	P	V	S	A	K	STYX	CENTER	YLR354C	TAL1	TAL1_YEAST	Transaldolase (EC 2.2.1.2)
R.VLPATphosPR.Q	YKL086W_112	1	1	1	0.404361	-0.0604171	11	16	CRVLPATPRQIRM	P	A	T	P	R	STP	CENTER	YKL086W	SRX1	SRX1_YEAST	Sulfiredoxin (EC 1.8.98.2) (Sulphiredoxin)
R.VLQEPDRDNDDSphosG.-	YBR188C_139	1	1	1	0.330913	-0.161686	28	21	DRDNDDSG_____	D	D	S	G	_	STYX	CENTER	YBR188C	NTC20;SNT384	NTC20_YEAST	Pre-mRNA-splicing factor NTC20 (PRP19-associated complex protein 20) (Synergistic to PRP19 mutation protein 384)
R.VNDMFDEGRPESphosIFNQR.L	YDR330W_139	1	1	1	-0.498341	-0.486356	17	20	DEGRPESIFNQRL	P	E	S	I	F	STYFILV	CENTER	YDR330W	UBX5	UBX5_YEAST	UBX domain-containing protein 5
R.VNENTphosPEQWK.K	YLR175W_378	1	1	1	-0.0852774	0.48273	44	31	GRVNENTPEQWKK	E	N	T	P	E	STP	CENTER	YLR175W	CBF5	CBF5_YEAST	H/ACA ribonucleoprotein complex subunit CBF5 (EC 5.4.99.-) (Centromere-binding factor 5) (Centromere/microtubule-binding protein CBF5) (H/ACA snoRNP protein CBF5) (Small nucleolar RNP protein CBF5) (p64')
R.VNLTphosPIQR.A	YAR019C_13	1	1	1	-0.436941	0.00979431	1	3	TDRVNLTPIQRAS	N	L	T	P	I	STP	CENTER	YAR019C	CDC15;LYT1	CDC15_YEAST	Cell division control protein 15 (EC 2.7.11.1)
R.VNSphosDDKDIK.D	YJL042W_1050	0.9999	0.9953	1	-0.415047	0.0675659	6	2	ELKRVNSDDKDIK	V	N	S	D	D	STYX	CENTER	YJL042W	MHP1	MHP1_YEAST	MAP-homologous protein 1
R.VNSphosINVK.T	YMR068W_305	1	1	1	-0.682053	0.138034	6	4	SRLRVNSINVKTP	V	N	S	I	N	STYFILV	CENTER	YMR068W	AVO2	AVO2_YEAST	Target of rapamycin complex 2 subunit AVO2 (TORC2 subunit AVO2) (Adheres voraciously to TOR2 protein 2)
R.VQELQEEVNEQLEHENGSphosEFDVK.Q	YML034W_427	1	1	1	-0.115013	-0.825819	3	1	LEHENGSEFDVKQ	N	G	S	E	F	STYX	CENTER	YML034W	SRC1;HEH1	SRC1_YEAST	Inner nuclear membrane protein SRC1 (Helix-extension-helix domain-containing protein 1)
R.VRDVEASphosVDHFDR.K	YKL072W_670	1	0.9989	1	-0.482745	-0.782097	5	2	VRDVEASVDHFDR	E	A	S	V	D	STYFILV	CENTER	YKL072W	STB6	STB6_YEAST	Protein STB6
R.VSphosLLVDK.T	YLR093C_197	1	1	1	0.167617	-0.293598	10	11	ERQERVSLLVDKT	R	V	S	L	L	STYFILV	CENTER	YLR093C	NYV1;MAM2	NYV1_YEAST	Vacuolar v-SNARE NYV1 (R-SNARE NYV1) (New v-SNARE 1) (Synaptobrevin NYV1)
R.VSphosPNAAPR.Q	YAR002W_312	1	1	1	0.300025	0.022178	11	5	RKHKRVSPNAAPR	R	V	S	P	N	STP	CENTER	YAR002W	NUP60;FUN17	NUP60_YEAST	Nucleoporin NUP60 (Nuclear pore protein NUP60)
R.VVLENSphosIIR.S	YNL287W_504	1	1	1	0.508719	0.311685	4	1	RVVLENSIIRSAA	E	N	S	I	I	STYFILV	CENTER	YNL287W	SEC21	COPG_YEAST	Coatomer subunit gamma (Gamma-coat protein) (Gamma-COP)
R.VVSELIAPANLSphosPQR.V	YKL116C_132	1	1	1	0.695769	-0.0866508	32	34	IAPANLSPQRVVS	N	L	S	P	Q	STP	CENTER	YKL116C	PRR1	PRR1_YEAST	Serine/threonine-protein kinase PRR1 (EC 2.7.11.1) (Pheromone response regulator 1)
R.VVSphosEHAHK.N	YJL076W_317	0.9813	0.9953	1	-0.682053	-0.189975	5	2	TGQRVVSEHAHKN	V	V	S	E	H	STYX	CENTER	YJL076W	NET1;CFI1;ESC5;SRM8	NET1_YEAST	Nucleolar protein NET1
R.VVSphosPKPVFPM.M	YAL056W_607	1	0.9998	1	0.804295	0.207096	4	1	SQDRVVSPKPVFP	V	V	S	P	K	STP	CENTER	YAL056W	GPB2;KRH1	GPB2_YEAST	Guanine nucleotide-binding protein subunit beta 2 (Gbeta mimic kelch protein 2)
R.VVVNTphosPR.E	YJL076W_1017	1	1	1	-0.39262	0.00354884	4	4	RRVVVNTPREPVR	V	N	T	P	R	STP	CENTER	YJL076W	NET1;CFI1;ESC5;SRM8	NET1_YEAST	Nucleolar protein NET1
R.YLKDHPNLPTphosPEPK.L	YOR353C_214	1	1	1	-0.349478	-0.372453	4	9	DHPNLPTPEPKIS	L	P	T	P	E	STP	CENTER	YOR353C	SOG2	SOG2_YEAST	Leucine-rich repeat-containing protein SOG2
R.YLMQPLQEMSphosPK.M	YPR072W_377	1	1	1	0.0761288	0.311685	25	15	QPLQEMSPKMVSQ	E	M	S	P	K	STP	CENTER	YPR072W	NOT5	NOT5_YEAST	General negative regulator of transcription subunit 5
S.AGDISphosAINIK.S	YLR221C_7	1	0.9977	1	-0.214548	-0.665026	3	2	MSAGDISAINIKS	D	I	S	A	I	STYX	CENTER	YLR221C	RSA3	RSA3_YEAST	Ribosome assembly protein 3
S.AGIQLSphosPK.F	YGR192C_302	1	1	1	0.0441859	0.163041	23	20	SAGIQLSPKFVKL	Q	L	S	P	K	STP	CENTER	YGR192C	TDH3;GPD3	G3P3_YEAST	Glyceraldehyde-3-phosphate dehydrogenase 3 (GAPDH 3) (EC 1.2.1.12)
S.AGSphosENNDHLDDMNHLR.S	YDR229W_59	1	0.9973	1	-0.0446234	-0.175761	5	7	VASSAGSENNDHL	A	G	S	E	N	STYX	CENTER	YDR229W	IVY1	IVY1_YEAST	Protein IVY1 (Interaction with VPS33 and YPT7 protein 1)
S.AMSphosPPLCR.S	YGR125W_42	1	0.9998	1	0.235485	0.0587039	23	31	ASVSAMSPPLCRS	A	M	S	P	P	STP	CENTER	YGR125W	YGR125W;G6362	YG35_YEAST	Uncharacterized vacuolar membrane protein YGR125W
S.FVAFTphosPEER.L	YDL229W_47	1	1	1	-0.189069	0.0943278	20	14	PSFVAFTPEERLI	A	F	T	P	E	STP	CENTER	YDL229W	SSB1;YG101	SSB1_YEAST	Ribosome-associated molecular chaperone SSB1 (EC 3.6.4.10) (Cold-inducible protein YG101) (Heat shock protein SSB1) (Hsp70 chaperone Ssb)
S.FVAFTphosPQER.L	YNL209W_47	1	1	1	0.0655595	0.207055	17	16	PSFVAFTPQERLI	A	F	T	P	Q	STP	CENTER	YNL209W	SSB2;YG103	SSB2_YEAST	Ribosome-associated molecular chaperone SSB2 (EC 3.6.4.10) (Heat shock protein SSB2) (Hsp70 chaperone Ssb)
S.GLSphosEEELLR.Q	YDR397C_112	1	0.9992	1	-0.0332186	0.228629	15	13	FKKSGLSEEELLR	G	L	S	E	E	STYX	CENTER	YDR397C	NCB2;YDR1	NCB2_YEAST	Negative cofactor 2 complex subunit beta (NC2 complex subunit beta) (Transcriptional repressor YDR1)
S.KFSphosPNEMK.L	YNL157W_32	0.9999	0.9998	1	-0.278486	0.704358	2	6	IDTSKFSPNEMKL	K	F	S	P	N	STP	CENTER	YNL157W	IGO1	IGO1_YEAST	mRNA stability protein IGO1 (Initiation of G zero protein 1)
S.LSSDGNSphosNQDVEIGK.S	YPL019C_274	1	0.9999	1	0.632693	-0.5814	6	5	LSSDGNSNQDVEI	G	N	S	N	Q	STYX	CENTER	YPL019C	VTC3;PHM2	VTC3_YEAST	Vacuolar transporter chaperone 3 (Phosphate metabolism protein 2)
S.MVSphosPPPLHK.N	YDL195W_980	1	1	1	0.481917	0.140498	54	41	SSVSMVSPPPLHK	M	V	S	P	P	STP	CENTER	YDL195W	SEC31;WEB1	SEC31_YEAST	Protein transport protein SEC31 (Protein WEB1)
S.PAVSphosEEKEK.K	YHR146W_394	0.9994	1	1	0.501659	0.199347	13	6	RKSPAVSEEKEKK	A	V	S	E	E	STYX	CENTER	YHR146W	CRP1	CRP1_YEAST	Cruciform DNA-recognizing protein 1 [Cleaved into: CRP1 short N-terminal subpeptide; CRP1 short C-terminal subpeptide]
S.QISphosLGERPK.M	YLR241W_334	0.9267	0.9755	1	0.137968	0.535518	1	1	ILYSQISLGERPK	Q	I	S	L	G	STYFILV	CENTER	YLR241W	CSC1	CSC1_YEAST	Calcium permeable stress-gated cation channel 1 (ScCSC1)
S.SphosIGEHAPGAER.R	YFR017C_83	0.9942	0.9939	1	0.177769	0.507647	29	14	ARERESSIGEHAP	E	S	S	I	G	STYFILV	CENTER	YFR017C	IGD1	IGD1_YEAST	Inhibitor of glycogen debranching 1
S.TphosPIFFHR.E	YOR173W_108	0.9165	0.9979	1	-0.307658	0.455594	1	1	SQSGRSTPIFFHR	R	S	T	P	I	STP	CENTER	YOR173W	DCS2	DCS2_YEAST	Inactive diphosphatase DCS2 (Histidine triad protein) (Protein Dcs2p)
S.TTPLVHVASphosVEK.G	YKR066C_76	0.9992	0.9858	1	0.344419	-0.0179659	1	2	PLVHVASVEKGRS	V	A	S	V	E	STYFILV	CENTER	YKR066C	CCP1;CCP;CPO	CCPR_YEAST	Cytochrome c peroxidase, mitochondrial (CCP) (EC 1.11.1.5)
S.VLPQTphosPLK.D	YOR326W_1097	1	1	1	0.0224908	0.544131	19	23	TSVLPQTPLKDVM	P	Q	T	P	L	STP	CENTER	YOR326W	MYO2;CDC66	MYO2_YEAST	Myosin-2 (Cell division control protein 66) (Class V unconventional myosin MYO2) (Type V myosin heavy chain MYO2) (Myosin V MYO2)
T.AAPATphosPPR.H	YPR040W_55	1	1	1	0.383232	0.151813	58	55	PTAAPATPPRHIC	P	A	T	P	P	STP	CENTER	YPR040W	TIP41	TIP41_YEAST	Type 2A phosphatase activator TIP41 (PP2A phosphatase activator TIP41) (TAP42-interacting protein 1)
T.ALTphosPNQVNDELNK.M	YOR332W_9	1	1	1	-0.056119	-0.581522	5	6	SAITALTPNQVND	A	L	T	P	N	STP	CENTER	YOR332W	VMA4;VAT5	VATE_YEAST	V-type proton ATPase subunit E (V-ATPase subunit E) (V-ATPase 27 kDa subunit) (Vacuolar proton pump subunit E)
T.FVDVNNSphosPNMLK.G	YJR083C_156	1	0.9998	1	0.0440252	-0.809779	2	2	FVDVNNSPNMLKG	N	N	S	P	N	STP	CENTER	YJR083C	ACF4	ACF4_YEAST	Assembly-complementing factor 4
T.KVVTphosPIK.S	YMR086W_578	0.9992	0.9982	1	0.165752	-0.21883	4	5	PVTKVVTPIKSAL	V	V	T	P	I	STP	CENTER	YMR086W	SEG1	SEG1_YEAST	Eisosome protein SEG1 (Stability of eisosomes guaranteed protein 1)
T.LATphosAAQAER.T	YNL037C_13	1	0.9993	1	0.10738	0.581532	3	2	AKRTLATAAQAER	L	A	T	A	A	STYX	CENTER	YNL037C	IDH1	IDH1_YEAST	Isocitrate dehydrogenase [NAD] subunit 1, mitochondrial (EC 1.1.1.41) (Isocitric dehydrogenase) (NAD(+)-specific ICDH)
T.NQASphosPHHIFR.G	YMR226C_260	1	1	1	0.0204594	-0.782097	6	1	FPTNQASPHHIFR	Q	A	S	P	H	STP	CENTER	YMR226C	YMR226C;YM9959.08C	YM71_YEAST	NADP-dependent 3-hydroxy acid dehydrogenase (L-allo-threonine dehydrogenase) (EC 1.1.1.381)
T.SGRLSphosVDQEPR.L	YBL101C_140	1	1	1	-0.145399	0.022178	56	55	RTSGRLSVDQEPR	R	L	S	V	D	STYFILV	CENTER	YBL101C	ECM21	ECM21_YEAST	Protein ECM21 (Extracellular mutant protein 21)
T.SLKPIQNVDEGCISphosPK.S	YDR017C_183	1	1	1	0.643433	-0.00269663	10	7	VDEGCISPKSTYQ	C	I	S	P	K	STP	CENTER	YDR017C	KCS1	KCS1_YEAST	Inositol hexakisphosphate kinase 1 (InsP6 kinase 1) (EC 2.7.4.21) (InsP6 kinase KCS1) (PKC1 suppressor protein 1)
T.SphosFVEDAEGLR.D	YJL138C_129	1	1	1	-0.436941	0.022178	3	5	ACIGGTSFVEDAE	G	T	S	F	V	STYFILV	CENTER	YJL138C	TIF2;TIF41B	IF4A_YEAST	ATP-dependent RNA helicase eIF4A (EC 3.6.4.13) (Eukaryotic initiation factor 4A) (eIF-4A) (Stimulator factor I 37 kDa component) (Translation initiation factor 1/2) (p37)
W.GVFPNSphosPVK.Q	YPL023C_585	0.9896	0.9996	1	0.387488	0.151813	1	1	WGVFPNSPVKQTT	P	N	S	P	V	STP	CENTER	YPL023C	MET12	MTHR1_YEAST	Methylenetetrahydrofolate reductase 1 (EC 1.5.1.20)
Y.GLGAGKSphosEK.E	YDL229W_192	1	0.9999	1	-0.145399	-0.500138	16	10	GLGAGKSEKERHV	G	K	S	E	K	STYX	CENTER	YDL229W	SSB1;YG101	SSB1_YEAST	Ribosome-associated molecular chaperone SSB1 (EC 3.6.4.10) (Cold-inducible protein YG101) (Heat shock protein SSB1) (Hsp70 chaperone Ssb)
Y.NIEALSphosPK.K	YOR308C_155	1	1	1	0.317947	0.380632	19	15	YNIEALSPKKDTI	A	L	S	P	K	STP	CENTER	YOR308C	SNU66	SNU66_YEAST	66 kDa U4/U6.U5 small nuclear ribonucleoprotein component
Y.RPGTphosPEFGER.T	YOR168W_600	0.9999	0.9996	1	0.18755	0.341638	4	1	IPYRPGTPEFGER	P	G	T	P	E	STP	CENTER	YOR168W	GLN4	SYQ_YEAST	Glutamine--tRNA ligase (EC 6.1.1.18) (Glutaminyl-tRNA synthetase) (GlnRS)
Y.SphosDGPLGGAGPGNPQDIFIK.R	YDL130W-A_24	1	1	1	0.585427	0.302704	8	4	IASRFYSDGPLGG	F	Y	S	D	G	STYX	CENTER	YDL130W-A	STF1;AIS2	STF1_YEAST	ATPase-stabilizing factor 9 kDa, mitochondrial (ATP synthase F1 subunit epsilon)
M.GL(SS)phosIFGGGAPSQQK.E	YGR181W_4 5_C	0.9973	0.9019	0.999	0.495733	-0.490635	4	2	__MGLSSIFGGGA	L	S	S	I	F	STYFILV	CENTER	YGR181W	TIM13	TIM13_YEAST	Mitochondrial import inner membrane translocase subunit TIM13
K.(YTT)phosPPNLLSLR.Q	YKL203C_8 9 10_C	0.9927	0.9952	0.999	0.244427	0.0466311	2	3	YINKYTTPPNLLS	Y	T	T	P	P	STP	CENTER	YKL203C	TOR2;DRR2;TSC14	TOR2_YEAST	Serine/threonine-protein kinase TOR2 (EC 2.7.1.67) (EC 2.7.11.1) (Dominant rapamycin resistance protein 2) (Phosphatidylinositol 4-kinase TOR2) (PI4-kinase TOR2) (PI4K TOR2) (PtdIns-4-kinase TOR2) (Target of rapamycin kinase 2) (Temperature-sensitive CSG2 suppressor protein 14)
K.(SST)phosPSTYEHISSLRPK.F	YOR230W_8 9 10_C	0.9993	0.9983	0.999	0.810987	0.228629	11	7	KVWKSSTPSTYEH	S	S	T	P	S	STP	CENTER	YOR230W	WTM1	WTM1_YEAST	Transcriptional modulator WTM1
K.(SST)phosPVNDVPTTAGK.K	YLR419W_11 12 13_C	0.9995	0.9997	0.999	0.216501	0.380632	9	15	NNSKSSTPVNDVP	S	S	T	P	V	STP	CENTER	YLR419W	YLR419W	YL419_YEAST	Putative ATP-dependent RNA helicase YLR419W (EC 3.6.4.13)
K.GI(SSS)phosAIPYSR.N	YDR064W_12 13 14_C	0.9683	0.9914	0.999	0.18755	0.179285	3	2	GKGISSSAIPYSR	S	S	S	A	I	STYX	CENTER	YDR064W	RPS13;RPS13C	RS13_YEAST	40S ribosomal protein S13 (S27a) (Small ribosomal subunit protein uS15) (YS15)
D.PHLNTPQV(STS)phosPTFER.S	YFR017C_12 13 14_C	0.9999	1	0.999	0.326798	0.721669	38	49	TPQVSTSPTFERS	S	T	S	P	T	STP	CENTER	YFR017C	IGD1	IGD1_YEAST	Inhibitor of glycogen debranching 1
K.SAESDILAPPPQKQ(SSS)phosD.-	YDR517W_369 370 371_C	0.9506	0.9992	0.999	0.158006	-0.405243	3	17	PQKQSSSD_____	S	S	S	D	_	STYX	CENTER	YDR517W	GRH1	GRH1_YEAST	GRASP65 homolog protein 1
R.(SSS)phosFLGQGDSTSDFYDNNK.L	YOL062C_179 180 181_C	0.9998	0.9994	0.999	-0.163922	0.39896	21	20	LTKRSSSFLGQGD	S	S	S	F	L	STYFILV	CENTER	YOL062C	APM4;AMP1	AP2M_YEAST	AP-2 complex subunit mu (Adaptin medium chain APM4) (Clathrin assembly protein complex 2 mu medium chain) (Clathrin coat assembly protein AP50) (Clathrin coat-associated protein AP50) (Mu2-adaptin) (Plasma membrane adaptor AP-2 50 kDa protein)
K.(SS)phosGIDEDEVVTPAEDAKEEEEEHPPLPAR.R	YOR042W_60 61_C	0.9676	0.9698	0.999	0.28046	-0.455869	2	1	EKVNKSSGIDEDE	K	S	S	G	I	STYX	CENTER	YOR042W	CUE5	CUE5_YEAST	Ubiquitin-binding protein CUE5 (Coupling of ubiquitin conjugation to ER degradation protein 5)
R.NKNNDIE(SSS)phosPSQLQHEA.-	YML123C_577 578 579_C	0.965	0.9995	0.999	0.720634	-0.456278	2	10	NDIESSSPSQLQH	S	S	S	P	S	STP	CENTER	YML123C	PHO84	PHO84_YEAST	Inorganic phosphate transporter PHO84
K.KDM(SSTT)phosPK.L	YNR023W_257 258 259 260_C	0.9994	0.9911	0.999	-0.0824468	-0.636366	4	4	KDMSSTTPKLESV	S	T	T	P	K	STP	CENTER	YNR023W	SNF12;SWP73	SNF12_YEAST	Transcription regulatory protein SNF12 (SWI/SNF complex component SWP73)
K.A(STS)phosNNLDELTESK.S	YPL115C_259 260 261_C	0.9976	0.9987	0.999	0.57801	0.394979	9	8	PLKASTSNNLDEL	S	T	S	N	N	STYX	CENTER	YPL115C	BEM3	BEM3_YEAST	GTPase-activating protein BEM3 (Bud emergence protein 3)
K.EYTLIVND(SSS)phosPIQPVLSSNSK.N	YIL130W_184 185 186_C	0.9992	0.9999	0.999	0.621953	0.361267	5	9	IVNDSSSPIQPVL	S	S	S	P	I	STP	CENTER	YIL130W	ASG1	ASG1_YEAST	Activator of stress genes 1
K.LDF(SSS)phosNSHNSSQVALDSTINK.D	YDR292C_231 232 233_C	0.9998	0.9997	0.999	-0.699975	0.00979431	29	7	KLDFSSSNSHNSS	S	S	S	N	S	STYX	CENTER	YDR292C	SRP101	SRPR_YEAST	Signal recognition particle receptor subunit alpha homolog (SR-alpha) (Docking protein alpha) (DP-alpha)
N.NSLH(SSST)phosPAK.K	YLR380W_43 44 45 46_C	0.9782	0.9847	0.999	-0.498341	0.173241	1	4	SLHSSSTPAKKKK	S	S	T	P	A	STP	CENTER	YLR380W	CSR1;SFH2	CSR1_YEAST	Phosphatidylinositol transfer protein CSR1 (CHS5 SPA2 rescue protein 1) (SEC14 homolog protein 2)
D.IG(STS)phosPDYENSEPHVAEADFLER.L	YJL155C_149 150 151_C	0.9998	0.9997	0.999	0.197265	0.260338	11	7	KDIGSTSPDYENS	S	T	S	P	D	STP	CENTER	YJL155C	FBP26	F26_YEAST	Fructose-2,6-bisphosphatase (EC 3.1.3.46)
R.VEEYDLH(TS)phosDIDMQR.G	YHR158C_432 433_C	0.9996	0.9954	0.999	-0.596517	0.48273	2	1	EYDLHTSDIDMQR	H	T	S	D	I	STYX	CENTER	YHR158C	KEL1	KEL1_YEAST	Kelch repeat-containing protein 1
R.GAL(SS)phosAILSEKPNVK.W	YPR173C_120 121_C	0.9993	0.9993	0.999	-0.429466	-0.140844	12	12	LRGALSSAILSEK	L	S	S	A	I	STYX	CENTER	YPR173C	VPS4;CSC1;DID6;END13;GRD13;VPL4;VPT10	VPS4_YEAST	Vacuolar protein sorting-associated protein 4 (DOA4-independent degradation protein 6) (Protein END13) (Vacuolar protein-targeting protein 10)
R.MNSSFL(SSSS)phosIGDK.L	YBR287W_231 232 233 234_C	1	0.9998	0.999	-0.234016	-0.739662	8	7	SFLSSSSIGDKIW	S	S	S	I	G	STYFILV	CENTER	YBR287W	YBR287W;YBR2034	YB8B_YEAST	Uncharacterized transporter YBR287W
K.SLI(SS)phosKVK.S	YHR082C_116 117_C	0.9471	0.9628	0.999	0.566768	0.010223	6	4	KKSLISSKVKSRL	I	S	S	K	V	STYX	CENTER	YHR082C	KSP1	KSP1_YEAST	Serine/threonine-protein kinase KSP1 (EC 2.7.11.1)
R.(SST)phosNMGGTDKFNK.G	YER149C_148 149 150_C	1	0.98	0.999	-0.463082	0.0587039	4	5	KRARSSTNMGGTD	S	S	T	N	M	STYX	CENTER	YER149C	PEA2;PPF2	PEA2_YEAST	Protein PEA2 (Protein PPF2)
R.FSLTFN(STS)phosPEK.T	YJL020C_972 973 974_C	1	0.9984	0.999	0.798276	0.326661	1	2	LTFNSTSPEKTVT	S	T	S	P	E	STP	CENTER	YJL020C	BBC1;MTI1	BBC1_YEAST	Myosin tail region-interacting protein MTI1 (Protein BBC1)
K.LTQDNGIIM(SSS)phosPGR.L	YGR233C_736 737 738_C	1	0.999	0.999	-0.514109	-0.200733	5	4	GIIMSSSPGRITL	S	S	S	P	G	STP	CENTER	YGR233C	PHO81	PHO81_YEAST	Phosphate system positive regulatory protein PHO81 (CDK inhibitor PHO81)
K.NIGDGL(SSS)phosNNAHSGFK.V	YPR036W_61 62 63_C	0.9999	0.9991	0.999	-0.0793888	0.151813	25	11	GDGLSSSNNAHSG	S	S	S	N	N	STYX	CENTER	YPR036W	VMA13;CLS11	VATH_YEAST	V-type proton ATPase subunit H (V-ATPase subunit H) (V-ATPase 54 kDa subunit) (Vacuolar proton pump subunit H)
R.(SST)phosPPLANPTNSNANNIMR.R	YFL033C_1073 1074 1075_C	1	1	0.999	0.445702	0.831293	15	13	DISRSSTPPLANP	S	S	T	P	P	STP	CENTER	YFL033C	RIM15;TAK1	RIM15_YEAST	Serine/threonine-protein kinase RIM15 (EC 2.7.11.1)
K.STP(TSS)phosPK.S	YPR097W_233 234 235_C	0.9998	0.9984	0.999	0.335649	0.518136	7	5	KSTPTSSPKSHAI	T	S	S	P	K	STP	CENTER	YPR097W	YPR097W	YP097_YEAST	PX domain-containing protein YPR097W
K.LV(ST)phosIDANFADKYDEVK.K	YHL033C_216 217_C	0.9989	0.9899	0.999	-0.521199	-0.803793	2	1	LAKLVSTIDANFA	V	S	T	I	D	STYFILV	CENTER	YHL033C	RPL8A;MAK7;RPL4A	RL8A_YEAST	60S ribosomal protein L8-A (L4) (L4-2) (L7a-1) (Large ribosomal subunit protein eL8-A) (Maintenance of killer protein 7) (RP6) (YL5)
E.FEYKDQDQ(SS)phosPK.V	YGL009C_487 488_C	0.9952	0.9987	0.999	0.0441859	0.535518	19	11	KDQDQSSPKVEVT	Q	S	S	P	K	STP	CENTER	YGL009C	LEU1	LEUC_YEAST	3-isopropylmalate dehydratase (EC 4.2.1.33) (Alpha-IPM isomerase) (IPMI) (Isopropylmalate isomerase)
K.NSGGDGVPV(ST)phosAAK.E	YMR031C_752 753_C	0.9995	0.9994	0.999	-0.293983	0.598748	9	6	DGVPVSTAAKEAT	V	S	T	A	A	STYX	CENTER	YMR031C	EIS1	EIS1_YEAST	Eisosome protein 1
R.VAPTLI(STSSSS)phosPFSNGIK.K	YBL008W_502 503 504 505 506 507_C	0.9998	0.9996	0.999	0.719564	-0.278331	3	3	ISTSSSSPFSNGI	S	S	S	P	F	STP	CENTER	YBL008W	HIR1	HIR1_YEAST	Protein HIR1 (Histone transcription regulator 1)
R.SADNLMA(SSS)phosR.K	YPR115W_873 874 875_C	0.9999	0.9994	0.999	0.0183389	0.228629	2	6	NLMASSSRKASAP	S	S	S	R	K	STYX	CENTER	YPR115W	RGC1	RGC1_YEAST	Regulator of the glycerol channel 1
R.(STSS)phosFSNLTR.N	YPL155C_31 32 33 34_C	1	0.998	0.999	-0.363692	0.0587039	11	13	SVRSTSSFSNLTR	T	S	S	F	S	STYFILV	CENTER	YPL155C	KIP2	KIP2_YEAST	Kinesin-like protein KIP2
K.NVSNIQ(SYS)phosFEDMKR.L	YOR285W_24 25 26_C	1	0.9997	0.999	0.111892	0.0912698	4	8	SNIQSYSFEDMKR	S	Y	S	F	E	STYFILV	CENTER	YOR285W	RDL1	RDL1_YEAST	Thiosulfate:glutathione sulfurtransferase (TST) (EC 2.8.1.-) (Rhodanese-like protein 1)
K.(TSS)phosPVNLDVESTAQSLGK.F	YBR215W_261 262 263_C	0.9999	0.9999	0.999	0.370414	0.912981	7	10	LIAKTSSPVNLDV	T	S	S	P	V	STP	CENTER	YBR215W	HPC2	HPC2_YEAST	Histone promoter control protein 2
R.NIP(SS)phosINNNSINNGIGIK.N	YMR216C_426 427_C	1	1	0.999	0.429308	-0.0537708	14	21	NRNIPSSINNNSI	P	S	S	I	N	STYFILV	CENTER	YMR216C	SKY1	SKY1_YEAST	Serine/threonine-protein kinase SKY1 (SRPK) (EC 2.7.11.1)
R.SQ(STS)phosFVQGK.G	YPR095C_356 357 358_C	0.9975	0.9978	0.999	-0.280436	-0.147747	7	19	SRSQSTSFVQGKG	S	T	S	F	V	STYFILV	CENTER	YPR095C	SYT1	SYT1_YEAST	Arf guanine nucleotide exchange factor SYT1 (Arf-GEF SYT1) (Suppressor of YPT3 protein 1)
E.ITALAP(SS)phosMK.V	YFL039C_323 324_C	0.9964	0.9987	0.999	-0.0106761	0.375742	7	8	TALAPSSMKVKII	P	S	S	M	K	STYX	CENTER	YFL039C	ACT1;ABY1;END7	ACT_YEAST	Actin
K.KVVITAP(SST)phosAPMFVM.G	YGR192C_123 124 125_C	0.9996	1	0.999	0.429308	0.578078	15	11	ITAPSSTAPMFVM	S	S	T	A	P	STYX	CENTER	YGR192C	TDH3;GPD3	G3P3_YEAST	Glyceraldehyde-3-phosphate dehydrogenase 3 (GAPDH 3) (EC 1.2.1.12)
R.(SSTSS)phosFFSSSPVLR.H	YPR117W_2261 2262 2263 2264 2265_C	0.9987	0.9979	0.999	0.18755	0.500541	1	1	PRSSTSSFFSSSP	T	S	S	F	F	STYFILV	CENTER	YPR117W	YPR117W	YP117_YEAST	Uncharacterized protein YPR117W
R.(STT)phosPSHSGTPQPLGPR.H	YLR357W_241 242 243_C	0.9995	0.9996	0.999	-0.0332186	0.706076	33	30	RDNRSTTPSHSGT	S	T	T	P	S	STP	CENTER	YLR357W	RSC2	RSC2_YEAST	Chromatin structure-remodeling complex subunit RSC2 (RSC complex subunit RSC2) (Remodel the structure of chromatin complex subunit 2)
R.ENG(SST)phosLVPESAGLAVSK.N	YNL173C_99 100 101_C	0.9977	0.999	0.999	0.197135	0.0706766	8	6	RENGSSTLVPESA	S	S	T	L	V	STYFILV	CENTER	YNL173C	MDG1	MDG1_YEAST	Signal transduction protein MDG1 (Multicopy suppressor of defective G-protein 1)
K.RPF(SSSS)phosAEESQK.S	YNL272C_542 543 544 545_C	0.9986	0.9997	0.999	-0.239055	-0.465751	6	6	RPFSSSSAEESQK	S	S	S	A	E	STYX	CENTER	YNL272C	SEC2	SEC2_YEAST	Rab guanine nucleotide exchange factor SEC2 (GDP-GTP exchange factor SEC2)
K.(SSS)phosVTTELQRPSSVVVNPNFK.L	YBL085W_347 348 349_C	0.9699	0.9955	0.999	-0.913379	0.174181	1	5	SDRKSSSVTTELQ	S	S	S	V	T	STYFILV	CENTER	YBL085W	BOI1;BOB1;GIN7	BOB1_YEAST	Protein BOB1 (BEM1-binding protein) (Growth inhibitory protein 7)
R.(SSS)phosQLDQLNSCSSVTDPSKR.S	YHR205W_288 289 290_C	0.9999	0.9999	0.999	-0.81245	-0.210197	9	12	YTHRSSSQLDQLN	S	S	S	Q	L	STYQ	CENTER	YHR205W	SCH9;KOM1	SCH9_YEAST	Serine/threonine-protein kinase SCH9 (EC 2.7.11.1)
K.(SS)phosPDAVDSVGK.N	YNR019W_175 176_C	1	1	0.999	-0.115013	0.0331601	27	26	LHHRKSSPDAVDS	K	S	S	P	D	STP	CENTER	YNR019W	ARE2;SAT1	ARE2_YEAST	Sterol O-acyltransferase 2 (EC 2.3.1.26) (Sterol-ester synthase 2)
D.NQI(STS)phosDLLSDSQVR.T	YMR212C_564 565 566_C	1	1	0.999	-0.436941	0.0825507	35	26	DNQISTSDLLSDS	S	T	S	D	L	STYX	CENTER	YMR212C	EFR3	EFR3_YEAST	Protein EFR3
K.ISPSLMSPSK(TSTTT)phosPTGNAIASR.G	YDR006C_842 843 844 845 846_C	0.9965	0.9987	0.999	-0.176413	-0.21883	7	11	SKTSTTTPTGNAI	T	T	T	P	T	STP	CENTER	YDR006C	SOK1	SOK1_YEAST	Protein SOK1
K.LGQMIISQSphosRSphosN(STS)phosLPAANK.Q	YEL015W_257 259 261 262 263_C	0.9767	0.9916	0.999	-0.13926	-0.161686	2	1	SRSNSTSLPAANK	S	T	S	L	P	STYFILV	CENTER	YEL015W	EDC3;LSM16	EDC3_YEAST	Enhancer of mRNA-decapping protein 3
Y.TLG(STS)phosVLNLLNNK.T	YOL007C_223 224 225_C	0.9368	0.9982	0.999	-0.58923	0.038795	4	8	YTLGSTSVLNLLN	S	T	S	V	L	STYFILV	CENTER	YOL007C	CSI2	CSI2_YEAST	Chitin synthase 3 complex protein CSI2
R.SSTL(SSSSS)phosLLLNNR.S	YCL024W_392 393 394 395 396_C	0.9992	0.9993	0.999	-0.793085	0.390218	5	5	TLSSSSSLLLNNR	S	S	S	L	L	STYFILV	CENTER	YCL024W	KCC4	KCC4_YEAST	Probable serine/threonine-protein kinase KCC4 (EC 2.7.11.1)
R.ICDPL(TTS)phosVDKLLTIQK.F	YER090W_363 364 365_C	0.9122	0.9831	0.999	0.127844	-0.562784	1	5	CDPLTTSVDKLLT	T	T	S	V	D	STYFILV	CENTER	YER090W	TRP2	TRPE_YEAST	Anthranilate synthase component 1 (EC 4.1.3.27) (Anthranilate synthase component I)
K.EG(STS)phosQYTQPR.M	YGL197W_948 949 950_C	0.9919	0.9999	0.999	0.157869	0.207096	12	19	LKEGSTSQYTQPR	S	T	S	Q	Y	STYQ	CENTER	YGL197W	MDS3	MDS3_YEAST	Negative regulator of sporulation MDS3 (MCK1 dosage suppressor 3)
K.TFIDLE(SSS)phosPELK.A	YNL096C_29 30 31_C	1	0.9999	0.999	-0.253962	0.460088	6	10	IDLESSSPELKAD	S	S	S	P	E	STP	CENTER	YNL096C	RPS7B	RS7B_YEAST	40S ribosomal protein S7-B (Small ribosomal subunit protein eS7-B)
R.QTAQLSNEFC(SSS)phosVEENSPTIK.D	YGR125W_100 101 102_C	0.9976	0.9989	0.999	-0.109325	0.129093	8	8	NEFCSSSVEENSP	S	S	S	V	E	STYFILV	CENTER	YGR125W	YGR125W;G6362	YG35_YEAST	Uncharacterized vacuolar membrane protein YGR125W
K.MITAG(TTT)phosPGKEDEGELR.D	YKL020C_65 66 67_C	0.9994	1	0.999	-0.170168	0.163041	10	7	ITAGTTTPGKEDE	T	T	T	P	G	STP	CENTER	YKL020C	SPT23	SPT23_YEAST	Protein SPT23
R.YVVD(TS)phosK.-	YMR083W_373 374_C	0.9979	0.9929	0.999	0.0167549	0.163041	6	5	RYVVDTSK_____	D	T	S	K	_	STYX	CENTER	YMR083W	ADH3	ADH3_YEAST	Alcohol dehydrogenase 3, mitochondrial (EC 1.1.1.1) (Alcohol dehydrogenase III) (YADH-3)
K.TL(SSS)phosGR.D	YDR129C_529 530 531_C	0.9808	0.9949	0.999	-0.0736425	-0.455971	8	4	MKTLSSSGRDMSD	S	S	S	G	R	STYX	CENTER	YDR129C	SAC6	FIMB_YEAST	Fimbrin (ABP67)
K.NDIAN(STT)phosDAPAPIGDADEYIQNETR.R	YHL031C_123 124 125_C	1	1	0.999	0.0970378	0.478012	7	4	DIANSTTDAPAPI	S	T	T	D	A	STYX	CENTER	YHL031C	GOS1	GOSR1_YEAST	Golgi SNAP receptor complex member 1 (Golgi SNARE protein 1) (Protein transport protein GOS1)
K.KND(TYT)phosDLASIASGRD.-	YDL225W_539 540 541_C	1	1	0.999	-0.842029	-0.0280077	12	16	KKNDTYTDLASIA	T	Y	T	D	L	STYX	CENTER	YDL225W	SHS1;SEP7	SHS1_YEAST	Seventh homolog of septin 1 (Septation protein 7)
R.FDPSQLTAPAASAPEGIVG(TT)phosPPAIVPLK.R	YNR038W_25 26_C	1	1	0.999	-0.151539	0.249845	27	24	EGIVGTTPPAIVP	G	T	T	P	P	STP	CENTER	YNR038W	DBP6	DBP6_YEAST	ATP-dependent RNA helicase DBP6 (EC 3.6.4.13) (DEAD box protein 6)
R.YVP(SSTYSS)phosVTLR.Q	YNL126W_159 160 161 162 163 164_C	0.9983	0.9987	0.999	-0.13926	0.228471	9	6	PSSTYSSVTLRQL	Y	S	S	V	T	STYFILV	CENTER	YNL126W	SPC98	SPC98_YEAST	Spindle pole body component SPC98
N.(SSTS)phosALNSR.R	YPR185W_570 571 572 573_C	0.9997	0.9992	0.999	0.117648	-0.572813	9	8	GGNSSTSALNSRR	S	T	S	A	L	STYX	CENTER	YPR185W	ATG13;APG13	ATG13_YEAST	Autophagy-related protein 13
K.YENDYMFDG(TTT)phosAK.T	YGR184C_286 287 288_C	0.9996	0.9995	0.999	-0.133173	-0.338391	4	4	MFDGTTTAKTSPS	T	T	T	A	K	STYX	CENTER	YGR184C	UBR1;PTR1	UBR1_YEAST	E3 ubiquitin-protein ligase UBR1 (EC 2.3.2.27) (N-end-recognizing protein) (N-recognin-1) (RING-type E3 ubiquitin transferase UBR1)
R.LLTPQ(TSS)phosNHALSK.M	YLR257W_47 48 49_C	0.9996	0.9998	0.999	-0.115013	0.16265	61	64	LTPQTSSNHALSK	T	S	S	N	H	STYX	CENTER	YLR257W	YLR257W	YL257_YEAST	Uncharacterized protein YLR257W
R.SI(TTSTS)phosPEQTER.V	YGL201C_251 252 253 254 255_C	0.9992	0.9994	0.999	-0.056119	-0.718904	9	12	SITTSTSPEQTER	S	T	S	P	E	STP	CENTER	YGL201C	MCM6	MCM6_YEAST	DNA replication licensing factor MCM6 (EC 3.6.4.12) (Minichromosome maintenance protein 6)
R.EA(TT)phosPTIETPISCKPSLFR.L	YJL005W_370 371_C	0.9998	0.9993	0.999	0.122674	0.0587039	18	19	NKREATTPTIETP	A	T	T	P	T	STP	CENTER	YJL005W	CYR1;CDC35;HSR1;SRA4	CYAA_YEAST	Adenylate cyclase (EC 4.6.1.1) (ATP pyrophosphate-lyase) (Adenylyl cyclase)
R.(TTS)phosLGNSGSTIR.T	YKL105C_135 136 137_C	0.9996	0.999	0.999	-0.163922	-0.490635	1	5	SKSRTTSLGNSGS	T	T	S	L	G	STYFILV	CENTER	YKL105C	SEG2	SEG2_YEAST	Eisosome protein SEG2 (Stability of eisosomes guaranteed protein 2)
R.VTN(TTST)phosDFPGFSK.D	YPR110C_15 16 17 18_C	0.9991	0.9981	0.999	0.195671	0.351486	4	3	VTNTTSTDFPGFS	T	S	T	D	F	STYX	CENTER	YPR110C	RPC40;RPC5	RPAC1_YEAST	DNA-directed RNA polymerases I and III subunit RPAC1 (RNA polymerases I and III subunit AC1) (C37) (DNA-directed RNA polymerases I and III 40 kDa polypeptide) (AC40) (C40)
K.LTNNH(TS)phosINK.Y	YIL105C_611 612_C	0.9952	0.9981	0.999	-0.595639	0.200829	11	4	LTNNHTSINKYQL	H	T	S	I	N	STYFILV	CENTER	YIL105C	SLM1;LIT2	SLM1_YEAST	Phosphatidylinositol 4,5-bisphosphate-binding protein SLM1 (Synthetic lethal with MSS4 protein 1) (TORC2 effector protein SLM1)
R.SDDRE(SSSS)phosNASLFSSIK.N	YOL060C_657 658 659 660_C	0.9602	0.9984	0.999	-0.378047	-0.572092	20	22	DRESSSSNASLFS	S	S	S	N	A	STYX	CENTER	YOL060C	MAM3	MAM3_YEAST	Protein MAM3
R.SLDDN(STS)phosLEK.Q	YJL041W_811 812 813_C	0.9992	0.9924	0.999	-0.646864	-0.120266	5	3	LDDNSTSLEKQIN	S	T	S	L	E	STYFILV	CENTER	YJL041W	NSP1	NSP1_YEAST	Nucleoporin NSP1 (Nuclear pore protein NSP1) (Nucleoskeletal-like protein) (p110)
R.LSSVV(TTS)phosPDKAMNGTCPVFLR.L	YLR319C_351 352 353_C	0.9999	0.9998	0.999	-0.115013	-0.21883	12	11	SSVVTTSPDKAMN	T	T	S	P	D	STP	CENTER	YLR319C	BUD6;AIP3	BUD6_YEAST	Bud site selection protein 6 (Actin-interacting protein 3)
R.SNG(SYSS)phosGLR.S	YNL161W_177 178 179 180_C	0.9873	0.9994	0.999	-0.228015	-0.562903	6	8	SNGSYSSGLRSVK	Y	S	S	G	L	STYX	CENTER	YNL161W	CBK1	CBK1_YEAST	Serine/threonine-protein kinase CBK1 (EC 2.7.11.1) (Cell wall biosynthesis kinase)
R.(SST)phosPETENAFSATPR.A	YGL197W_918 919 920_C	0.9996	1	0.999	-0.068458	-0.473252	24	30	IGRRSSTPETENA	S	S	T	P	E	STP	CENTER	YGL197W	MDS3	MDS3_YEAST	Negative regulator of sporulation MDS3 (MCK1 dosage suppressor 3)
R.SLSGI(SSS)phosDLTESGALLHDR.R	YGR161C_219 220 221_C	0.9996	0.9994	0.999	-0.103089	0.270754	12	5	LSGISSSDLTESG	S	S	S	D	L	STYX	CENTER	YGR161C	RTS3	RTS3_YEAST	Protein phosphatase type 2A regulatory subunit RTS3
K.NSLMNGCF(STT)phosPESR.S	YMR291W_502 503 504_C	1	0.9999	0.999	-0.629586	0.473741	21	21	NGCFSTTPESRSN	S	T	T	P	E	STP	CENTER	YMR291W	TDA1	TDA1_YEAST	Serine/threonine-protein kinase TDA1 (Topoisomerase I damage affected protein 1) (EC 2.7.11.1)
N.(SSS)phosLDSDHDAYYSK.Q	YPL265W_17 18 19_C	0.9998	0.9996	0.999	0.540339	-0.309028	29	28	SPRNSSSLDSDHD	S	S	S	L	D	STYFILV	CENTER	YPL265W	DIP5	DIP5_YEAST	Dicarboxylic amino acid permease
K.L(STSS)phosASSALSAPSTEIR.N	YDR466W_470 471 472 473_C	0.9988	0.9985	0.999	0.286371	0.40917	12	10	QKLSTSSASSALS	T	S	S	A	S	STYX	CENTER	YDR466W	PKH3	PKH3_YEAST	Serine/threonine-protein kinase PKH3 (EC 2.7.11.1) (Pkb-activating kinase homolog 3)
K.(TSS)phosIPNSHSPIPPR.S	YMR016C_289 290 291_C	0.9993	0.9991	0.999	0.322331	0.341604	90	94	GFHKTSSIPNSHS	T	S	S	I	P	STYFILV	CENTER	YMR016C	SOK2	SOK2_YEAST	Protein SOK2
R.(SSST)phosGTGSAMSGGLATR.H	YER016W_147 148 149 150_C	0.999	0.9993	0.999	-0.34244	0.129093	16	21	AKRSSSTGTGSAM	S	S	T	G	T	STYX	CENTER	YER016W	BIM1	BIM1_YEAST	Protein BIM1
R.APTAAELQAPPPPP(SST)phosK.S	YPL004C_26 27 28_C	1	1	0.999	0.263499	-0.553829	38	48	PPPPSSTKSKFFG	S	S	T	K	S	STYX	CENTER	YPL004C	LSP1	LSP1_YEAST	Sphingolipid long chain base-responsive protein LSP1
R.RV(STS)phosAPTADYSNNNVNASLGTPAADSIATS.S	YLR149C_554 555 556_C	0.9743	0.9624	0.999	0.884987	0.0097407	3	4	VRRVSTSAPTADY	S	T	S	A	P	STYX	CENTER	YLR149C	YLR149C	YL149_YEAST	Uncharacterized protein YLR149C
K.IQPN(TTSS)phosAASLPAK.H	YBR108W_470 471 472 473_C	0.9991	0.9983	0.999	-0.293983	0.478236	25	14	QPNTTSSAASLPA	T	S	S	A	A	STYX	CENTER	YBR108W	AIM3	AIM3_YEAST	Altered inheritance of mitochondria protein 3
K.AD(ST)phosDLPAIPDSIILK.Y	YLR132C_41 42_C	0.9994	1	0.999	-0.176413	-0.0935466	5	8	IQKADSTDLPAIP	D	S	T	D	L	STYX	CENTER	YLR132C	USB1	USB1_YEAST	U6 snRNA phosphodiesterase (EC 3.1.4.-) (U six biogenesis protein 1)
D.SEL(TSS)phosATADR.E	YOR101W_197 198 199_C	0.9986	0.999	0.999	0.263499	-0.750193	25	20	DSELTSSATADRE	T	S	S	A	T	STYX	CENTER	YOR101W	RAS1	RAS1_YEAST	Ras-like protein 1
R.ITL(TST)phosKVK.Q	YHL015W_27 28 29_C	0.9745	0.9998	0.999	-0.562472	-0.761817	1	2	RITLTSTKVKQLE	T	S	T	K	V	STYX	CENTER	YHL015W	RPS20;URP2	RS20_YEAST	40S ribosomal protein S20 (Small ribosomal subunit protein uS10)
R.YDDV(SSS)phosNFPLNSIPK.L	YNL047C_603 604 605_C	0.9984	0.9964	0.999	0.295502	-0.0473013	14	4	YDDVSSSNFPLNS	S	S	S	N	F	STYX	CENTER	YNL047C	SLM2;LIT1	SLM2_YEAST	Phosphatidylinositol 4,5-bisphosphate-binding protein SLM2 (Synthetic lethal with MSS4 protein 2) (TORC2 effector protein SLM2)
R.(SST)phosPLSGAASSSCFQYNNVR.E	YBR273C_347 348 349_C	1	0.9999	0.999	0.0224908	0.201158	34	28	HEVRSSTPLSGAA	S	S	T	P	L	STP	CENTER	YBR273C	UBX7	UBX7_YEAST	UBX domain-containing protein 7
E.I(YYT)phosPDPSELAAK.E	YPL231W_89 90 91_C	0.9996	0.9794	0.999	0.3529	0.228629	8	3	AKEIYYTPDPSEL	Y	Y	T	P	D	STP	CENTER	YPL231W	FAS2	FAS2_YEAST	Fatty acid synthase subunit alpha (EC 2.3.1.86) [Includes: Acyl carrier; 3-oxoacyl-[acyl-carrier-protein] reductase (EC 1.1.1.100) (Beta-ketoacyl reductase); 3-oxoacyl-[acyl-carrier-protein] synthase (EC 2.3.1.41) (Beta-ketoacyl synthase)]
K.I(STS)phosGGSAANQAR.K	YML069W_31 32 33_C	0.999	0.9983	0.999	-0.0106761	-0.21883	3	5	GWKISTSGGSAAN	S	T	S	G	G	STYX	CENTER	YML069W	POB3	POB3_YEAST	FACT complex subunit POB3 (Facilitates chromatin transcription complex subunit POB3)
R.VQSQSNYGI(YSS)phosDAQGDPNLEPLIAK.L	YGL151W_837 838 839_C	0.9967	0.9963	0.999	0.326825	0.38638	3	4	NYGIYSSDAQGDP	Y	S	S	D	A	STYX	CENTER	YGL151W	NUT1;MED5	MED5_YEAST	Mediator of RNA polymerase II transcription subunit 5 (Mediator complex subunit 5) (Negative regulator of URS2 protein 1)
R.TM(TTS)phosPHR.A	YAL034C_257 258 259_C	0.9997	0.9974	0.999	0.216501	0.895482	7	2	RRTMTTSPHRAKK	T	T	S	P	H	STP	CENTER	YAL034C	FUN19	FUN19_YEAST	SWIRM domain-containing protein FUN19
R.(SYS)phosPNAYEIQPDYSEYRR.K	YFR003C_131 132 133_C	0.9999	0.9997	0.999	0.614721	-0.21883	13	17	EKKRSYSPNAYEI	S	Y	S	P	N	STP	CENTER	YFR003C	YPI1	YPI1_YEAST	Type 1 phosphatases regulator YPI1
K.MDRP(SSS)phosPSIASPR.R	YML034W_78 79 80_C	0.9986	0.9998	0.999	0.00599209	0.127956	10	26	MDRPSSSPSIASP	S	S	S	P	S	STP	CENTER	YML034W	SRC1;HEH1	SRC1_YEAST	Inner nuclear membrane protein SRC1 (Helix-extension-helix domain-containing protein 1)
R.KDG(TSS)phosVSSSPIK.E	YDR146C_658 659 660_C	0.9957	0.9986	0.999	0.395949	-0.0800024	1	5	RKDGTSSVSSSPI	T	S	S	V	S	STYFILV	CENTER	YDR146C	SWI5	SWI5_YEAST	Transcriptional factor SWI5
K.KL(SSS)phosMPNSPK.K	YDL117W_116 117 118_C	0.9992	0.9974	0.999	-0.357987	0.33668	6	8	KKKLSSSMPNSPK	S	S	S	M	P	STYX	CENTER	YDL117W	CYK3	CYK3_YEAST	Cytokinesis protein 3
K.I(SSSSSSS)phosAVTPGGPLPFLAEIQK.K	YLR337C_453 454 455 456 457 458 468_C	0.9992	0.9984	0.999	0.167921	0.117598	11	6	SSSSSSSAVTPGG	S	S	S	A	V	STYX	CENTER	YLR337C	VRP1;END5;MDP2	VRP1_YEAST	Verprolin
R.EASL(ST)phosPPNEK.F	YHR158C_34 35_C	0.9928	0.9998	0.999	0.15677	-0.388755	4	11	REASLSTPPNEKF	L	S	T	P	P	STP	CENTER	YHR158C	KEL1	KEL1_YEAST	Kelch repeat-containing protein 1
K.VTNDLD(TS)phosAEKDQIQAGK.W	YDR227W_787 788_C	0.9998	0.9967	0.999	-0.056119	-0.278331	13	13	TNDLDTSAEKDQI	D	T	S	A	E	STYX	CENTER	YDR227W	SIR4;ASD1;STE9;UTH2	SIR4_YEAST	Regulatory protein SIR4 (Silent information regulator 4)
R.LGSPIPGE(SS)phosPAEVPKNETPAAQEQPMPDNEPK.Q	YBL058W_321 322_C	1	1	0.999	-0.562472	0.0221253	29	26	PIPGESSPAEVPK	E	S	S	P	A	STP	CENTER	YBL058W	SHP1;UBX1	UBX1_YEAST	UBX domain-containing protein 1 (Suppressor of high-copy PP1 protein)
E.VL(SS)phosPVLSPNVQK.M	YKR021W_568 569_C	0.9999	0.9997	0.999	-0.00510579	-0.388755	22	15	PKEVLSSPVLSPN	L	S	S	P	V	STP	CENTER	YKR021W	ALY1;ART6	ALY1_YEAST	Arrestin-related trafficking adapter 6 (Arrestin-like protein 1)
R.(STS)phosINSNSHDFNAAER.V	YNL172W_267 268 269_C	0.9993	0.9982	0.999	0.147883	0.4186	4	3	LTRRSTSINSNSH	S	T	S	I	N	STYFILV	CENTER	YNL172W	APC1	APC1_YEAST	Anaphase-promoting complex subunit 1
N.(TTTS)phosFDETPSTEDEKPK.S	YPR148C_311 312 313 314_C	0.9993	0.9879	0.999	-0.067707	0.270754	12	7	SANTTTSFDETPS	T	T	S	F	D	STYFILV	CENTER	YPR148C	YPR148C	YP148_YEAST	Uncharacterized protein YPR148C
K.SFNDKL(SSS)phosEEDLDIK.L	YHR023W_1039 1040 1041_C	0.9668	0.9383	0.999	0.0549123	-0.69844	3	1	NDKLSSSEEDLDI	S	S	S	E	E	STYX	CENTER	YHR023W	MYO1	MYO1_YEAST	Myosin-1 (Type II myosin)
K.(TYS)phosAENVPLTSTVSNDK.S	YPR115W_1046 1047 1048_C	1	1	0.999	0.117067	0.117551	22	26	SLKKTYSAENVPL	T	Y	S	A	E	STYX	CENTER	YPR115W	RGC1	RGC1_YEAST	Regulator of the glycerol channel 1
K.AA(SST)phosVAGIEDNITPSFYSTK.R	YPR179C_360 361 362_C	0.9987	0.9991	0.999	0.592807	-0.405243	1	3	NKAASSTVAGIED	S	S	T	V	A	STYFILV	CENTER	YPR179C	HDA3;PLO1	HDA3_YEAST	HDA1 complex subunit 3 (Histone deacetylase complex 1 subunit 3)
K.NANPYASMAND(SYS)phosNGNLNR.S	YGR009C_271 272 273_C	0.9999	0.9998	0.999	-0.349478	0.693968	7	8	MANDSYSNGNLNR	S	Y	S	N	G	STYX	CENTER	YGR009C	SEC9;HSS7	SEC9_YEAST	Protein transport protein SEC9
R.(SST)phosGLSLR.Q	YGL021W_170 171 172_C	0.9981	0.9958	0.999	0.433278	-0.21883	4	7	SLKRSSTGLSLRQ	S	S	T	G	L	STYX	CENTER	YGL021W	ALK1	ALK1_YEAST	Serine/threonine-protein kinase Haspin homolog ALK1 (EC 2.7.11.1) (DNA damage-responsive protein ALK1)
R.(SSS)phosPEENPITSMPSEK.N	YER114C_665 666 667_C	0.9997	0.9998	0.999	0.216501	0.437216	7	13	NAARSSSPEENPI	S	S	S	P	E	STP	CENTER	YER114C	BOI2;BEB1	BOI2_YEAST	Protein BOI2 (Protein BEB1)
R.SPGRP(SSS)phosQGEIK.R	YFL007W_34 35 36_C	0.9979	0.9999	0.999	-0.562472	0.022178	7	5	PGRPSSSQGEIKR	S	S	S	Q	G	STYQ	CENTER	YFL007W	BLM10;BLM3	BLM10_YEAST	Proteasome activator BLM10 (Bleomycin resistance protein BLM10)
T.STG(SSSS)phosMER.L	YGR229C_200 201 202 203_C	0.9694	0.9996	0.999	-0.498341	-0.120266	2	3	STGSSSSMERLNG	S	S	S	M	E	STYX	CENTER	YGR229C	SMI1;KNR4;KTR4	SMI1_YEAST	Cell wall assembly regulator SMI1 (Killer toxin-resistance protein 4)
R.ISAVTA(TSTT)phosIK.Q	YDR208W_212 213 214 215_C	0.9999	0.9994	0.999	0.387488	0.00979431	12	8	VTATSTTIKQRRN	S	T	T	I	K	STYFILV	CENTER	YDR208W	MSS4	MSS4_YEAST	Probable phosphatidylinositol 4-phosphate 5-kinase MSS4 (EC 2.7.1.68) (1-phosphatidylinositol 4-phosphate kinase) (Diphosphoinositide kinase) (PIP5K)
R.LN(STST)phosVTFVK.Q	YDR275W_177 178 179 180_C	0.9988	0.9988	0.999	0.600148	0.00845287	13	8	RLNSTSTVTFVKQ	T	S	T	V	T	STYFILV	CENTER	YDR275W	BSC2	BSC2_YEAST	Bypass of stop codon protein 2
K.VGYTLPSHII(STS)phosDVTR.L	YBR031W_282 283 284_C	0.9997	0.9999	0.999	-0.109126	0.603024	14	17	SHIISTSDVTRII	S	T	S	D	V	STYX	CENTER	YBR031W	RPL4A;RPL2;RPL2A	RL4A_YEAST	60S ribosomal protein L4-A (L2) (Large ribosomal subunit protein uL4-A) (RP2) (YL2)
[truncated: 11,605 more rows]

## Sheet: MotifsEnrich_all PTM >= 0.9
	618	417	8445	329
	Q1	Q3	Center	mec1-dep			Q1	Q3	Center	Mec1-dep
[truncated: 5 more rows]
