# Supplementary material for: Maximized quantitative phosphoproteomics allows high confidence dissection of the DNA damage signaling network
Source: Sci Rep. 2020 Oct 22;10:18056. doi: 10.1038/s41598-020-74939-4 (PMC7582137; doi:10.1038/s41598-020-74939-4)
Supplement: Supplementary file 4 — Supplementary Table 3 [file 41598_2020_74939_MOESM4_ESM.xlsx]

## Sheet: Sheet1
Table S3: Distribution of datapoints in scatterplot from rad9/rad9mec1 (Table S2) experiments (1PSM cutoff and PTMPROPHET =>0.9) .
rad9/rad9mec1 (Table S2)	Center	Bow-tie filtered	Q1	Q2	Q3	Q4
	8445	1259	618	456	417	758
	0.706517	0.105329	0.0517025	0.0381494	0.0348866	0.063415
	11953	11953	11953	11953	11953	11953
