# Supplementary material for: Maximized quantitative phosphoproteomics allows high confidence dissection of the DNA damage signaling network
Source: Sci Rep. 2020 Oct 22;10:18056. doi: 10.1038/s41598-020-74939-4 (PMC7582137; doi:10.1038/s41598-020-74939-4)
Supplement: Supplementary file 5 — Supplementary Table 4 [file 41598_2020_74939_MOESM5_ESM.xlsx]

## Sheet: Sheet1
Table S4: List of Significantly Enriched Terms in Uniprot Keyword Enrichment Analysis of Mec1-dependent S/T-Q Sites.
Keyword	Unique Genes in Dataset	All Genes	False Discovery Rate (FDR)	Gene Names (systematic)	Gene Names (common)
Nucleus	107	1725	2.25e-33	YAR002W,YAR007C,YBL046W,YBL058W,YBL097W,YBR049C,YBR055C,YBR081C,YBR098W,YBR136W,YBR150C,YBR156C,YBR233W-A,YBR257W,YCL010C,YCR057C,YCR066W,YDL101C,YDL102W,YDL106C,YDL201W,YDL216C,YDR016C,YDR034C,YDR054C,YDR096W,YDR097C,YDR138W,YDR176W,YDR207C,YDR227W,YDR363W,YDR381W,YDR386W,YDR392W,YDR457W,YDR501W,YER002W,YFL007W,YFR001W,YGL043W,YGL066W,YGL093W,YGL133W,YGL150C,YGR140W,YGR211W,YGR258C,YHL030W,YHR14…	APN1,ARP5,AZF1,BAS1,BDF1,BLM10,BRN1,CBF1,CBF2,CBF5,CDC34,CTF18,CTF4,CUB1,DAD1,DAD3,DDC1,DIG1,DST1,DUN1,EAF3,ECM29,ELG1,ESC2,GCD10,GIS1,GON7,HAT1,HIF1,HOS1,HOT1,HPR1,INO80,IOC2,IPI3,ISW2,ITC1,KRE33,LEO1,LOC1,LYS14,MAD3,MCM1,MEC1,MED4,MMS4,MSH6,MUS81,NDC80,NGG1,NOP13,NOP16,NOP9,NRM1,NUP2,NUP60,PDS5,PHO2,PLM2,POL3,POL31,POP4,PRE2,PRP19,PRP6,PSY4,PWP2,RAD18,RAD2,RAD26,RAD5,RAD53,RAP1,REB1,RFA1,RFA2,R…
Phosphoprotein	107	2056	1.1e-26	YAR002W,YAR007C,YBL046W,YBL058W,YBL097W,YBR049C,YBR072W,YBR081C,YBR098W,YBR145W,YBR156C,YBR257W,YCL010C,YCR005C,YCR057C,YCR066W,YDL019C,YDL101C,YDL102W,YDL106C,YDL126C,YDL201W,YDR016C,YDR054C,YDR096W,YDR097C,YDR138W,YDR176W,YDR207C,YDR227W,YDR363W,YDR381W,YDR392W,YDR457W,YDR501W,YDR513W,YER002W,YFL007W,YFL037W,YFR001W,YGL043W,YGL093W,YGL150C,YGR080W,YGR140W,YGR211W,YGR240C,YGR244C,YGR258C,YGR270W…	ADH5,APN1,ARP5,AZF1,BDF1,BIR1,BLM10,BRN1,CBF1,CBF2,CBF5,CDC34,CDC48,CIT2,CTF4,CUB1,DAD1,DAK1,DCS2,DDC1,DIG1,DMA2,DST1,DUN1,EAF3,ECM29,ELG1,ESC2,FBP26,FOL1,GIS1,GRX2,HAT1,HIF1,HOS1,HOT1,HPR1,HSP26,IDS2,INO80,IPI3,ISW2,KRE33,LEO1,LOC1,LSC2,MAD3,MCM1,MED4,MET12,MMS4,MSH6,NDC80,NGG1,NOP13,NOP16,NRM1,NUP2,NUP60,OSH2,PDS5,PFK1,PHO2,PLM2,POL3,POL31,POP4,PSY4,PWP2,RAD18,RAD2,RAD26,RAD5,RAD50,RAD53,RAP1,R…
Transcription	45	528	1.14e-14	YBR049C,YBR081C,YBR150C,YCL010C,YDL106C,YDR034C,YDR096W,YDR138W,YDR176W,YDR207C,YDR227W,YDR363W,YDR381W,YDR392W,YDR457W,YGL043W,YGL066W,YGL133W,YGL150C,YHR143W-A,YJL184W,YJR060W,YKR099W,YLL022C,YLR095C,YLR399C,YLR442C,YML010W,YML015C,YMR016C,YMR043W,YMR127C,YMR172W,YMR236W,YNL059C,YNL216W,YNR009W,YOR113W,YOR123C,YOR174W,YOR191W,YOR304W,YPR023C,YPR068C,YPR133C	ARP5,AZF1,BAS1,BDF1,CBF1,DST1,EAF3,ESC2,GIS1,GON7,HIF1,HOS1,HOT1,HPR1,INO80,IOC2,ISW2,ITC1,LEO1,LYS14,MCM1,MED4,NGG1,NRM1,PHO2,RAP1,REB1,RPC10,SAS2,SGF29,SGF73,SIR3,SIR4,SOK2,SPN1,SPT3,SPT5,SPT7,TAF11,TAF9,TBS1,TOM1,ULS1,UME6,YRA1
Transcription regulation	43	477	1.14e-14	YBR049C,YBR081C,YBR150C,YCL010C,YDL106C,YDR034C,YDR096W,YDR138W,YDR176W,YDR207C,YDR227W,YDR363W,YDR381W,YDR392W,YDR457W,YGL043W,YGL066W,YGL133W,YGL150C,YJL184W,YJR060W,YKR099W,YLL022C,YLR095C,YLR399C,YLR442C,YML015C,YMR016C,YMR043W,YMR127C,YMR172W,YMR236W,YNL059C,YNL216W,YNR009W,YOR113W,YOR123C,YOR174W,YOR191W,YOR304W,YPR023C,YPR068C,YPR133C	ARP5,AZF1,BAS1,BDF1,CBF1,DST1,EAF3,ESC2,GIS1,GON7,HIF1,HOS1,HOT1,HPR1,INO80,IOC2,ISW2,ITC1,LEO1,LYS14,MCM1,MED4,NGG1,NRM1,PHO2,RAP1,REB1,SAS2,SGF29,SGF73,SIR3,SIR4,SOK2,SPN1,SPT3,SPT7,TAF11,TAF9,TBS1,TOM1,ULS1,UME6,YRA1
DNA damage	21	172	5.83e-09	YBR098W,YBR136W,YCR066W,YDL101C,YDR097C,YDR386W,YFL007W,YGL150C,YGR258C,YHR154W,YJR035W,YKL114C,YLL036C,YLR032W,YLR135W,YLR399C,YNL250W,YPL001W,YPL153C,YPL194W,YPR023C	APN1,BDF1,BLM10,DDC1,DUN1,EAF3,HAT1,INO80,MEC1,MMS4,MSH6,MUS81,PRP19,RAD18,RAD2,RAD26,RAD5,RAD50,RAD53,RTT107,SLX4
DNA repair	19	153	2.94e-08	YBR098W,YBR136W,YCR066W,YDR097C,YDR386W,YFL007W,YGL150C,YGR258C,YHR154W,YJR035W,YKL114C,YLL036C,YLR032W,YLR135W,YLR399C,YNL250W,YPL001W,YPL194W,YPR023C	APN1,BDF1,BLM10,DDC1,EAF3,HAT1,INO80,MEC1,MMS4,MSH6,MUS81,PRP19,RAD18,RAD2,RAD26,RAD5,RAD50,RTT107,SLX4
DNA-binding	28	390	2.66e-07	YAR007C,YBR049C,YBR150C,YCR066W,YDL102W,YDL106C,YDR034C,YDR096W,YDR097C,YDR207C,YDR227W,YGL043W,YGL150C,YGR140W,YJR035W,YJR060W,YKR099W,YLR032W,YLR175W,YLR442C,YMR016C,YMR043W,YMR078C,YNL216W,YNL312W,YOR113W,YOR304W,YPL194W	AZF1,BAS1,CBF1,CBF2,CBF5,CTF18,DDC1,DST1,GIS1,INO80,ISW2,LYS14,MCM1,MSH6,PHO2,POL3,RAD18,RAD26,RAD5,RAP1,REB1,RFA1,RFA2,SIR3,SIR4,SOK2,TBS1,UME6
Repressor	12	106	6.99e-05	YDR096W,YDR207C,YDR227W,YDR363W,YGL133W,YLR442C,YMR127C,YNL062C,YNL216W,YNR009W,YOR304W,YPR068C	ESC2,GCD10,GIS1,HOS1,ISW2,ITC1,NRM1,RAP1,SAS2,SIR3,SIR4,UME6
Chromosome	13	132	9.99e-05	YBL097W,YBR156C,YBR233W-A,YDR016C,YGL093W,YGR140W,YIL144W,YJL184W,YJR060W,YLR086W,YLR175W,YNL216W,YOR144C	BRN1,CBF1,CBF2,CBF5,DAD1,DAD3,ELG1,GON7,NDC80,RAP1,SLI15,SMC4,SPC105
Chromatin regulator	11	102	0.00022	YBR136W,YCL010C,YDR176W,YDR207C,YGL133W,YLL022C,YMR127C,YOR304W,YPL001W,YPR023C,YPR068C	EAF3,HAT1,HIF1,HOS1,ISW2,ITC1,MEC1,NGG1,SAS2,SGF29,UME6
Activator	14	185	0.00057	YBR081C,YDR034C,YDR096W,YDR207C,YDR392W,YGL150C,YJL184W,YKR099W,YMR043W,YMR172W,YNL216W,YOR123C,YOR174W,YOR191W	BAS1,GIS1,GON7,HOT1,INO80,LEO1,LYS14,MCM1,MED4,RAP1,SPT3,SPT7,ULS1,UME6
Centromere	8	58	0.00057	YBR156C,YBR233W-A,YDR016C,YGL093W,YGR140W,YIL144W,YJR060W,YLR175W	CBF1,CBF2,CBF5,DAD1,DAD3,NDC80,SLI15,SPC105
Cell cycle	17	305	0.0027	YBL097W,YBR233W-A,YDL126C,YDR016C,YDR054C,YDR457W,YIL144W,YJL013C,YJR089W,YLR086W,YLR175W,YMR043W,YMR076C,YMR078C,YNL116W,YOR144C,YPL153C	BIR1,BRN1,CBF5,CDC34,CDC48,CTF18,DAD1,DAD3,DMA2,ELG1,MAD3,MCM1,NDC80,PDS5,RAD53,SMC4,TOM1
Repeat	27	663	0.0057	YAR002W,YBR049C,YBR055C,YCR057C,YDL019C,YDL126C,YDR096W,YDR363W,YFL007W,YGR080W,YGR211W,YHL030W,YHR154W,YJL010C,YJR089W,YKR099W,YLL022C,YLL036C,YLR175W,YLR335W,YLR399C,YML010W,YNL175C,YNL182C,YOR113W,YPL153C,YPR135W	AZF1,BAS1,BDF1,BIR1,BLM10,CBF5,CDC48,CTF4,ECM29,ESC2,GIS1,HIF1,IPI3,NOP13,NOP9,NUP2,NUP60,OSH2,PRP19,PRP6,PWP2,RAD53,REB1,RTT107,SPT5,TWF1,ZPR1
DNA replication	7	68	0.0068	YAR007C,YDL102W,YDR054C,YJR006W,YMR078C,YNL312W,YPR135W	CDC34,CTF18,CTF4,POL3,POL31,RFA1,RFA2
Mitosis	9	124	0.0123	YBL097W,YBR233W-A,YDR016C,YIL144W,YJL013C,YLR086W,YLR175W,YMR076C,YNL116W	BRN1,CBF5,DAD1,DAD3,DMA2,MAD3,NDC80,PDS5,SMC4
ATP-binding	25	638	0.013	YBR136W,YDL101C,YDL126C,YDR054C,YDR097C,YGL150C,YGR240C,YGR244C,YGR270W,YJL141C,YJL155C,YJR035W,YLR032W,YLR086W,YML070W,YMR078C,YMR190C,YMR217W,YNL132W,YNL250W,YNL256W,YOR191W,YOR241W,YOR304W,YPL153C	CDC34,CDC48,CTF18,DAK1,DUN1,FBP26,FOL1,GUA1,INO80,ISW2,KRE33,LSC2,MEC1,MET7,MSH6,PFK1,RAD26,RAD5,RAD50,RAD53,SGS1,SMC4,ULS1,YAK1,YTA7
Metal-binding	28	752	0.0132	YAR007C,YBR098W,YBR145W,YBR150C,YCR066W,YDL102W,YDL216C,YDR034C,YDR096W,YDR207C,YDR386W,YGL043W,YGR211W,YGR240C,YGR244C,YGR258C,YHR143W-A,YJR089W,YKL114C,YLR032W,YMR127C,YNL116W,YNL250W,YNL256W,YOR113W,YOR191W,YOR241W,YPR074C	ADH5,APN1,AZF1,BIR1,DMA2,DST1,FOL1,GIS1,LSC2,LYS14,MET7,MMS4,MUS81,PFK1,POL3,RAD18,RAD2,RAD5,RAD50,RFA1,RPC10,RRI1,SAS2,TBS1,TKL1,ULS1,UME6,ZPR1
Zinc	20	467	0.0132	YAR007C,YBR145W,YBR150C,YCR066W,YDL102W,YDL216C,YDR034C,YDR096W,YDR207C,YGL043W,YGR211W,YHR143W-A,YJR089W,YKL114C,YLR032W,YMR127C,YNL116W,YNL250W,YOR113W,YOR191W	ADH5,APN1,AZF1,BIR1,DMA2,DST1,GIS1,LYS14,POL3,RAD18,RAD5,RAD50,RFA1,RPC10,RRI1,SAS2,TBS1,ULS1,UME6,ZPR1
Bromodomain	3	10	0.0134	YBR081C,YGR270W,YLR399C	BDF1,SPT7,YTA7
Glutathionylation	2	2	0.0151	YCL035C,YDR513W	GRX1,GRX2
Kinetochore	5	43	0.0165	YBR156C,YBR233W-A,YDR016C,YGL093W,YIL144W	DAD1,DAD3,NDC80,SLI15,SPC105
Cell division	11	194	0.017	YBL097W,YBR233W-A,YDR016C,YDR054C,YIL144W,YJL013C,YJR089W,YLR086W,YLR175W,YMR076C,YNL116W	BIR1,BRN1,CBF5,CDC34,DAD1,DAD3,DMA2,MAD3,NDC80,PDS5,SMC4
Acetylation	20	504	0.0243	YAR007C,YBR072W,YBR098W,YDL019C,YDR381W,YGR270W,YHL030W,YJL146W,YJR006W,YJR060W,YLR032W,YLR086W,YLR442C,YML070W,YMR043W,YMR076C,YMR127C,YNL175C,YNL256W,YOR174W	CBF1,DAK1,ECM29,FOL1,HSP26,IDS2,MCM1,MED4,MMS4,NOP13,OSH2,PDS5,POL31,RAD5,RFA1,SAS2,SIR3,SMC4,YRA1,YTA7
Cytoskeleton	9	148	0.0243	YBR156C,YBR233W-A,YDR016C,YFL037W,YGL093W,YGR080W,YGR140W,YHR172W,YLR175W	CBF2,CBF5,DAD1,DAD3,SLI15,SPC105,SPC97,TUB2,TWF1
Microtubule	5	52	0.0296	YBR233W-A,YDR016C,YFL037W,YHR172W,YLR175W	CBF5,DAD1,DAD3,SPC97,TUB2
Nucleotide-binding	26	748	0.0321	YBR136W,YDL101C,YDL126C,YDR054C,YDR097C,YFL037W,YGL150C,YGR240C,YGR244C,YGR270W,YJL141C,YJL155C,YJR035W,YLR032W,YLR086W,YML070W,YMR078C,YMR190C,YMR217W,YNL132W,YNL250W,YNL256W,YOR191W,YOR241W,YOR304W,YPL153C	CDC34,CDC48,CTF18,DAK1,DUN1,FBP26,FOL1,GUA1,INO80,ISW2,KRE33,LSC2,MEC1,MET7,MSH6,PFK1,RAD26,RAD5,RAD50,RAD53,SGS1,SMC4,TUB2,ULS1,YAK1,YTA7
DNA condensation	2	5	0.0381	YBL097W,YLR086W	BRN1,SMC4
Zinc-finger	12	261	0.043	YAR007C,YCR066W,YDL102W,YDR096W,YGL043W,YGR211W,YHR143W-A,YLR032W,YMR127C,YNL116W,YOR113W,YOR191W	AZF1,DMA2,DST1,GIS1,POL3,RAD18,RAD5,RFA1,RPC10,SAS2,ULS1,ZPR1
