# Supplementary material for: Maximized quantitative phosphoproteomics allows high confidence dissection of the DNA damage signaling network
Source: Sci Rep. 2020 Oct 22;10:18056. doi: 10.1038/s41598-020-74939-4 (PMC7582137; doi:10.1038/s41598-020-74939-4)
Supplement: Supplementary file 6 — Supplementary Table 5 [file 41598_2020_74939_MOESM6_ESM.xlsx]

## Sheet: Sheet1
Table S5: List of Significantly Enriched Terms in Uniprot Keyword Enrichment Analysis of Mec1-dependent non-S/T-Q Sites.
Keyword	Unique Genes in Dataset	All Genes	False Discovery Rate (FDR)	Gene Names (systematic)	Gene Names (common)
Phosphoprotein	96	2056	1.61e-29	YAL017W,YAL019W,YBL034C,YBR214W,YBR215W,YBR247C,YBR257W,YBR275C,YCL061C,YCR033W,YCR065W,YCR084C,YDL003W,YDL056W,YDL058W,YDL101C,YDR006C,YDR052C,YDR310C,YDR325W,YDR432W,YDR464W,YDR499W,YDR501W,YER006W,YER025W,YER047C,YER070W,YER079W,YER114C,YFL037W,YGL073W,YGL150C,YGL207W,YGL208W,YGR097W,YGR202C,YHL034C,YHR031C,YHR154W,YIL066C,YIL094C,YJL026W,YJL076W,YJL177W,YJR002W,YJR060W,YKL052C,YKL054C,YKL112W…	ABF1,ACM1,ACO1,ALY1,APN1,ASK1,ASK10,AZF1,BOI2,CBF1,CDC45,CTF4,CWC24,DBF4,DDC1,DEF1,DUN1,ENP1,EXO1,FUN30,GCD11,GIP3,HCM1,HOS3,HPC2,HRK1,HSF1,INO80,IRA2,LCD1,LYS12,MBP1,MCD1,MET12,MLP1,MPP10,MRC1,MRP8,NDD1,NET1,NPL3,NRM1,NUG1,NUP1,NUP2,PAP1,PCT1,PLM2,POL1,POP4,PRR1,PSK1,PSR1,RAD52,RAD53,RCO1,RFA2,RFX1,RIF1,RLP24,RLP7,RNR1,RNR2,RNR3,RPL17B,RRM3,RRP36,RTT107,SAP1,SAP190,SBP1,SDS24,SEC16,SET3,SIP2,SKI…
Nucleus	74	1725	2.67e-16	YAL019W,YBL034C,YBR215W,YBR247C,YBR257W,YBR275C,YCL061C,YCR031C,YCR033W,YCR065W,YCR084C,YDL003W,YDL056W,YDL076C,YDL101C,YDL207W,YDR006C,YDR310C,YDR325W,YDR362C,YDR432W,YDR464W,YDR499W,YDR501W,YEL056W,YER006W,YGL073W,YGL150C,YGL163C,YGL207W,YHL034C,YHR031C,YHR154W,YJL026W,YJL076W,YJL090C,YJR002W,YJR060W,YKL052C,YKL054C,YKL112W,YKL114C,YKR002W,YKR095W,YLR009W,YLR103C,YLR135W,YLR183C,YLR323C,YLR335W…	ABF1,APN1,ASK1,AZF1,CAT8,CBF1,CDC45,CTF18,CTF4,CWC24,DDC1,DEF1,DPB11,DUN1,ENP1,EXO1,FUN30,GLE1,HAT2,HCM1,HOS3,HPC2,HSF1,INO80,LCD1,MBP1,MCD1,MLP1,MPP10,MRC1,NDD1,NET1,NPL3,NRM1,NUG1,NUP1,NUP2,PAP1,PLM2,POL1,POP4,RAD52,RAD53,RAD54,RCO1,RFA2,RIF1,RLP24,RLP7,RNR2,RPS14A,RRM3,RRP36,RTT107,RXT3,SBP1,SGS1,SLX4,SNF2,SNT1,SOK1,SOK2,SPP41,SPT16,STU1,SUM1,TAF4,TAF8,TFC6,TOF1,TOS4,TUP1,UTP21,YCG1
DNA replication	13	68	2.33e-08	YCL061C,YDR052C,YER070W,YGL207W,YIL066C,YJL026W,YJL090C,YKL112W,YLR103C,YMR078C,YNL102W,YNL312W,YPR135W	ABF1,CDC45,CTF18,CTF4,DBF4,DPB11,MRC1,POL1,RFA2,RNR1,RNR2,RNR3,SPT16
DNA damage	18	172	5.39e-08	YAL019W,YDL101C,YDR499W,YGL150C,YGL163C,YGL207W,YHR031C,YHR154W,YKL054C,YKL112W,YKL114C,YKR095W,YLR135W,YML032C,YNL273W,YOR033C,YPL153C,YPL194W	ABF1,APN1,DDC1,DEF1,DUN1,EXO1,FUN30,INO80,LCD1,MLP1,RAD52,RAD53,RAD54,RRM3,RTT107,SLX4,SPT16,TOF1
DNA-binding	25	390	3.13e-07	YAL019W,YCR033W,YCR065W,YDL056W,YDR052C,YDR081C,YDR310C,YDR362C,YGL073W,YGL150C,YGL163C,YHR031C,YJR060W,YKL054C,YKL112W,YLR176C,YLR323C,YMR016C,YMR078C,YMR280C,YNL102W,YNL312W,YOR033C,YOR113W,YPL194W	ABF1,AZF1,CAT8,CBF1,CTF18,CWC24,DBF4,DDC1,DEF1,EXO1,FUN30,HCM1,HSF1,INO80,MBP1,PDC2,POL1,RAD54,RFA2,RFX1,RRM3,SNT1,SOK2,SUM1,TFC6
DNA repair	16	153	3.16e-07	YAL019W,YDR499W,YGL150C,YGL163C,YGL207W,YHR031C,YHR154W,YKL054C,YKL112W,YKL114C,YKR095W,YLR135W,YML032C,YNL273W,YOR033C,YPL194W	ABF1,APN1,DDC1,DEF1,EXO1,FUN30,INO80,LCD1,MLP1,RAD52,RAD54,RRM3,RTT107,SLX4,SPT16,TOF1
Transcription regulation	24	477	3.29e-05	YBR215W,YCR065W,YCR084C,YDL056W,YDL076C,YDR310C,YDR362C,YGL073W,YGL150C,YGL207W,YJR060W,YKL112W,YKR029C,YML114C,YMR005W,YMR016C,YMR075W,YMR280C,YNR009W,YOR113W,YOR290C,YOR372C,YPL116W,YPL267W	ABF1,ACM1,AZF1,CAT8,CBF1,HCM1,HOS3,HPC2,HSF1,INO80,MBP1,NDD1,NRM1,RCO1,RXT3,SET3,SNF2,SOK2,SPT16,SUM1,TAF4,TAF8,TFC6,TUP1
Repressor	11	106	5.18e-05	YBR215W,YCR084C,YDL076C,YDR310C,YGL207W,YKR029C,YMR075W,YNR009W,YOR076C,YPL116W,YPL267W	ACM1,HOS3,HPC2,NRM1,RCO1,RXT3,SET3,SKI7,SPT16,SUM1,TUP1
Chromosome	10	132	0.0014	YAL019W,YBL034C,YBR275C,YDL003W,YDR325W,YGL207W,YHR031C,YJR060W,YKL052C,YKL054C	ASK1,CBF1,DEF1,FUN30,MCD1,RIF1,RRM3,SPT16,STU1,YCG1
Chromatin regulator	8	102	0.0052	YAL019W,YBR215W,YDL076C,YDR499W,YEL056W,YKR029C,YMR075W,YPL116W	FUN30,HAT2,HOS3,HPC2,LCD1,RCO1,RXT3,SET3
Cell cycle	14	305	0.0081	YBL034C,YBR275C,YDL003W,YDR052C,YDR325W,YJL076W,YJL090C,YKL052C,YKR028W,YLR103C,YMR078C,YNL273W,YPL153C,YPL267W	ACM1,ASK1,CDC45,CTF18,DBF4,DPB11,MCD1,NET1,RAD53,RIF1,SAP190,STU1,TOF1,YCG1
Repeat	21	663	0.0375	YAL017W,YBR214W,YCR033W,YCR084C,YDL056W,YDL058W,YDR325W,YDR432W,YEL056W,YHL034C,YHR154W,YJL090C,YLR335W,YLR409C,YMR075W,YOR027W,YOR098C,YOR113W,YOR290C,YPL153C,YPR135W	AZF1,CTF4,DPB11,HAT2,MBP1,NPL3,NUP1,NUP2,PSK1,RAD53,RCO1,RTT107,SBP1,SDS24,SNF2,SNT1,STI1,TUP1,USO1,UTP21,YCG1
Ribosome biogenesis	9	179	0.0375	YBR247C,YCR031C,YDR432W,YER006W,YJR002W,YLR009W,YLR409C,YNL002C,YOR287C	ENP1,MPP10,NPL3,NUG1,RLP24,RLP7,RPS14A,RRP36,UTP21
Activator	9	185	0.0399	YDL056W,YGL073W,YGL150C,YGL207W,YKL112W,YKR029C,YMR280C,YOR290C,YOR372C	ABF1,CAT8,HSF1,INO80,MBP1,NDD1,SET3,SNF2,SPT16
Mitosis	7	124	0.046	YBL034C,YDL003W,YDR052C,YDR325W,YJL076W,YKL052C,YPL267W	ACM1,ASK1,DBF4,MCD1,NET1,STU1,YCG1
