# Supplementary material for: Maximized quantitative phosphoproteomics allows high confidence dissection of the DNA damage signaling network
Source: Sci Rep. 2020 Oct 22;10:18056. doi: 10.1038/s41598-020-74939-4 (PMC7582137; doi:10.1038/s41598-020-74939-4)
Supplement: Supplementary file 7 — Supplementary Table 6 [file 41598_2020_74939_MOESM7_ESM.xlsx]

## Sheet: Yeast Strains
Table S6: Yeast strains used in this study.
Collection number	Feature	Genotype
MBS150	Parental strain	MATalpha, ura3-52, leu2∆1, trp1∆63, his3∆200, lys2∆Bgl, hom3-10, ade2∆1, ade8, arg4∆, sml1∆:TRIP
MBS3201	rad9Δ	MATalpha, ura3-52, leu2∆1, trp1∆63, his3∆200, lys2∆Bgl, hom3-10, ade2∆1, ade8, arg4∆, sml1∆:TRIP rad9Δ:hphMX
MBS3202	rad9Δ mec1Δ	MATalpha, ura3-52, leu2∆1, trp1∆63, his3∆200, lys2∆Bgl, hom3-10, ade2∆1, ade8, arg4∆, sml1∆:TRIP rad9Δ:hphMX mec1ΔnatMX
